# Supplementary material for: Whole blood methylome-derived features to discriminate endocrine hypertension
Source: Clin Epigenetics. 2022 Nov 3;14:142. doi: 10.1186/s13148-022-01347-y (PMC9635165; doi:10.1186/s13148-022-01347-y)
Supplement: Supplementary file 2 — Additional file 2: Table S1. Differentially methylated CpG sites in endocrine hypertension. [file 13148_2022_1347_MOESM2_ESM.xlsx]

## Sheet: Supplementary_Table1
Name	chr	pos	Islands_Name	Relation_to_Island	UCSC_RefGene_Name	UCSC_RefGene_Group	logFC_EHTvsPHT	P.Value_EHTvsPHT	adj.P.Val_EHTvsPHT	logFC_CSvsPHT	P.Value_CSvsPHT	adj.P.Val_CSvsPHT	logFC_PAvsPHT	P.Value_PAvsPHT	adj.P.Val_PAvsPHT	logFC_PPGLvsPHT	P.Value_PPGLvsPHT	adj.P.Val_PPGLvsPHT
cg17550784	chr19	13947404	chr19:13944139-13944695	S_Shelf	LOC284454;MIR27A;MIR24-2;MIR23A	TSS1500;TSS200;TSS1500;Body	-0.306	2.22654e-16	9.59743e-11	-0.339	6.61166e-15	2.93171e-11	-0.301	5.58654e-15	4.08731e-10	-0.278	2.08092e-11	2.671e-07
cg27622206	chr9	93925391	chr9:93922196-93922679	S_Shelf			-0.41	2.62356e-16	9.59743e-11	-0.482	2.01092e-17	4.08683e-13	-0.431	1.06648e-17	7.80271e-12	-0.332	4.37548e-10	1.66732e-06
cg25312353	chr15	70772463		OpenSea			-0.352	7.99721e-16	1.35575e-10	-0.463	2.04763e-20	1.87264e-15	-0.308	5.91774e-13	5.23181e-09	-0.294	2.47582e-10	1.14645e-06
cg13284921	chr11	35160311	chr11:35160375-35161000	N_Shore	CD44;CD44;CD44;CD44;CD44;CD44;CD44;CD44;LOC100507144	TSS200;TSS200;TSS200;TSS200;TSS200;TSS200;TSS200;TSS200;TSS1500	-0.294	9.98952e-16	1.35575e-10	-0.34	8.79085e-17	1.31259e-12	-0.258	4.3013e-13	4.19598e-09	-0.305	8.11999e-15	5.94087e-09
cg07280593	chr19	55085260		OpenSea	LILRA2;LILRA2;LILRA2;LILRA2	5'UTR;1stExon;5'UTR;1stExon	-0.291	1.20736e-15	1.35575e-10	-0.286	5.46056e-12	4.31441e-09	-0.291	5.20061e-15	4.08731e-10	-0.285	1.69091e-12	6.18564e-08
cg24862483	chr17	41924501		OpenSea	CD300LG;CD300LG;CD300LG;CD300LG	TSS200;TSS200;TSS200;TSS200	-0.287	1.33212e-15	1.35575e-10	-0.275	1.44976e-11	8.84651e-09	-0.308	8.05734e-17	2.94752e-11	-0.263	2.87873e-11	3.32741e-07
cg02453097	chr22	38590795		OpenSea			-0.272	1.40606e-15	1.35575e-10	-0.322	3.19992e-16	3.16375e-12	-0.257	1.03548e-13	1.84779e-09	-0.232	4.96459e-10	1.77172e-06
cg05149586	chr12	113859869		OpenSea	SDSL	TSS1500	-0.299	1.48243e-15	1.35575e-10	-0.304	1.56575e-12	1.76784e-09	-0.269	1.60783e-12	1.07985e-08	-0.301	6.64884e-13	4.4223e-08
cg12593541	chr1	181110845		OpenSea			-0.318	3.22297e-15	2.62004e-10	-0.395	5.91889e-18	1.44349e-13	-0.303	2.57859e-14	8.57538e-10	-0.262	8.72459e-10	2.47411e-06
cg01302022	chr17	47440066	chr17:47438906-47439938	S_Shore	LOC102724596;ZNF652;LOC102724596;ZNF652;LOC102724596	Body;TSS1500;Body;TSS1500;Body	-0.25	8.62548e-15	6.2421e-10	-0.274	4.50329e-13	6.89281e-10	-0.232	3.75228e-12	1.86162e-08	-0.249	9.43409e-12	1.56871e-07
cg01766737	chr22	42341948	chr22:42342407-42343278	N_Shore	CENPM;CENPM	Body;Body	-0.335	9.38488e-15	6.2421e-10	-0.457	1.39363e-19	8.49691e-15	-0.315	4.19885e-13	4.15139e-09	-0.267	1.03318e-08	1.15583e-05
cg16400494	chr1	42193193		OpenSea	HIVEP3;HIVEP3	5'UTR;5'UTR	-0.268	1.05486e-14	6.30593e-10	-0.289	1.00089e-12	1.26474e-09	-0.274	3.40499e-14	9.96485e-10	-0.259	3.20788e-11	3.40544e-07
cg03246461	chr19	2156279		OpenSea			-0.262	1.12046e-14	6.30593e-10	-0.304	3.97486e-15	2.04799e-11	-0.249	2.84099e-13	3.1978e-09	-0.237	1.41302e-10	8.38235e-07
cg01765930	chr22	37881422		OpenSea	MFNG;MFNG;MFNG	Body;Body;Body	-0.32	1.25917e-14	6.58038e-10	-0.316	1.57408e-11	9.40895e-09	-0.327	9.1159e-15	5.1304e-10	-0.302	3.48811e-11	3.49592e-07
cg07058109	chr17	40264861		OpenSea	DHX58	TSS200	-0.291	1.44693e-14	6.90676e-10	-0.297	4.17716e-12	3.54413e-09	-0.251	3.09408e-11	7.9709e-08	-0.314	6.81486e-14	1.2465e-08
cg05885012	chr17	55980673		OpenSea	CUEDC1;CUEDC1	5'UTR;1stExon	-0.265	1.51043e-14	6.90676e-10	-0.31	3.0053e-15	1.65322e-11	-0.25	4.37871e-13	4.21529e-09	-0.242	9.44272e-11	6.53758e-07
cg22333846	chr19	17580131	chr19:17580197-17580598	N_Shore	SLC27A1	TSS1500	-0.329	1.63936e-14	7.05538e-10	-0.342	7.77136e-12	5.65392e-09	-0.283	1.28981e-10	1.97973e-07	-0.317	6.14824e-11	4.94315e-07
cg26902735	chr15	64679755	chr15:64679907-64680233	N_Shore	TRIP4;KIAA0101	TSS1500;Body	-0.289	2.72855e-14	1.10906e-09	-0.337	1.29042e-14	4.76054e-11	-0.287	9.4792e-14	1.77829e-09	-0.278	2.9615e-11	3.33344e-07
cg07128466	chr9	132033069		OpenSea			-0.276	3.64096e-14	1.40203e-09	-0.34	5.47217e-16	4.88248e-12	-0.248	1.14488e-11	3.9511e-08	-0.244	8.26806e-10	2.39099e-06
cg10797195	chr1	45805338	chr1:45805564-45805983	N_Shore	MUTYH;MUTYH;MUTYH;MUTYH;MUTYH;TOE1;MUTYH	5'UTR;Body;Body;Body;5'UTR;TSS200;5'UTR	-0.237	4.3521e-14	1.56086e-09	-0.283	1.55556e-15	1.04413e-11	-0.195	2.46294e-10	3.01334e-07	-0.239	2.15365e-12	6.85082e-08
cg17141215	chr3	12791166		OpenSea	TMEM40;TMEM40;TMEM40;TMEM40	Body;Body;Body;Body	-0.25	4.4801e-14	1.56086e-09	-0.214	1.32383e-08	1.4154e-06	-0.234	5.17605e-12	2.27569e-08	-0.274	2.57675e-13	2.45467e-08
cg20971650	chr16	75019337	chr16:75018396-75019245	S_Shore	WDR59	TSS1500	-0.262	4.80588e-14	1.59825e-09	-0.291	3.2204e-13	5.34276e-10	-0.278	6.90827e-15	4.50855e-10	-0.237	6.33855e-10	2.06842e-06
cg03555433	chr16	67753508	chr16:67752849-67753446	S_Shore	GFOD2;GFOD2;GFOD2	TSS1500;TSS1500;TSS1500	-0.222	5.4585e-14	1.68882e-09	-0.264	1.19701e-13	2.55329e-10	-0.181	4.23438e-09	2.20814e-06	-0.206	1.18028e-09	3.02994e-06
cg13964084	chr6	30594709		OpenSea	C6orf134	1stExon	-0.314	5.53987e-14	1.68882e-09	-0.356	9.39483e-14	2.1413e-10	-0.286	8.49627e-12	3.17151e-08	-0.315	7.29356e-12	1.44222e-07
cg08114293	chr3	10028395		OpenSea	TMEM111;TMEM111	1stExon;5'UTR	-0.282	6.03116e-14	1.7179e-09	-0.334	9.75814e-15	3.97005e-11	-0.25	2.838e-11	7.41563e-08	-0.268	7.27365e-11	5.52105e-07
cg24623694	chr19	40919760		OpenSea	PRX;PRX	TSS1500;TSS1500	-0.289	6.10487e-14	1.7179e-09	-0.263	1.58149e-09	2.88888e-07	-0.254	7.05927e-11	1.38839e-07	-0.33	2.52373e-14	9.23224e-09
cg08947153	chr1	46664340		OpenSea	POMGNT1;POMGNT1	Body;TSS1500	-0.369	6.95227e-14	1.76936e-09	-0.34	5.31259e-10	1.29304e-07	-0.37	6.87877e-14	1.62229e-09	-0.409	4.35854e-14	1.06295e-08
cg24129626	chr17	41924499		OpenSea	CD300LG;CD300LG;CD300LG;CD300LG	TSS200;TSS200;TSS200;TSS200	-0.297	6.95395e-14	1.76936e-09	-0.293	3.07666e-11	1.53025e-08	-0.33	1.61684e-16	3.94312e-11	-0.264	5.86964e-10	1.96093e-06
cg22791545	chr17	1924319	chr17:1927051-1929408	N_Shelf	RTN4RL1	Body	-0.244	7.33968e-14	1.76936e-09	-0.239	2.09628e-10	6.46045e-08	-0.237	1.92939e-12	1.22749e-08	-0.223	1.0582e-09	2.795e-06
cg08299791	chr4	1832771	chr4:1828588-1828802	S_Shelf	LETM1	Body	-0.271	7.41533e-14	1.76936e-09	-0.269	1.85365e-10	5.8583e-08	-0.273	5.84885e-13	5.23181e-09	-0.255	4.86658e-10	1.75028e-06
cg03029146	chr15	77265894		OpenSea			-0.24	7.49693e-14	1.76936e-09	-0.266	5.91749e-13	8.48911e-10	-0.21	8.50229e-11	1.55514e-07	-0.245	6.24724e-12	1.28853e-07
cg00325350	chr5	171906312		OpenSea			-0.287	8.70333e-14	1.9899e-09	-0.336	1.11806e-14	4.30531e-11	-0.312	7.89677e-16	9.62925e-11	-0.248	1.85557e-09	4.07687e-06
cg16232842	chr15	74286823	chr15:74290344-74290760	N_Shelf	PML;PML;PML;PML;PML;PML;PML;PML;PML	TSS200;TSS200;TSS200;TSS200;TSS200;TSS200;TSS200;TSS200;TSS200	-0.276	9.17605e-14	2.0344e-09	-0.318	5.553e-14	1.4667e-10	-0.272	2.95483e-13	3.27554e-09	-0.261	1.14971e-10	7.36364e-07
cg12813922	chr2	135809940		OpenSea	RAB3GAP1	Body	-0.34	1.0117e-13	2.17704e-09	-0.389	8.54189e-14	1.98398e-10	-0.297	7.20059e-11	1.40112e-07	-0.319	1.7051e-10	9.23771e-07
cg26442458	chr11	65728985		OpenSea	SART1	TSS200	-0.353	1.05776e-13	2.21112e-09	-0.384	9.13747e-13	1.17492e-09	-0.34	9.63865e-13	7.3458e-09	-0.343	3.6208e-11	3.53214e-07
cg22884732	chr17	79925999		OpenSea			-0.29	1.18176e-13	2.36296e-09	-0.285	8.84262e-11	3.38721e-08	-0.26	2.62667e-11	7.01374e-08	-0.315	2.68404e-13	2.45467e-08
cg00361689	chr19	13342530		OpenSea	CACNA1A;CACNA1A;CACNA1A;CACNA1A;CACNA1A;CACNA1A;CACNA1A;CACNA1A;CACNA1A;CACNA1A	ExonBnd;ExonBnd;ExonBnd;ExonBnd;ExonBnd;Body;Body;Body;Body;Body	-0.318	1.19499e-13	2.36296e-09	-0.324	2.79507e-11	1.42308e-08	-0.314	4.76664e-13	4.41448e-09	-0.32	1.32429e-11	2.01853e-07
cg23878325	chr19	2089202		OpenSea	MOB3A	5'UTR	-0.321	1.3289e-13	2.51561e-09	-0.358	3.98368e-13	6.2874e-10	-0.332	4.23613e-14	1.19204e-09	-0.286	1.34329e-09	3.33152e-06
cg06592265	chr10	43700545	chr10:43697777-43698177	S_Shelf	RASGEF1A;RASGEF1A	Body;Body	-0.275	1.37233e-13	2.51561e-09	-0.318	1.49078e-13	3.02492e-10	-0.232	6.43308e-10	5.90982e-07	-0.284	8.24316e-12	1.52015e-07
cg04666027	chr15	74583589		OpenSea	CCDC33	Body	-0.242	1.37533e-13	2.51561e-09	-0.272	1.28093e-12	1.53635e-09	-0.22	6.33599e-11	1.30581e-07	-0.233	2.29304e-10	1.09652e-06
cg12177365	chr20	62697543	chr20:62693942-62695282	S_Shelf	TCEA2;TCEA2	5'UTR;Body	-0.315	1.51479e-13	2.7031e-09	-0.392	3.07185e-15	1.67722e-11	-0.301	4.126e-12	1.96021e-08	-0.287	1.06865e-09	2.80236e-06
cg07903985	chr9	99417846	chr9:99416904-99417592	S_Shore	AAED1	TSS1500	-0.26	1.66484e-13	2.90013e-09	-0.265	6.18845e-11	2.61414e-08	-0.266	2.32542e-13	2.88366e-09	-0.266	1.66809e-11	2.34353e-07
cg27516580	chr17	40346616		OpenSea	GHDC;GHDC	TSS200;TSS200	-0.25	1.78042e-13	3.02934e-09	-0.261	3.51712e-11	1.68864e-08	-0.211	1.14376e-09	8.94539e-07	-0.268	3.25803e-12	8.42393e-08
cg05602479	chr5	80597196	chr5:80597320-80597734	N_Shore	RNU5E;RNU5D;ZCCHC9;ZCCHC9;ZCCHC9	Body;Body;TSS1500;TSS1500;TSS1500	-0.217	2.08461e-13	3.46631e-09	-0.233	2.29123e-11	1.22989e-08	-0.197	1.65256e-10	2.33863e-07	-0.221	6.93965e-11	5.45945e-07
cg19424032	chr8	22573221		OpenSea	PEBP4	Body	-0.289	2.25265e-13	3.66248e-09	-0.335	1.55622e-13	3.13661e-10	-0.244	6.37071e-10	5.87998e-07	-0.278	1.77716e-10	9.26428e-07
cg11185549	chr12	116996871		OpenSea	MAP1LC3B2	TSS1500	-0.302	2.55074e-13	3.94196e-09	-0.354	1.49254e-13	3.02492e-10	-0.296	2.54794e-12	1.49985e-08	-0.249	4.30377e-08	2.85422e-05
cg01386121	chr16	22012560		OpenSea	C16orf65	TSS200	-0.321	2.58026e-13	3.94196e-09	-0.305	8.10203e-10	1.75584e-07	-0.348	1.05648e-14	5.52112e-10	-0.322	3.3134e-11	3.41437e-07
cg18563026	chr3	72330090		OpenSea			-0.236	2.58618e-13	3.94196e-09	-0.263	1.75361e-12	1.89971e-09	-0.238	6.38132e-13	5.4927e-09	-0.197	2.88196e-08	2.18956e-05
cg13750850	chr22	19879377		OpenSea	TXNRD2	Body	-0.297	2.64619e-13	3.95111e-09	-0.332	3.55427e-13	5.81752e-10	-0.27	1.56232e-11	4.82298e-08	-0.306	4.04579e-12	9.25013e-08
cg08352774	chr6	158985825	chr6:158980976-158981830	S_Shelf	TMEM181	Body	-0.281	2.89271e-13	4.20331e-09	-0.353	1.04528e-15	7.88656e-12	-0.285	1.37015e-13	2.08844e-09	-0.244	3.75611e-09	6.16166e-06
cg04013732	chr20	44486068		OpenSea	ZSWIM3;ACOT8	TSS200;TSS200	-0.292	2.93e-13	4.20331e-09	-0.296	1.89565e-10	5.96782e-08	-0.271	4.8945e-11	1.09846e-07	-0.3	3.5636e-11	3.52332e-07
cg16456182	chr16	57844448		OpenSea	LOC388282	TSS200	-0.278	3.26918e-13	4.5997e-09	-0.314	6.38857e-13	8.9714e-10	-0.28	4.13383e-13	4.14309e-09	-0.241	7.26449e-09	9.14795e-06
cg21633567	chr1	184943891	chr1:184942862-184943777	S_Shore	FAM129A	TSS200	-0.214	3.37697e-13	4.65584e-09	-0.26	5.50223e-14	1.46655e-10	-0.218	8.44266e-13	6.57122e-09	-0.174	9.79911e-08	4.90046e-05
cg07291005	chr1	24126194	chr1:24126799-24127549	N_Shore	GALE;GALE;GALE	TSS200;5'UTR;5'UTR	-0.217	3.43635e-13	4.65584e-09	-0.236	7.70843e-12	5.63412e-09	-0.212	3.92571e-12	1.90211e-08	-0.203	9.74757e-10	2.64909e-06
cg12951282	chr17	7018416		OpenSea	ASGR2;ASGR2;ASGR2;ASGR2	TSS1500;TSS1500;TSS1500;TSS1500	-0.25	3.53329e-13	4.70015e-09	-0.272	2.38101e-11	1.26052e-08	-0.221	6.93653e-10	6.18772e-07	-0.266	1.77438e-11	2.36037e-07
cg03849379	chr10	74008510		OpenSea			-0.303	3.63895e-13	4.75426e-09	-0.37	3.85952e-15	2.01697e-11	-0.271	3.21792e-11	8.23197e-08	-0.285	1.79725e-10	9.26428e-07
cg15082098	chr11	76853274	chr11:76849067-76849565	S_Shelf	MYO7A;MYO7A;MYO7A	Body;Body;Body	-0.299	4.00311e-13	5.13827e-09	-0.322	8.04841e-12	5.75611e-09	-0.333	4.04659e-15	3.70078e-10	-0.264	5.2647e-09	7.52313e-06
cg02729506	chr1	22263411		OpenSea	HSPG2	Body	-0.329	4.34635e-13	5.48266e-09	-0.365	2.24626e-12	2.2513e-09	-0.32	3.46582e-12	1.78572e-08	-0.339	1.71526e-11	2.34353e-07
cg06221000	chr22	46035135		OpenSea			-0.309	4.98627e-13	6.18328e-09	-0.346	4.96887e-12	4.03485e-09	-0.309	3.54585e-12	1.79557e-08	-0.295	9.65687e-10	2.64909e-06
cg20569672	chr17	1388099	chr17:1388686-1389730	N_Shore	MYO1C;MYO1C;MYO1C	Body;Body;5'UTR	-0.288	5.33461e-13	6.41926e-09	-0.323	1.78202e-12	1.915e-09	-0.258	1.39361e-10	2.07661e-07	-0.259	3.42612e-09	5.85449e-06
cg21621865	chr19	8067591		OpenSea	ELAVL1	5'UTR	-0.285	5.35205e-13	6.41926e-09	-0.295	5.31064e-11	2.31282e-08	-0.257	1.09149e-10	1.80927e-07	-0.299	8.8769e-12	1.52015e-07
cg16091981	chr1	17634543		OpenSea	PADI4	TSS200	-0.316	5.79098e-13	6.83368e-09	-0.314	1.8758e-10	5.91552e-08	-0.333	5.85474e-14	1.49936e-09	-0.298	4.57718e-10	1.67218e-06
cg14909495	chr7	150549472		OpenSea	ABP1	TSS200	-0.238	6.06797e-13	6.87352e-09	-0.277	2.92194e-13	4.9486e-10	-0.247	2.24057e-13	2.87593e-09	-0.199	3.46969e-08	2.47421e-05
cg04663932	chr7	73508618		OpenSea	LIMK1	Body	-0.281	6.10563e-13	6.87352e-09	-0.349	2.4332e-15	1.42417e-11	-0.248	8.17295e-11	1.50242e-07	-0.261	3.94241e-10	1.55076e-06
cg09075491	chr15	89089733		OpenSea	DET1;DET1;DET1	Body;5'UTR;5'UTR	-0.261	6.10658e-13	6.87352e-09	-0.264	1.82426e-10	5.78792e-08	-0.261	1.75806e-12	1.13828e-08	-0.258	1.52082e-10	8.79707e-07
cg13528800	chr5	150632733		OpenSea	GM2A;GM2A;GM2A;GM2A	5'UTR;5'UTR;1stExon;1stExon	-0.29	6.6613e-13	7.38431e-09	-0.352	9.59628e-14	2.17368e-10	-0.263	1.8842e-10	2.5341e-07	-0.284	3.24625e-10	1.37852e-06
cg17677968	chr12	121100923		OpenSea	CABP1;CABP1;CABP1	Body;Body;Body	-0.263	7.56898e-13	8.22887e-09	-0.284	9.78612e-12	6.63565e-09	-0.284	3.0234e-14	9.6175e-10	-0.217	5.32066e-08	3.27675e-05
cg20112865	chr1	45987978	chr1:45987163-45987803	S_Shore	PRDX1;PRDX1;PRDX1;PRDX1	5'UTR;TSS1500;TSS1500;TSS1500	-0.219	7.67238e-13	8.22887e-09	-0.279	4.29812e-15	2.16873e-11	-0.199	1.09648e-10	1.80927e-07	-0.199	3.34484e-09	5.74461e-06
cg09013732	chr14	100873195		OpenSea	WDR25;WDR25	Body;Body	-0.251	7.76059e-13	8.22887e-09	-0.277	7.92808e-12	5.71407e-09	-0.256	1.03207e-12	7.62726e-09	-0.228	4.16606e-09	6.49253e-06
cg12054851	chr19	49977286		OpenSea	FLT3LG	TSS200	-0.267	8.58665e-13	8.97471e-09	-0.237	2.74407e-08	2.44479e-06	-0.283	2.60809e-13	3.10537e-09	-0.281	2.47791e-11	2.97201e-07
cg07796857	chr19	7980866	chr19:7980970-7982983	N_Shore	TGFBR3L	TSS200	-0.248	9.06373e-13	9.15283e-09	-0.261	3.4848e-11	1.67627e-08	-0.244	3.55857e-12	1.79557e-08	-0.23	1.54522e-09	3.63516e-06
cg02891746	chr22	37235922		OpenSea			-0.237	9.08624e-13	9.15283e-09	-0.268	2.82276e-12	2.63759e-09	-0.239	2.1585e-12	1.33602e-08	-0.199	5.58107e-08	3.37522e-05
cg13709923	chr9	95726377		OpenSea	FGD3;FGD3;FGD3	1stExon;5'UTR;5'UTR	-0.283	9.13238e-13	9.15283e-09	-0.309	9.16994e-12	6.29958e-09	-0.269	2.03324e-11	5.81089e-08	-0.281	1.39874e-10	8.38235e-07
cg15579745	chr19	44331391		OpenSea	ZNF283	TSS200	-0.263	9.37793e-13	9.27192e-09	-0.253	4.26209e-09	6.04962e-07	-0.262	1.19618e-11	4.0872e-08	-0.279	4.21465e-11	3.90327e-07
cg21071727	chr15	70405703		OpenSea			-0.262	9.85598e-13	9.57995e-09	-0.239	1.45579e-08	1.5179e-06	-0.286	8.28768e-14	1.68432e-09	-0.28	1.66042e-11	2.34353e-07
cg22018180	chr7	99755507	chr7:99755854-99756459	N_Shore	C7orf43;MIR4658;C7orf43	Body;TSS1500;5'UTR	-0.276	1.00208e-12	9.57995e-09	-0.349	1.41638e-14	5.05501e-11	-0.266	2.0052e-11	5.75323e-08	-0.244	1.27627e-08	1.30963e-05
cg22189357	chr1	24136425		OpenSea	HMGCL;HMGCL	Body;Body	-0.267	1.00823e-12	9.57995e-09	-0.303	1.67775e-12	1.85985e-09	-0.244	1.05341e-10	1.76769e-07	-0.244	2.87718e-09	5.23643e-06
cg14665192	chr12	6898711		OpenSea	CD4;CD4	5'UTR;1stExon	-0.285	1.04684e-12	9.81928e-09	-0.301	1.57532e-10	5.19639e-08	-0.243	4.05632e-09	2.14678e-06	-0.302	4.15636e-11	3.89864e-07
cg08213607	chr16	3627243		OpenSea	NLRC3;NLRC3	1stExon;5'UTR	-0.272	1.11317e-12	1.03093e-08	-0.288	5.25949e-11	2.30145e-08	-0.263	1.46963e-11	4.69534e-08	-0.275	1.09015e-10	7.25085e-07
cg00521887	chr18	39535162		OpenSea	PIK3C3	TSS200	-0.292	1.1352e-12	1.03819e-08	-0.329	3.10974e-12	2.83337e-09	-0.257	4.86424e-10	4.88853e-07	-0.291	1.42067e-10	8.38235e-07
cg13264616	chr8	22530654	chr8:22526298-22526757	S_Shelf			-0.23	1.15571e-12	1.0439e-08	-0.231	4.44992e-10	1.13996e-07	-0.22	2.56623e-11	6.92821e-08	-0.222	6.72325e-10	2.10212e-06
cg12453288	chr2	11273229		OpenSea	C2orf50;C2orf50	1stExon;5'UTR	-0.27	1.24713e-12	1.11274e-08	-0.261	3.12333e-09	4.79567e-07	-0.272	6.38148e-12	2.59213e-08	-0.275	1.86448e-10	9.40771e-07
cg01490004	chr11	65149417		OpenSea	SLC25A45;SLC25A45	Body;5'UTR	-0.318	1.27167e-12	1.11863e-08	-0.385	4.01533e-14	1.14756e-10	-0.295	3.45139e-11	8.70744e-08	-0.313	1.33525e-10	8.07368e-07
cg14276619	chr12	117319577	chr12:117319820-117320053	N_Shore	HRK	TSS1500	-0.264	1.28432e-12	1.11863e-08	-0.32	1.10301e-13	2.40179e-10	-0.261	5.21586e-12	2.27569e-08	-0.223	4.36226e-08	2.87976e-05
cg07240002	chr9	134581602		OpenSea	RAPGEF1;RAPGEF1;RAPGEF1	Body;Body;Body	-0.347	1.42601e-12	1.22744e-08	-0.478	2.35659e-18	6.83307e-14	-0.329	2.62543e-12	1.50157e-08	-0.263	1.86548e-07	7.50742e-05
cg22208928	chr17	78983185		OpenSea			-0.28	1.46786e-12	1.23792e-08	-0.321	1.24703e-11	7.94056e-09	-0.265	2.03832e-10	2.6726e-07	-0.242	9.28997e-08	4.77644e-05
cg04772326	chr10	103599757	chr10:103603166-103603642	N_Shelf	KCNIP2;KCNIP2;KCNIP2;KCNIP2;KCNIP2;KCNIP2;KCNIP2	Body;Body;TSS200;Body;Body;Body;Body	-0.304	1.48452e-12	1.23792e-08	-0.267	4.07246e-08	3.28941e-06	-0.277	2.12665e-10	2.7345e-07	-0.353	3.26298e-13	2.65257e-08
cg25756470	chr22	37256947		OpenSea	NCF4;NCF4	TSS200;TSS200	-0.216	1.48896e-12	1.23792e-08	-0.284	1.53101e-15	1.04413e-11	-0.195	2.61248e-10	3.14948e-07	-0.19	1.55462e-08	1.4456e-05
cg21513437	chr17	39678107		OpenSea			-0.256	1.51068e-12	1.24187e-08	-0.339	5.83512e-16	5.08236e-12	-0.253	3.7658e-12	1.86162e-08	-0.2	3.09376e-07	0.000106709
cg17091652	chr19	40967770	chr19:40971476-40973393	N_Shelf	BLVRB	Body	-0.243	1.56253e-12	1.27023e-08	-0.198	4.67735e-07	2.07296e-05	-0.269	5.94304e-14	1.49936e-09	-0.247	1.71715e-10	9.23771e-07
cg00453202	chr16	85482380		OpenSea			-0.326	1.63197e-12	1.30373e-08	-0.321	7.70179e-10	1.70358e-07	-0.334	1.01746e-12	7.60032e-09	-0.341	2.39724e-11	2.92318e-07
cg07798218	chr22	45161084		OpenSea	ARHGAP8;ARHGAP8;ARHGAP8;PRR5-ARHGAP8	5'UTR;5'UTR;5'UTR;Body	-0.242	1.63939e-12	1.30373e-08	-0.249	8.20074e-10	1.77042e-07	-0.215	1.982e-09	1.30394e-06	-0.255	1.11507e-10	7.34974e-07
cg01013732	chr20	44992585	chr20:44992677-44993103	N_Shore	SLC35C2;SLC35C2;SLC35C2	5'UTR;5'UTR;5'UTR	-0.226	1.69592e-12	1.33419e-08	-0.276	1.23566e-13	2.62044e-10	-0.209	1.16473e-10	1.86877e-07	-0.215	1.25889e-09	3.17603e-06
cg13449748	chr19	36001349		OpenSea	DMKN;DMKN;DMKN;DMKN;DMKN;DMKN;DMKN;DMKN	5'UTR;1stExon;Body;Body;Body;Body;5'UTR;1stExon	-0.263	1.88342e-12	1.46593e-08	-0.294	9.05534e-12	6.24462e-09	-0.246	9.85404e-11	1.71248e-07	-0.259	4.5743e-10	1.67218e-06
cg21794265	chr7	73713188		OpenSea	CLIP2;CLIP2	5'UTR;5'UTR	-0.347	1.91033e-12	1.46626e-08	-0.321	1.85287e-08	1.82056e-06	-0.325	1.75925e-10	2.42855e-07	-0.358	1.5892e-10	9.01331e-07
cg01490772	chr12	7282593		OpenSea	CLSTN3;RBP5	TSS1500;TSS1500	-0.295	1.93386e-12	1.46626e-08	-0.274	5.28106e-09	7.09737e-07	-0.294	3.0402e-12	1.65994e-08	-0.315	8.84458e-12	1.52015e-07
cg22055511	chr11	61130246	chr11:61129221-61129879	S_Shore	TMEM138;CYBASC3;CYBASC3;TMEM138	5'UTR;TSS1500;TSS1500;Body	-0.264	1.94396e-12	1.46626e-08	-0.322	7.08366e-14	1.75522e-10	-0.271	8.4023e-13	6.57122e-09	-0.213	1.42825e-07	6.25721e-05
cg02892481	chr19	8067496		OpenSea	ELAVL1	5'UTR	-0.287	1.98832e-12	1.48441e-08	-0.262	7.4289e-09	9.16876e-07	-0.307	7.90345e-14	1.68432e-09	-0.283	1.87843e-10	9.4132e-07
cg26221105	chr1	223914343		OpenSea	CAPN2;CAPN2	Body;Body	-0.259	2.04072e-12	1.50814e-08	-0.298	4.0547e-12	3.46561e-09	-0.25	4.2349e-11	9.96031e-08	-0.224	4.5607e-08	2.96841e-05
cg05236391	chr19	6361348	chr19:6361442-6362002	N_Shore	CLPP	TSS200	-0.297	2.0797e-12	1.52158e-08	-0.3	3.41308e-10	9.41957e-08	-0.321	8.77361e-14	1.7041e-09	-0.278	1.77838e-09	3.96069e-06
cg05404728	chr15	74621198		OpenSea	CCDC33;CCDC33;CCDC33	Body;Body;Body	-0.254	2.16045e-12	1.56501e-08	-0.306	1.66379e-13	3.28869e-10	-0.224	6.16672e-10	5.78253e-07	-0.217	3.48914e-08	2.48231e-05
cg27064271	chr22	39892498		OpenSea			-0.237	2.2375e-12	1.59168e-08	-0.299	7.39817e-14	1.7828e-10	-0.213	8.46603e-10	7.21917e-07	-0.213	1.93913e-08	1.66714e-05
cg02576092	chr1	27668556		OpenSea	SYTL1;SYTL1	1stExon;5'UTR	-0.226	2.24078e-12	1.59168e-08	-0.234	1.50496e-10	5.01971e-08	-0.205	2.41662e-10	2.97657e-07	-0.249	3.5871e-12	8.74815e-08
cg01986786	chr12	13254056	chr12:13254049-13254631	Island	GSG1;GSG1	Body;Body	-0.213	2.3088e-12	1.62423e-08	-0.172	3.97838e-07	1.83168e-05	-0.255	4.0134e-16	5.87269e-11	-0.225	2.27197e-11	2.83815e-07
cg05789802	chr10	135072039	chr10:135075001-135075452	N_Shelf			-0.263	2.39575e-12	1.66935e-08	-0.278	6.83877e-11	2.82045e-08	-0.242	1.34144e-10	2.03198e-07	-0.26	3.24835e-10	1.37852e-06
cg03363653	chr17	16394677	chr17:16394833-16395843	N_Shore	C17orf76;C17orf76	Body;Body	-0.184	2.62102e-12	1.80908e-08	-0.181	4.45418e-09	6.24846e-07	-0.181	4.98479e-11	1.1119e-07	-0.17	1.44204e-08	1.39728e-05
cg16220180	chr4	2789378		OpenSea			-0.257	2.64747e-12	1.80996e-08	-0.319	3.74744e-13	6.07169e-10	-0.213	2.13999e-08	6.85204e-06	-0.223	8.17908e-08	4.38204e-05
cg18935937	chr14	105293067	chr14:105293183-105293395	N_Shore			-0.233	2.67177e-12	1.80996e-08	-0.232	1.34527e-09	2.56448e-07	-0.247	7.27189e-13	5.97794e-09	-0.249	2.91066e-11	3.32741e-07
cg04982748	chr12	66696283		OpenSea	HELB	TSS200	-0.293	2.79854e-12	1.87845e-08	-0.326	4.43919e-11	2.03063e-08	-0.291	3.40104e-11	8.66968e-08	-0.297	5.43249e-10	1.86601e-06
cg16623478	chr16	88767191	chr16:88765041-88765399	S_Shore	RNF166;RNF166;RNF166	Body;Body;5'UTR	-0.337	2.85079e-12	1.89613e-08	-0.421	2.57437e-14	8.33407e-11	-0.319	3.90102e-11	9.51373e-08	-0.299	1.06968e-08	1.17686e-05
cg18350893	chr2	102720955		OpenSea	IL1R1	5'UTR	-0.257	2.95816e-12	1.94047e-08	-0.281	6.06949e-11	2.57131e-08	-0.23	1.14441e-09	8.94539e-07	-0.234	1.47058e-08	1.41384e-05
cg02295344	chr17	42357310		OpenSea			-0.278	2.99617e-12	1.94047e-08	-0.296	5.22549e-11	2.29448e-08	-0.286	1.09759e-12	8.00423e-09	-0.227	1.45224e-07	6.32072e-05
cg17309904	chr7	1960073		OpenSea	MAD1L1;MAD1L1;MAD1L1	Body;Body;Body	-0.286	2.99703e-12	1.94047e-08	-0.315	2.20062e-11	1.1944e-08	-0.251	1.31902e-09	9.97971e-07	-0.302	3.68168e-11	3.54427e-07
cg25252598	chr12	6641602	chr12:6643261-6644607	N_Shore			-0.258	3.14129e-12	2.01603e-08	-0.329	2.02957e-13	3.85172e-10	-0.25	1.62533e-10	2.30456e-07	-0.201	1.86137e-06	0.000356317
cg19108304	chr1	43397753		OpenSea	SLC2A1	Body	-0.286	3.30406e-12	2.09774e-08	-0.282	1.44435e-09	2.70403e-07	-0.27	8.16039e-11	1.50242e-07	-0.316	5.15247e-12	1.10874e-07
cg04086443	chr1	120286814		OpenSea	PHGDH	3'UTR	-0.206	3.32594e-12	2.09774e-08	-0.234	1.90469e-11	1.07443e-08	-0.211	8.69248e-12	3.22828e-08	-0.187	2.15616e-08	1.79264e-05
cg08903604	chr17	2305559	chr17:2302892-2305402	S_Shore	MNT	TSS1500	-0.198	3.44555e-12	2.1546e-08	-0.242	8.65121e-14	2.00302e-10	-0.166	3.65758e-09	1.99474e-06	-0.201	1.02135e-10	6.85557e-07
cg26355617	chr12	50561522	chr12:50560726-50561386	S_Shore	CERS5;CERS5;CERS5	TSS1500;TSS1500;TSS1500	-0.271	3.51526e-12	2.17956e-08	-0.348	1.18727e-14	4.54788e-11	-0.266	1.6061e-11	4.91664e-08	-0.225	1.15466e-07	5.4892e-05
cg02898493	chr17	62097918		OpenSea	ICAM2;ICAM2;ICAM2;ICAM2;ICAM2;ICAM2;ICAM2;ICAM2	5'UTR;5'UTR;5'UTR;1stExon;1stExon;5'UTR;1stExon;1stExon	-0.262	3.58155e-12	2.20201e-08	-0.267	9.02969e-10	1.90004e-07	-0.24	5.33693e-10	5.24823e-07	-0.274	1.24457e-10	7.78265e-07
cg24643393	chr7	73417261		OpenSea			-0.262	3.81361e-12	2.3054e-08	-0.311	8.41405e-13	1.10919e-09	-0.241	2.31764e-10	2.88925e-07	-0.243	4.9194e-09	7.20417e-06
cg08269714	chr9	130541778		OpenSea	SH2D3C	TSS1500	-0.299	3.81855e-12	2.3054e-08	-0.357	2.46661e-12	2.39295e-09	-0.316	2.62701e-12	1.50157e-08	-0.242	5.89198e-07	0.000162487
cg10595773	chr10	22331462		OpenSea			-0.243	3.86135e-12	2.3054e-08	-0.315	2.57286e-14	8.33407e-11	-0.179	4.50714e-07	6.05834e-05	-0.231	4.11834e-09	6.49253e-06
cg16729074	chr19	2599160		OpenSea	GNG7	5'UTR	-0.243	3.87575e-12	2.3054e-08	-0.241	1.54817e-09	2.84169e-07	-0.219	6.89132e-10	6.17884e-07	-0.266	1.24677e-11	1.94884e-07
cg04643892	chr7	75247307		OpenSea	HIP1;HIP1	Body;Body	-0.427	4.12598e-12	2.43445e-08	-0.345	1.21898e-06	4.27727e-05	-0.451	2.93931e-12	1.62591e-08	-0.448	1.79806e-10	9.26428e-07
cg12693595	chr12	57504318		OpenSea	STAT6	5'UTR	-0.266	4.18178e-12	2.44067e-08	-0.225	2.09328e-07	1.12852e-05	-0.277	1.82785e-12	1.17309e-08	-0.299	3.31116e-12	8.42393e-08
cg15012981	chr1	11741009	chr1:11740828-11741717	Island	MAD2L2;MAD2L2	5'UTR;5'UTR	-0.615	4.22698e-12	2.44067e-08	-0.552	1.63957e-08	1.66284e-06	-0.693	7.39475e-15	4.50855e-10	-0.632	4.59398e-11	4.14953e-07
cg04496233	chr11	64863659	chr11:64863698-64863980	N_Shore	C11orf2	TSS200	-0.21	4.23766e-12	2.44067e-08	-0.253	5.62035e-13	8.12657e-10	-0.192	3.74065e-10	4.08476e-07	-0.202	1.80401e-09	3.9934e-06
cg19510484	chr12	95868044	chr12:95867584-95868019	S_Shore	METAP2	1stExon	-0.247	4.26997e-12	2.44067e-08	-0.275	1.59874e-11	9.53297e-09	-0.25	5.39742e-12	2.32291e-08	-0.243	6.3893e-10	2.06842e-06
cg14145842	chr21	43906968		OpenSea	RSPH1;RSPH1	Body;Body	-0.236	4.3572e-12	2.46635e-08	-0.277	9.50093e-12	6.47776e-09	-0.213	2.30001e-09	1.45442e-06	-0.231	3.59713e-09	5.99256e-06
cg04122632	chr11	45392826		OpenSea			-0.251	4.38231e-12	2.46635e-08	-0.284	1.815e-11	1.04151e-08	-0.236	2.33657e-10	2.90241e-07	-0.25	8.99389e-10	2.53086e-06
cg11526198	chr1	23854847	chr1:23857033-23858089	N_Shelf	E2F2	Body	-0.289	4.53489e-12	2.53274e-08	-0.367	9.1251e-14	2.09945e-10	-0.254	2.69529e-09	1.60488e-06	-0.265	1.45834e-08	1.40762e-05
cg03447083	chr16	66993711		OpenSea	CES3	TSS1500	-0.228	4.76475e-12	2.62583e-08	-0.251	3.17856e-11	1.56814e-08	-0.215	1.38467e-10	2.0675e-07	-0.222	1.26468e-09	3.17966e-06
cg17901081	chr17	79339679		OpenSea			-0.318	4.77335e-12	2.62583e-08	-0.379	2.57025e-13	4.50956e-10	-0.314	6.23044e-12	2.57537e-08	-0.285	7.29429e-09	9.15457e-06
cg27510032	chr18	46508760		OpenSea			-0.224	4.83659e-12	2.64076e-08	-0.261	1.43855e-12	1.66008e-09	-0.234	8.8482e-13	6.81437e-09	-0.184	1.43856e-07	6.2836e-05
cg23083894	chr14	67894164		OpenSea			-0.291	4.88209e-12	2.64082e-08	-0.316	5.71343e-11	2.45602e-08	-0.247	5.41716e-09	2.65642e-06	-0.303	9.3143e-11	6.53758e-07
cg00252543	chr9	137821044		OpenSea			-0.231	4.90889e-12	2.64082e-08	-0.207	4.88453e-08	3.76178e-06	-0.224	5.11816e-11	1.13131e-07	-0.27	7.78236e-13	4.53716e-08
cg01280365	chr6	71753796		OpenSea			-0.224	5.02415e-12	2.6831e-08	-0.259	4.17609e-12	3.54413e-09	-0.222	1.91529e-11	5.62769e-08	-0.202	1.77336e-08	1.57649e-05
cg04639624	chr15	70920404		OpenSea			-0.249	5.11897e-12	2.71392e-08	-0.25	4.99605e-09	6.79547e-07	-0.252	4.70406e-11	1.06553e-07	-0.232	2.38549e-08	1.92003e-05
cg24278397	chr11	60805280		OpenSea			-0.198	5.23839e-12	2.75726e-08	-0.235	2.96674e-12	2.73717e-09	-0.183	6.27656e-10	5.82021e-07	-0.181	1.93213e-08	1.66444e-05
cg06011560	chr10	74008048		OpenSea			-0.264	5.3133e-12	2.77671e-08	-0.315	1.19606e-12	1.45846e-09	-0.231	2.31697e-09	1.46159e-06	-0.262	7.1416e-10	2.16144e-06
cg13545247	chr12	53056317		OpenSea			-0.248	5.38876e-12	2.79617e-08	-0.295	1.1288e-12	1.3927e-09	-0.278	4.8821e-14	1.32293e-09	-0.186	1.92798e-06	0.00036512
cg14160849	chr20	49252649		OpenSea	FAM65C	5'UTR	-0.264	5.44677e-12	2.80637e-08	-0.233	7.21067e-08	5.04889e-06	-0.272	3.49501e-12	1.78816e-08	-0.262	6.60124e-10	2.08177e-06
cg13013965	chr14	105557111	chr14:105559492-105560409	N_Shelf			-0.255	5.58008e-12	2.84273e-08	-0.284	2.52075e-11	1.31265e-08	-0.231	7.59301e-10	6.66104e-07	-0.262	1.96821e-10	9.66994e-07
cg05448117	chr19	4068643	chr19:4064086-4067980	S_Shore			-0.297	5.60687e-12	2.84273e-08	-0.312	4.93738e-10	1.23205e-07	-0.311	4.35525e-12	2.0426e-08	-0.285	4.34368e-09	6.62081e-06
cg26635332	chr13	77847771		OpenSea	MYCBP2	Body	0.429	5.63551e-12	2.84273e-08	0.481	1.36809e-11	8.50398e-09	0.412	5.46999e-11	1.18404e-07	0.404	3.69604e-09	6.09043e-06
cg12680071	chr19	36139062	chr19:36134153-36135781	S_Shelf	COX6B1	TSS200	-0.269	5.67275e-12	2.84273e-08	-0.251	7.58985e-09	9.30774e-07	-0.231	1.95963e-09	1.29536e-06	-0.315	2.54967e-13	2.45467e-08
cg10275183	chr2	55460043		OpenSea	C2orf63;RPS27A;C2orf63;RPS27A	TSS1500;Body;TSS1500;Body	-0.262	5.92384e-12	2.94836e-08	-0.302	7.45958e-12	5.49063e-09	-0.209	5.28181e-08	1.32296e-05	-0.269	2.37991e-10	1.12337e-06
cg23599455	chr22	46409460		OpenSea			-0.296	6.25662e-12	3.07727e-08	-0.256	6.88413e-08	4.86917e-06	-0.293	7.5348e-12	2.87121e-08	-0.333	1.63121e-12	6.18564e-08
cg01653417	chr17	80256028		OpenSea			-0.285	6.26698e-12	3.07727e-08	-0.282	2.44329e-09	3.9804e-07	-0.292	5.71709e-12	2.41782e-08	-0.282	8.93827e-10	2.52492e-06
cg21325631	chr6	31778784	chr6:31774475-31774862	S_Shelf	HSPA1L	Body	0.208	6.413e-12	3.11917e-08	0.289	8.15909e-16	6.78349e-12	0.164	9.24885e-08	1.96895e-05	0.177	1.4801e-07	6.39252e-05
cg20692684	chr10	32735158		OpenSea	CCDC7;CCDC7;CCDC7;CCDC7	1stExon;5'UTR;5'UTR;1stExon	-0.329	6.46501e-12	3.11917e-08	-0.243	3.30457e-06	9.19378e-05	-0.369	1.53494e-14	6.57702e-10	-0.384	2.39426e-13	2.45467e-08
cg05898410	chr4	82392533	chr4:82392610-82393426	N_Shore	RASGEF1B;RASGEF1B;RASGEF1B	5'UTR;5'UTR;5'UTR	-0.225	6.48019e-12	3.11917e-08	-0.227	5.18366e-09	6.99182e-07	-0.217	3.46583e-10	3.88694e-07	-0.227	1.99303e-09	4.20221e-06
cg23532713	chr6	43474735	chr6:43477221-43478553	N_Shelf	C6orf154	3'UTR	-0.257	6.71253e-12	3.20989e-08	-0.265	3.47569e-10	9.53125e-08	-0.229	8.73193e-10	7.37712e-07	-0.29	2.67559e-12	7.52905e-08
cg13281814	chr8	75262582	chr8:75262521-75263044	Island	GDAP1;GDAP1	TSS200;TSS200	-0.408	7.00711e-12	3.32899e-08	-0.39	9.38996e-09	1.09204e-06	-0.447	3.39721e-13	3.68872e-09	-0.407	8.50816e-10	2.43159e-06
cg05847163	chr2	25585766		OpenSea			-0.258	7.16312e-12	3.38115e-08	-0.295	1.63656e-11	9.69526e-09	-0.23	2.18822e-09	1.4056e-06	-0.255	1.50859e-09	3.60132e-06
cg05214947	chr10	129816761		OpenSea	PTPRE	5'UTR	-0.276	7.37993e-12	3.46058e-08	-0.352	8.45855e-14	1.97265e-10	-0.233	1.10529e-08	4.34533e-06	-0.239	8.76791e-08	4.58975e-05
cg09157272	chr15	72460750		OpenSea	GRAMD2	Body	-0.25	7.42598e-12	3.46058e-08	-0.258	2.9273e-10	8.32703e-08	-0.204	1.48612e-08	5.30388e-06	-0.286	1.16974e-12	5.34887e-08
cg11019462	chr21	43299789		OpenSea	PRDM15;PRDM15	TSS200;TSS1500	-0.325	7.61011e-12	3.49167e-08	-0.252	1.54402e-06	5.13224e-05	-0.35	2.67399e-13	3.10537e-09	-0.369	1.63357e-12	6.18564e-08
cg11508714	chr2	238343757		OpenSea			-0.244	7.61928e-12	3.49167e-08	-0.252	9.23306e-10	1.93172e-07	-0.236	1.07825e-10	1.79701e-07	-0.25	4.45971e-10	1.67218e-06
cg18529246	chr5	154027481	chr5:154026818-154027257	S_Shore			-0.27	7.63588e-12	3.49167e-08	-0.221	9.48523e-07	3.53935e-05	-0.264	7.60361e-11	1.45724e-07	-0.304	1.03138e-11	1.67688e-07
cg09339301	chr6	163836245		OpenSea	QKI;QKI;QKI;QKI	1stExon;1stExon;1stExon;1stExon	-0.367	7.75689e-12	3.52498e-08	-0.314	1.13452e-07	7.10298e-06	-0.382	1.01804e-12	7.60032e-09	-0.415	1.64348e-12	6.18564e-08
cg15115583	chr11	118042630		OpenSea	SCN2B	Body	-0.261	7.83483e-12	3.53842e-08	-0.251	9.46589e-09	1.098e-06	-0.273	3.90642e-12	1.90211e-08	-0.273	1.78331e-10	9.26428e-07
cg03130528	chr1	108506990	chr1:108507251-108507841	N_Shore	VAV3-AS1;VAV3	TSS200;Body	-0.24	7.88913e-12	3.54108e-08	-0.24	9.1416e-10	1.91669e-07	-0.263	9.78237e-14	1.78928e-09	-0.241	2.43809e-10	1.13772e-06
cg12361925	chr2	220043530	chr2:220041129-220043410	S_Shore	FAM134A	Body	-0.21	7.96386e-12	3.55283e-08	-0.267	1.72284e-14	5.9178e-11	-0.183	1.47054e-09	1.07233e-06	-0.193	4.98967e-09	7.24329e-06
cg00590230	chr17	71707450		OpenSea			-0.308	8.0442e-12	3.56692e-08	-0.371	5.09136e-13	7.54052e-10	-0.312	5.2566e-12	2.27569e-08	-0.219	5.56106e-06	0.000735878
cg09875444	chr12	52317302		OpenSea			-0.236	8.73394e-12	3.84943e-08	-0.279	4.82334e-12	3.93414e-09	-0.217	8.52899e-10	7.26439e-07	-0.228	4.03097e-09	6.40525e-06
cg13793503	chr2	162762397		OpenSea	SLC4A10;SLC4A10;SLC4A10;SLC4A10;SLC4A10;SLC4A10	ExonBnd;ExonBnd;ExonBnd;Body;Body;Body	-0.299	8.83532e-12	3.86674e-08	-0.359	1.86014e-12	1.96693e-09	-0.298	3.43101e-11	8.68597e-08	-0.234	1.19509e-06	0.000263442
cg11465280	chr1	201852945		OpenSea	IPO9	3'UTR	-0.239	8.87891e-12	3.86674e-08	-0.344	2.18592e-18	6.83307e-14	-0.215	1.35501e-10	2.03785e-07	-0.187	2.44449e-07	9.0924e-05
cg02395479	chr3	53106725		OpenSea			-0.277	9.00883e-12	3.9001e-08	-0.304	6.79743e-11	2.80974e-08	-0.303	3.77382e-13	3.83481e-09	-0.268	2.67385e-09	4.99051e-06
cg23829076	chr19	31803125		OpenSea	TSHZ3	Body	-0.311	9.45963e-12	4.05035e-08	-0.423	2.26105e-16	2.43274e-12	-0.291	6.56656e-11	1.33879e-07	-0.254	1.2892e-07	5.89513e-05
cg25433648	chr1	153588782		OpenSea	S100A14;S100A14	5'UTR;1stExon	0.191	9.46661e-12	4.05035e-08	0.225	3.99478e-11	1.86161e-08	0.169	1.36503e-08	5.01357e-06	0.205	4.98848e-10	1.77172e-06
cg12772169	chr1	108742377	chr1:108742400-108743201	N_Shore	SLC25A24	Body	-0.318	9.62127e-12	4.09259e-08	-0.382	6.59275e-13	9.13539e-10	-0.312	2.59801e-11	6.98345e-08	-0.266	1.38503e-07	6.13473e-05
cg21023001	chr20	23067088		OpenSea	CD93	TSS200	-0.244	9.81157e-12	4.14941e-08	-0.255	5.19925e-10	1.27265e-07	-0.217	2.23723e-09	1.42693e-06	-0.263	5.35809e-11	4.45473e-07
cg02111168	chr22	31003283		OpenSea	TCN2;TCN2	5'UTR;1stExon	-0.272	1.03965e-11	4.32091e-08	-0.31	2.63859e-11	1.36142e-08	-0.249	1.19653e-09	9.26378e-07	-0.282	3.41536e-10	1.41175e-06
cg02025827	chr16	30996564		OpenSea	HSD3B7;HSD3B7;HSD3B7;HSD3B7;HSD3B7;HSD3B7	5'UTR;1stExon;1stExon;5'UTR;1stExon;5'UTR	-0.298	1.04586e-11	4.32091e-08	-0.33	2.25195e-11	1.21326e-08	-0.295	1.50666e-11	4.73101e-08	-0.267	1.7253e-08	1.55838e-05
cg00477302	chr7	129411088		OpenSea	MIR182	TSS1500	-0.273	1.04621e-11	4.32091e-08	-0.278	1.05042e-09	2.13124e-07	-0.254	3.39482e-10	3.83297e-07	-0.278	3.98442e-10	1.55126e-06
cg02402946	chr13	21035079		OpenSea	CRYL1	Body	-0.309	1.04994e-11	4.32091e-08	-0.346	8.54564e-11	3.32392e-08	-0.28	2.55305e-09	1.54884e-06	-0.292	1.31929e-08	1.32588e-05
cg16660310	chr19	36661673		OpenSea			-0.237	1.05124e-11	4.32091e-08	-0.291	1.1354e-12	1.39848e-09	-0.212	2.55145e-09	1.54884e-06	-0.233	2.69791e-09	5.02261e-06
cg16694973	chr6	45803647		OpenSea			-0.247	1.07605e-11	4.39448e-08	-0.341	1.40571e-15	1.0083e-11	-0.21	1.03636e-08	4.14565e-06	-0.201	5.02868e-07	0.000147508
cg24099707	chr11	57079362		OpenSea	TNKS1BP1	Body	-0.247	1.08314e-11	4.39448e-08	-0.258	5.69583e-10	1.36364e-07	-0.235	1.92513e-10	2.56176e-07	-0.238	3.24664e-09	5.62849e-06
cg10749413	chr19	1041020	chr19:1039764-1040254	S_Shore	ABCA7	5'UTR	-0.265	1.08716e-11	4.39448e-08	-0.329	2.51579e-13	4.4603e-10	-0.243	5.88695e-10	5.6082e-07	-0.256	2.34528e-09	4.62504e-06
cg20229887	chr19	4807525		OpenSea			-0.238	1.09757e-11	4.41221e-08	-0.219	9.79396e-08	6.34237e-06	-0.215	4.41565e-09	2.27992e-06	-0.253	3.27844e-10	1.37852e-06
cg26597727	chr19	6482062		OpenSea	DENND1C	TSS1500	-0.251	1.12033e-11	4.47909e-08	-0.297	1.96346e-12	2.04344e-09	-0.239	1.19531e-10	1.8948e-07	-0.211	1.48753e-07	6.40946e-05
cg12940291	chr2	42360260		OpenSea			-0.255	1.13085e-11	4.49657e-08	-0.276	2.7308e-10	7.91579e-08	-0.242	3.93009e-10	4.19153e-07	-0.246	5.83053e-09	8.06394e-06
cg00780810	chr15	70780653		OpenSea			-0.224	1.15468e-11	4.55947e-08	-0.275	5.30384e-13	7.74546e-10	-0.202	1.36058e-09	1.01992e-06	-0.191	1.31031e-07	5.92801e-05
cg02476619	chr17	19448344		OpenSea	SLC47A1	Body	-0.233	1.15989e-11	4.55947e-08	-0.322	1.42675e-16	1.79564e-12	-0.228	1.44571e-11	4.63918e-08	-0.188	2.14162e-07	8.24677e-05
cg17013823	chr19	11546762	chr19:11545948-11546544	S_Shore	PRKCSH;PRKCSH;PRKCSH;CCDC151;CCDC151;PRKCSH;PRKCSH;PRKCSH;CCDC151	5'UTR;5'UTR;5'UTR;TSS1500;TSS1500;5'UTR;5'UTR;1stExon;TSS200	-0.246	1.16536e-11	4.55947e-08	-0.317	5.51234e-14	1.46655e-10	-0.229	4.66592e-10	4.77448e-07	-0.202	3.83665e-07	0.000122685
cg11247619	chr16	71662824	chr16:71659829-71660747	S_Shelf	MARVELD3;MARVELD3;MARVELD3	Body;Body;Body	-0.279	1.17734e-11	4.58182e-08	-0.279	2.0051e-09	3.42757e-07	-0.302	4.89665e-13	4.4782e-09	-0.272	1.76398e-09	3.95518e-06
cg06162883	chr3	52016847	chr3:52017056-52017592	N_Shore	ACY1;ACY1;ACY1;ACY1;ACY1;ABHD14A-ACY1	TSS1500;TSS1500;TSS1500;TSS1500;TSS1500;Body	-0.267	1.20069e-11	4.64798e-08	-0.349	1.09855e-14	4.25562e-11	-0.247	3.19487e-10	3.65861e-07	-0.238	2.42281e-08	1.93516e-05
cg16604801	chr17	2718310		OpenSea	RAP1GAP2;RAP1GAP2	Body;Body	-0.256	1.2156e-11	4.68092e-08	-0.26	1.55092e-09	2.84601e-07	-0.249	7.80411e-11	1.47039e-07	-0.264	3.07095e-10	1.3454e-06
cg12200124	chr5	179220820	chr5:179222608-179223825	N_Shore	LTC4S	TSS200	-0.239	1.22879e-11	4.70694e-08	-0.279	6.62763e-12	5.01448e-09	-0.204	1.00596e-08	4.05731e-06	-0.229	4.47246e-09	6.739e-06
cg21941374	chr3	120461451		OpenSea	GTF2E1;RABL3	TSS200;TSS200	-0.267	1.23861e-11	4.71984e-08	-0.295	5.23836e-11	2.29632e-08	-0.249	3.60019e-10	3.99095e-07	-0.242	2.08779e-08	1.75979e-05
cg04641058	chr17	47785323		OpenSea	SLC35B1;SLC35B1	TSS200;TSS200	-0.249	1.25127e-11	4.74337e-08	-0.212	1.40189e-07	8.33335e-06	-0.239	4.01382e-11	9.66004e-08	-0.286	8.44805e-13	4.53716e-08
cg16551349	chr13	112049762		OpenSea			0.246	1.26278e-11	4.75667e-08	0.268	1.34444e-10	4.60291e-08	0.235	2.05852e-10	2.68467e-07	0.21	1.53628e-07	6.52347e-05
cg10688896	chr1	153935706	chr1:153935781-153936276	N_Shore	MIR6737;SLC39A1;SLC39A1;SLC39A1;SLC39A1;SLC39A1;SLC39A1;SLC39A1;SLC39A1	TSS1500;5'UTR;5'UTR;5'UTR;5'UTR;5'UTR;5'UTR;1stExon;1stExon	-0.232	1.26778e-11	4.75667e-08	-0.267	8.70385e-12	6.09966e-09	-0.19	2.49009e-08	7.65477e-06	-0.235	5.04456e-10	1.78298e-06
cg25494600	chr15	34517148		OpenSea	EMC4;EMC4	TSS200;TSS200	-0.309	1.28316e-11	4.78982e-08	-0.364	1.18419e-11	7.6066e-09	-0.281	2.38987e-09	1.49063e-06	-0.299	6.27323e-09	8.3147e-06
cg16717959	chr19	30378629		OpenSea			-0.228	1.29623e-11	4.81263e-08	-0.234	1.93764e-09	3.34745e-07	-0.242	4.91703e-12	2.23445e-08	-0.218	7.60516e-09	9.49522e-06
cg18239282	chr11	35080868		OpenSea			-0.197	1.30243e-11	4.81263e-08	-0.217	1.54928e-10	5.13831e-08	-0.201	2.60578e-11	6.98345e-08	-0.179	4.32216e-08	2.85917e-05
cg08452766	chr1	36789496	chr1:36786500-36789402	S_Shore	FAM176B;FAM176B	1stExon;5'UTR	-0.213	1.32921e-11	4.88691e-08	-0.258	1.78544e-12	1.915e-09	-0.219	1.21281e-11	4.0891e-08	-0.177	3.46752e-07	0.000114785
cg26160543	chr1	27019643	chr1:27021833-27024101	N_Shelf			-0.271	1.34507e-11	4.9205e-08	-0.32	3.68044e-12	3.20946e-09	-0.257	2.12624e-10	2.7345e-07	-0.259	4.15172e-09	6.49253e-06
cg12044370	chr22	30701670		OpenSea	TBC1D10A;TBC1D10A	Body;Body	-0.223	1.353e-11	4.92488e-08	-0.23	2.51061e-09	4.05486e-07	-0.184	5.57556e-08	1.37534e-05	-0.236	3.25084e-10	1.37852e-06
cg24996883	chr1	226821857		OpenSea	ITPKB	3'UTR	-0.23	1.38318e-11	5.00034e-08	-0.236	1.971e-09	3.39067e-07	-0.224	1.49989e-10	2.16444e-07	-0.228	2.57135e-09	4.89919e-06
cg02844810	chr1	208345500		OpenSea	PLXNA2	Body	-0.231	1.3874e-11	5.00034e-08	-0.255	1.35628e-10	4.63477e-08	-0.241	9.58298e-12	3.50562e-08	-0.192	4.37647e-07	0.000134199
cg05688824	chr9	131591656	chr9:131591751-131592246	N_Shore	C9orf114	Body	-0.221	1.41237e-11	5.0654e-08	-0.199	7.12289e-08	5.0061e-06	-0.217	6.85609e-11	1.35939e-07	-0.257	2.67005e-12	7.52905e-08
cg17752112	chr19	11450515	chr19:11450016-11450414	S_Shore	RAB3D	TSS200	-0.211	1.42494e-11	5.08554e-08	-0.264	2.35363e-13	4.25185e-10	-0.189	1.83613e-09	1.24617e-06	-0.21	1.0358e-09	2.76269e-06
cg14923309	chr12	52226636		OpenSea	FIGNL2	TSS1500	-0.222	1.43938e-11	5.11213e-08	-0.245	1.05511e-10	3.86753e-08	-0.229	1.10748e-11	3.8769e-08	-0.213	5.69887e-09	7.96966e-06
cg04529582	chr20	30697510		OpenSea	TM9SF4;TM9SF4	1stExon;5'UTR	-0.301	1.45339e-11	5.12099e-08	-0.375	2.91364e-13	4.94598e-10	-0.272	1.19576e-09	9.26378e-07	-0.267	4.61004e-08	2.98484e-05
cg16827717	chr14	101165609		OpenSea			-0.235	1.45587e-11	5.12099e-08	-0.251	1.05359e-09	2.13649e-07	-0.232	2.09754e-10	2.71617e-07	-0.234	4.20815e-09	6.49985e-06
cg04129946	chr2	201753996		OpenSea	PPIL3;NIF3L1;PPIL3;PPIL3;NIF3L1;PPIL3;NIF3L1	TSS200;TSS200;1stExon;TSS200;TSS200;5'UTR;TSS200	-0.265	1.49388e-11	5.20559e-08	-0.288	1.47229e-10	4.94573e-08	-0.231	5.10349e-09	2.55047e-06	-0.276	2.63429e-10	1.18242e-06
cg20749576	chr3	128292718		OpenSea	C3orf27	5'UTR	-0.254	1.49522e-11	5.20559e-08	-0.254	8.51875e-09	1.0189e-06	-0.221	1.66249e-08	5.73742e-06	-0.257	2.38188e-09	4.65156e-06
cg27409230	chr16	3627646		OpenSea	NLRC3;NLRC3	TSS1500;TSS1500	-0.252	1.50127e-11	5.20559e-08	-0.23	5.52492e-08	4.12935e-06	-0.221	4.01295e-09	2.1295e-06	-0.285	8.93432e-12	1.52015e-07
cg26680127	chr16	46783018		OpenSea	MYLK3	TSS1500	-0.259	1.52198e-11	5.25253e-08	-0.29	7.68265e-11	3.06985e-08	-0.246	3.95781e-10	4.20882e-07	-0.273	2.44141e-10	1.13772e-06
cg04221429	chr11	65149657		OpenSea	SLC25A45;SLC25A45;SLC25A45;SLC25A45;SLC25A45;SLC25A45;SLC25A45	5'UTR;5'UTR;1stExon;1stExon;5'UTR;5'UTR;5'UTR	-0.283	1.54424e-11	5.30332e-08	-0.321	2.65675e-11	1.36841e-08	-0.212	4.24244e-07	5.79089e-05	-0.295	2.55952e-10	1.16313e-06
cg03238484	chr15	86397811		OpenSea			-0.193	1.55766e-11	5.30332e-08	-0.177	1.57865e-07	9.11813e-06	-0.192	2.49482e-10	3.04216e-07	-0.184	2.50956e-08	1.97344e-05
cg21108085	chr11	44591098	chr11:44586602-44587404	S_Shelf	CD82;CD82	5'UTR;5'UTR	-0.255	1.55845e-11	5.30332e-08	-0.302	3.3168e-11	1.61349e-08	-0.248	6.6572e-10	6.04298e-07	-0.23	1.28237e-07	5.8676e-05
cg14355889	chr17	27476022		OpenSea	MYO18A;MYO18A	Body;Body	-0.267	1.57754e-11	5.34344e-08	-0.239	7.6513e-08	5.28109e-06	-0.261	6.69731e-11	1.33879e-07	-0.291	3.21165e-11	3.40544e-07
cg19929449	chr2	85932339		OpenSea			-0.348	1.62963e-11	5.46577e-08	-0.378	2.21956e-10	6.75404e-08	-0.359	1.24281e-11	4.13312e-08	-0.329	9.6631e-09	1.11336e-05
cg09483223	chr19	15434462		OpenSea			-0.378	1.63928e-11	5.46577e-08	-0.507	4.0576e-16	3.71086e-12	-0.4	2.21569e-13	2.87593e-09	-0.231	6.03594e-05	0.00339309
cg18591945	chr14	105962171	chr14:105963578-105963808	N_Shore	C14orf80;C14orf80;C14orf80	Body;Body;Body	0.18	1.65614e-11	5.46577e-08	0.197	1.96822e-10	6.14868e-08	0.186	1.49655e-11	4.71952e-08	0.163	4.38006e-08	2.88443e-05
cg04064407	chr8	140802177		OpenSea	TRAPPC9;TRAPPC9	Body;Body	0.222	1.65722e-11	5.46577e-08	0.278	5.40936e-13	7.86814e-10	0.195	5.99104e-09	2.84627e-06	0.201	3.80512e-08	2.61897e-05
cg22874219	chr16	2097377	chr16:2097465-2098365	N_Shore	NTHL1;TSC2;TSC2;TSC2	Body;TSS1500;TSS1500;TSS1500	-0.213	1.66415e-11	5.46577e-08	-0.246	1.36266e-11	8.47764e-09	-0.205	1.76706e-10	2.4308e-07	-0.205	4.154e-09	6.49253e-06
cg16017945	chr15	67478226		OpenSea	SMAD3;SMAD3;SMAD3;SMAD3	Body;Body;Body;Body	-0.235	1.66587e-11	5.46577e-08	-0.313	5.71953e-15	2.69975e-11	-0.229	5.41857e-11	1.17638e-07	-0.17	5.28992e-06	0.000710717
cg26369418	chr5	131409352		OpenSea	CSF2	TSS200	-0.273	1.66595e-11	5.46577e-08	-0.385	1.12217e-16	1.49276e-12	-0.217	4.49275e-08	1.17353e-05	-0.243	2.21413e-08	1.82015e-05
cg00892383	chr6	26383492		OpenSea	BTN2A2;BTN2A2;BTN2A2;BTN2A2;BTN2A2;BTN2A2;BTN2A2;BTN2A2	1stExon;5'UTR;5'UTR;5'UTR;5'UTR;5'UTR;1stExon;5'UTR	-0.256	1.79032e-11	5.84759e-08	-0.276	2.90413e-10	8.26434e-08	-0.233	1.61287e-09	1.14789e-06	-0.275	1.16858e-10	7.37047e-07
cg17344148	chr19	14496577		OpenSea	ADGRE5;ADGRE5;ADGRE5	Body;Body;Body	-0.29	1.80556e-11	5.8673e-08	-0.317	2.34598e-10	7.04019e-08	-0.292	5.13767e-11	1.1322e-07	-0.283	4.83876e-09	7.12315e-06
cg00825543	chr6	134517742		OpenSea	SGK1	Body	-0.212	1.81908e-11	5.8673e-08	-0.278	7.12012e-14	1.75522e-10	-0.202	4.21209e-10	4.41507e-07	-0.155	7.80756e-06	0.000919409
cg00596823	chr19	55833013		OpenSea	TMEM150B;TMEM150B;TMEM150B;TMEM150B	Body;Body;5'UTR;5'UTR	-0.265	1.83472e-11	5.8673e-08	-0.298	1.03909e-10	3.82027e-08	-0.263	1.1965e-10	1.8948e-07	-0.236	9.60476e-08	4.84567e-05
cg04073608	chr11	65268100	chr11:65264957-65265398	S_Shelf	MALAT1	Body	-0.253	1.83517e-11	5.8673e-08	-0.297	1.36922e-11	8.50398e-09	-0.222	7.12944e-09	3.20796e-06	-0.246	5.26148e-09	7.52313e-06
cg22422972	chr2	121428317		OpenSea			0.24	1.83645e-11	5.8673e-08	0.319	1.97432e-15	1.2618e-11	0.192	2.31618e-08	7.25738e-06	0.193	2.7847e-07	9.9774e-05
cg18857216	chr1	11021217		OpenSea	C1orf127;C1orf127	Body;Body	-0.274	1.87033e-11	5.92758e-08	-0.247	8.04715e-08	5.48498e-06	-0.292	2.58299e-12	1.49985e-08	-0.301	3.39658e-11	3.45146e-07
cg25406078	chr3	13578594		OpenSea			-0.259	1.87152e-11	5.92758e-08	-0.259	9.48123e-09	1.09933e-06	-0.25	4.61966e-10	4.7404e-07	-0.272	6.31419e-10	2.06842e-06
cg19008858	chr17	72208433	chr17:72208474-72208902	N_Shore	TTYH2;MGC16275	TSS1500;Body	-0.209	1.88243e-11	5.93642e-08	-0.223	7.1418e-10	1.61073e-07	-0.211	5.95885e-11	1.24208e-07	-0.188	6.96969e-08	3.9008e-05
cg17548644	chr17	7791214	chr17:7788261-7789091	S_Shelf	CHD3;CHD3;CHD3	TSS1500;TSS1500;Body	-0.313	1.93426e-11	6.04854e-08	-0.313	5.87987e-09	7.70539e-07	-0.332	6.65656e-12	2.64683e-08	-0.317	1.57707e-09	3.67753e-06
cg05902643	chr16	53132998		OpenSea	CHD9	5'UTR	-0.29	1.94244e-11	6.04854e-08	-0.371	4.74305e-14	1.29973e-10	-0.304	2.17303e-12	1.33602e-08	-0.211	4.66694e-06	0.000653742
cg07367601	chr1	235114342		OpenSea			-0.283	1.95772e-11	6.04854e-08	-0.291	1.43164e-09	2.68988e-07	-0.273	1.6898e-10	2.37297e-07	-0.248	8.86699e-08	4.63386e-05
cg21690709	chr19	14667552		OpenSea	TECR;TECR;TECR	Body;Body;Body	-0.222	1.95846e-11	6.04854e-08	-0.21	2.78951e-08	2.47532e-06	-0.239	2.75546e-12	1.55076e-08	-0.191	1.92579e-07	7.69143e-05
cg03503179	chr22	24950379	chr22:24950798-24952074	N_Shore	C22orf13;SNRPD3	Body;TSS1500	-0.242	1.96453e-11	6.04854e-08	-0.305	1.1277e-12	1.3927e-09	-0.221	3.18535e-09	1.8052e-06	-0.243	3.37065e-09	5.77538e-06
cg25604066	chr8	90730638		OpenSea			-0.238	1.97207e-11	6.04854e-08	-0.356	1.01269e-18	3.48931e-14	-0.194	1.19304e-08	4.58201e-06	-0.18	1.2907e-06	0.000278397
cg17017569	chr21	33032745	chr21:33031734-33032657	S_Shore	SOD1	Body	-0.235	1.97585e-11	6.04854e-08	-0.209	1.02135e-07	6.55393e-06	-0.262	2.30977e-13	2.88366e-09	-0.262	1.42369e-11	2.12576e-07
cg26210003	chr14	65290110		OpenSea	SPTB;SPTB	TSS1500;TSS1500	-0.228	1.99634e-11	6.0858e-08	-0.244	6.09444e-10	1.43097e-07	-0.218	4.50027e-10	4.65051e-07	-0.215	1.6316e-08	1.49591e-05
cg21708254	chr21	35917600		OpenSea	RCAN1;RCAN1;RCAN1	Body;Body;5'UTR	-0.234	2.01291e-11	6.09586e-08	-0.232	1.25614e-08	1.36194e-06	-0.24	5.58933e-11	1.19572e-07	-0.228	8.71214e-09	1.04152e-05
cg11071366	chr1	55070594		OpenSea	ACOT11;ACOT11	Body;Body	-0.241	2.0163e-11	6.09586e-08	-0.24	1.10812e-08	1.23758e-06	-0.211	1.35678e-08	5.0059e-06	-0.247	1.58215e-09	3.67753e-06
cg12234652	chr19	35811489		OpenSea			-0.253	2.06287e-11	6.21097e-08	-0.28	7.71957e-11	3.07788e-08	-0.276	6.97065e-13	5.86204e-09	-0.215	1.74898e-07	7.22128e-05
cg23954461	chr19	12777852	chr19:12779795-12781094	N_Shore	MAN2B1;MORG1;MORG1	TSS1500;5'UTR;Body	-0.179	2.13466e-11	6.38731e-08	-0.186	8.38596e-10	1.79635e-07	-0.204	8.22494e-14	1.68432e-09	-0.156	9.30658e-08	4.77826e-05
cg03611852	chr17	43205539	chr17:43209347-43210746	N_Shelf	PLCD3	Body	0.197	2.13889e-11	6.38731e-08	0.229	3.34243e-11	1.62164e-08	0.158	1.58812e-07	2.88094e-05	0.209	3.9861e-10	1.55126e-06
cg25720755	chr17	41924523		OpenSea	CD300LG;CD300LG;CD300LG;CD300LG;CD300LG;CD300LG;CD300LG;CD300LG	5'UTR;5'UTR;1stExon;1stExon;5'UTR;5'UTR;1stExon;1stExon	-0.224	2.14918e-11	6.39192e-08	-0.258	3.56739e-11	1.70701e-08	-0.228	3.9695e-11	9.58491e-08	-0.195	1.60256e-07	6.75395e-05
cg21451869	chr20	44636831	chr20:44639135-44639988	N_Shelf	MMP9	TSS1500	-0.258	2.19239e-11	6.49403e-08	-0.321	1.40892e-12	1.64143e-09	-0.243	8.81684e-10	7.43169e-07	-0.225	1.78284e-07	7.29116e-05
cg13290154	chr6	31628056	chr6:31628338-31628658	N_Shore	C6orf47;C6orf47	5'UTR;1stExon	-0.208	2.22719e-11	6.57051e-08	-0.248	2.69745e-12	2.54651e-09	-0.203	8.21018e-11	1.50548e-07	-0.182	7.80634e-08	4.24323e-05
cg24242856	chr2	38898574		OpenSea	GALM	Body	-0.204	2.30174e-11	6.74789e-08	-0.268	2.96863e-14	9.16437e-11	-0.186	1.06112e-09	8.47547e-07	-0.187	1.89557e-08	1.64515e-05
cg07498879	chr22	30663041		OpenSea	OSM	TSS1500	-0.256	2.30576e-11	6.74789e-08	-0.279	2.81789e-10	8.09448e-08	-0.217	2.24875e-08	7.11129e-06	-0.283	4.92552e-11	4.29009e-07
cg18686108	chr2	74756712	chr2:74756223-74757930	Island	AUP1;AUP1;HTRA2;HTRA2;HTRA2;HTRA2;AUP1	Body;Body;5'UTR;5'UTR;1stExon;1stExon;1stExon	-0.459	2.3591e-11	6.87648e-08	-0.483	2.5703e-10	7.53413e-08	-0.487	1.10496e-12	8.00423e-09	-0.442	2.27536e-09	4.53829e-06
cg17822706	chr19	18415538		OpenSea			-0.279	2.38717e-11	6.9307e-08	-0.277	4.16885e-09	5.94905e-07	-0.276	5.38067e-11	1.17481e-07	-0.285	5.74958e-10	1.93127e-06
cg05209272	chr3	107836286		OpenSea			-0.218	2.42002e-11	6.97493e-08	-0.3	4.87775e-15	2.39512e-11	-0.169	2.49607e-07	3.97954e-05	-0.197	4.62997e-08	2.99245e-05
cg02992461	chr6	2972001	chr6:2971086-2971962	S_Shore	SERPINB6;SERPINB6;SERPINB6;SERPINB6;SERPINB6;SERPINB6;SERPINB6;SERPINB6;SERPINB6;SERPINB6;SERPINB6;SERPINB6	5'UTR;1stExon;TSS1500;1stExon;TSS1500;1stExon;1stExon;1stExon;5'UTR;5'UTR;5'UTR;5'UTR	-0.248	2.42147e-11	6.97493e-08	-0.303	1.76722e-12	1.90737e-09	-0.228	1.40438e-09	1.03997e-06	-0.223	5.26804e-08	3.26079e-05
cg11472319	chr21	45284432		OpenSea	AGPAT3	TSS1500	-0.374	2.45745e-11	7.02017e-08	-0.312	4.0528e-07	1.85776e-05	-0.402	7.14861e-13	5.94338e-09	-0.425	3.84839e-12	9.08264e-08
cg13377771	chr17	78398120		OpenSea	ENDOV;ENDOV;ENDOV	Body;Body;Body	-0.234	2.46103e-11	7.02017e-08	-0.235	3.01804e-09	4.67125e-07	-0.193	3.41028e-08	9.54912e-06	-0.282	6.02106e-13	4.40522e-08
cg09165678	chr2	219536837	chr2:219536410-219536813	S_Shore	STK36;STK36;RNF25	1stExon;5'UTR;TSS200	-0.199	2.46715e-11	7.02017e-08	-0.25	1.31478e-13	2.76059e-10	-0.184	3.68502e-10	4.04435e-07	-0.181	1.44136e-08	1.39728e-05
cg25452273	chr15	75335524		OpenSea	PPCDC;PPCDC;PPCDC;PPCDC;PPCDC;PPCDC;PPCDC	TSS200;TSS200;Body;Body;Body;Body;Body	-0.312	2.48238e-11	7.02017e-08	-0.305	1.33359e-08	1.42356e-06	-0.37	3.28622e-14	9.96485e-10	-0.252	1.09076e-06	0.00024753
cg26552641	chr17	1819380		OpenSea			-0.24	2.49289e-11	7.02017e-08	-0.218	1.54787e-07	8.98292e-06	-0.225	1.42834e-09	1.05514e-06	-0.241	3.47847e-09	5.8898e-06
cg01475134	chr22	41865618	chr22:41864420-41865443	S_Shore	ACO2;PHF5A	Body;TSS1500	-0.219	2.49475e-11	7.02017e-08	-0.22	4.34908e-09	6.14155e-07	-0.192	6.90188e-09	3.13838e-06	-0.264	9.30209e-13	4.53716e-08
cg25619314	chr13	114833892	chr13:114836066-114836520	N_Shelf	RASA3	Body	-0.314	2.53465e-11	7.10513e-08	-0.45	1.08794e-16	1.49276e-12	-0.299	1.48945e-10	2.15639e-07	-0.237	2.50347e-06	0.000431164
cg00922378	chr14	105527251		OpenSea	GPR132	5'UTR	-0.276	2.57702e-11	7.17081e-08	-0.294	5.64401e-10	1.35567e-07	-0.257	8.94269e-10	7.48603e-07	-0.283	7.82584e-10	2.31808e-06
cg24727122	chr22	30662972		OpenSea	OSM	TSS200	-0.293	2.57768e-11	7.17081e-08	-0.332	3.83825e-11	1.80592e-08	-0.281	2.47999e-10	3.02913e-07	-0.26	6.31436e-08	3.66651e-05
cg13126844	chr22	37562752		OpenSea			-0.233	2.6646e-11	7.37529e-08	-0.298	9.60177e-13	1.21962e-09	-0.204	1.74759e-08	5.94421e-06	-0.231	6.98501e-09	8.9344e-06
cg05553253	chr12	6184410		OpenSea	VWF	Body	-0.264	2.6748e-11	7.37529e-08	-0.245	6.79005e-08	4.81613e-06	-0.251	5.8112e-10	5.56589e-07	-0.293	5.93447e-11	4.8243e-07
cg18353563	chr3	127390935	chr3:127391011-127392434	N_Shore	ABTB1;PODXL2;ABTB1;ABTB1	TSS1500;Body;TSS1500;TSS1500	-0.233	2.68143e-11	7.37529e-08	-0.225	3.36861e-08	2.85155e-06	-0.235	1.20561e-10	1.90512e-07	-0.261	8.14809e-11	6.08309e-07
cg16659963	chr19	10450375		OpenSea	ICAM3	TSS200	-0.288	2.69263e-11	7.37837e-08	-0.353	1.7265e-12	1.88532e-09	-0.264	1.56675e-09	1.12492e-06	-0.283	3.25415e-09	5.62849e-06
cg25267526	chr19	12777743	chr19:12777330-12777638	S_Shore	MORG1;MORG1;MAN2B1;MORG1	1stExon;5'UTR;TSS200;Body	-0.2	2.77905e-11	7.5658e-08	-0.247	7.77344e-13	1.04163e-09	-0.185	8.56566e-10	7.28714e-07	-0.204	6.95261e-10	2.1373e-06
cg07742049	chr7	100728706	chr7:100732088-100732424	N_Shelf	TRIM56	TSS200	-0.276	2.78576e-11	7.5658e-08	-0.335	3.95675e-12	3.4138e-09	-0.282	3.56313e-11	8.86704e-08	-0.247	7.72524e-08	4.21481e-05
cg22126211	chr3	164914600		OpenSea	SLITRK3	TSS200	-0.199	2.79206e-11	7.5658e-08	-0.264	1.66378e-13	3.28869e-10	-0.135	1.04126e-05	0.000542816	-0.191	1.80089e-08	1.58937e-05
cg27244120	chr16	70610434		OpenSea	SF3B3	3'UTR	-0.313	2.80834e-11	7.58184e-08	-0.427	5.97401e-15	2.76633e-11	-0.331	4.25921e-12	2.01044e-08	-0.224	1.12918e-05	0.0011631
cg13115502	chr13	34303044		OpenSea			-0.299	2.82658e-11	7.59866e-08	-0.299	5.6537e-09	7.48686e-07	-0.31	1.68162e-11	5.08402e-08	-0.286	9.08237e-09	1.06788e-05
cg10959933	chr15	75493871	chr15:75493982-75495331	N_Shore	C15orf39	TSS1500	-0.222	2.83534e-11	7.59866e-08	-0.289	3.34892e-14	1.00008e-10	-0.178	5.81529e-08	1.41205e-05	-0.233	1.65172e-10	9.15793e-07
cg06142351	chr2	8683945		OpenSea			-0.273	2.87479e-11	7.66958e-08	-0.326	7.18453e-12	5.3203e-09	-0.297	2.04525e-12	1.28139e-08	-0.21	3.05422e-06	0.00049274
cg21526357	chr17	2699249		OpenSea	RAP1GAP2;RAP1GAP2	TSS1500;TSS1500	-0.249	2.88277e-11	7.66958e-08	-0.309	8.94286e-13	1.16009e-09	-0.212	1.6214e-08	5.64087e-06	-0.225	4.4995e-08	2.93404e-05
cg04402684	chr6	30415024	chr6:30418844-30419630	N_Shelf			-0.278	2.94087e-11	7.79581e-08	-0.292	1.44492e-09	2.70442e-07	-0.298	5.24033e-12	2.27569e-08	-0.233	4.85691e-07	0.000144333
cg20774114	chr19	4910506	chr19:4909262-4910256	S_Shore	UHRF1;UHRF1;UHRF1;UHRF1;UHRF1;UHRF1	5'UTR;5'UTR;5'UTR;5'UTR;5'UTR;1stExon	-0.223	2.95223e-11	7.79766e-08	-0.281	5.11844e-13	7.56532e-10	-0.172	2.98336e-07	4.53131e-05	-0.206	2.33859e-08	1.89479e-05
cg00121562	chr3	196014011	chr3:196014248-196015104	N_Shore	PCYT1A	5'UTR	-0.238	2.99236e-11	7.84732e-08	-0.293	7.73282e-13	1.03809e-09	-0.237	3.85346e-11	9.46083e-08	-0.211	5.68957e-08	3.42608e-05
cg04673524	chr19	2710562		OpenSea			-0.281	2.99248e-11	7.84732e-08	-0.277	1.59027e-08	1.62522e-06	-0.245	1.70335e-08	5.85085e-06	-0.316	5.3021e-11	4.45473e-07
cg11376215	chr19	45829628	chr19:45826801-45827164	S_Shelf			-0.249	3.05261e-11	7.97642e-08	-0.265	8.60696e-10	1.83345e-07	-0.237	6.43953e-10	5.90982e-07	-0.245	4.78823e-09	7.06298e-06
cg04051649	chr7	105088822		OpenSea			-0.317	3.07796e-11	8.01404e-08	-0.414	2.0348e-13	3.85172e-10	-0.292	2.54437e-09	1.54876e-06	-0.253	1.92881e-06	0.00036512
cg18766016	chr16	10970773	chr16:10972782-10973305	N_Shelf	CIITA;CIITA;CIITA;CIITA	TSS1500;TSS1500;TSS1500;TSS1500	-0.222	3.13344e-11	8.12956e-08	-0.278	2.52439e-13	4.4612e-10	-0.231	4.9959e-12	2.24244e-08	-0.18	5.81325e-07	0.000161779
cg18640608	chr19	13001970	chr19:13002417-13002656	N_Shore	GCDH;GCDH	TSS200;TSS200	-0.192	3.1956e-11	8.25999e-08	-0.226	2.65777e-11	1.36841e-08	-0.183	9.22227e-10	7.66743e-07	-0.189	6.69533e-09	8.66998e-06
cg10493027	chr2	162080364		OpenSea	TANK;TANK;LOC101929512	Body;Body;Body	0.489	3.2063e-11	8.25999e-08	0.517	1.64602e-09	2.96695e-07	0.428	1.50499e-08	5.35528e-06	0.503	1.55223e-09	3.63995e-06
cg15027815	chr1	202131184		OpenSea	PTPN7	TSS1500	-0.332	3.25636e-11	8.35954e-08	-0.451	2.89296e-15	1.62815e-11	-0.279	1.38314e-08	5.05273e-06	-0.275	2.75793e-07	9.90086e-05
cg16766889	chr17	48637951	chr17:48636103-48639279	Island	CACNA1G;CACNA1G;CACNA1G;CACNA1G;CACNA1G;CACNA1G;CACNA1G;CACNA1G;CACNA1G;CACNA1G;CACNA1G;CACNA1G;CACNA1G;CACNA1G;CACNA1G	TSS1500;TSS1500;TSS1500;TSS1500;TSS1500;TSS1500;TSS1500;TSS1500;TSS1500;TSS1500;TSS1500;TSS1500;TSS1500;TSS1500;TSS1500	-0.478	3.27498e-11	8.37793e-08	-0.425	8.50198e-08	5.71723e-06	-0.556	1.708e-14	6.57702e-10	-0.465	2.09442e-09	4.35328e-06
cg14917285	chr2	232410188		OpenSea			-0.332	3.29051e-11	8.38834e-08	-0.397	1.24465e-11	7.93234e-09	-0.346	2.51195e-11	6.83209e-08	-0.258	3.42905e-06	0.000532602
cg06941011	chr9	130541531		OpenSea	SH2D3C	TSS1500	-0.282	3.30702e-11	8.40115e-08	-0.356	1.85491e-13	3.57136e-10	-0.206	7.55837e-07	8.67718e-05	-0.303	7.31979e-11	5.52105e-07
cg14419496	chr4	2283688		OpenSea	ZFYVE28;ZFYVE28;ZFYVE28	Body;Body;Body	-0.201	3.35844e-11	8.50226e-08	-0.197	2.28957e-08	2.13811e-06	-0.195	6.2258e-10	5.79806e-07	-0.198	8.95002e-09	1.05786e-05
cg21236631	chr1	6183300		OpenSea	CHD5	Body	-0.244	3.38567e-11	8.54163e-08	-0.288	4.15772e-11	1.92284e-08	-0.238	5.97019e-10	5.6528e-07	-0.227	5.74508e-08	3.44251e-05
cg14903716	chr1	63988992		OpenSea	ITGB3BP;ITGB3BP;ITGB3BP;EFCAB7;EFCAB7	TSS200;TSS200;TSS200;1stExon;5'UTR	-0.257	3.45074e-11	8.67521e-08	-0.284	2.07472e-10	6.40751e-08	-0.267	2.07954e-11	5.87438e-08	-0.26	1.84514e-09	4.06618e-06
cg26014699	chr19	47282122		OpenSea	SLC1A5;SLC1A5;SLC1A5	Body;Body;Body	-0.36	3.46748e-11	8.67521e-08	-0.413	1.08544e-10	3.94509e-08	-0.415	4.49196e-13	4.26815e-09	-0.265	1.36361e-05	0.00131705
cg25251738	chr13	30995663	chr13:30995685-30995947	N_Shore			-0.248	3.4815e-11	8.67521e-08	-0.283	5.28297e-11	2.30689e-08	-0.219	7.38432e-09	3.28627e-06	-0.231	2.49839e-08	1.96973e-05
cg08739576	chr7	44144360		OpenSea	AEBP1	1stExon	-0.341	3.48604e-11	8.67521e-08	-0.288	5.50026e-07	2.34087e-05	-0.358	6.21282e-12	2.57537e-08	-0.39	8.50495e-12	1.52015e-07
cg21901459	chr9	6133747		OpenSea			-0.239	3.49979e-11	8.6799e-08	-0.245	3.91079e-09	5.66476e-07	-0.242	7.03063e-11	1.38839e-07	-0.236	4.964e-09	7.23557e-06
cg26810214	chr12	48201852		OpenSea	HDAC7;HDAC7	Body;Body	-0.208	3.55089e-11	8.77689e-08	-0.228	5.05402e-10	1.25024e-07	-0.172	9.23753e-08	1.96754e-05	-0.228	1.79582e-10	9.26428e-07
cg23049291	chr1	165204745	chr1:165204501-165205507	Island	LMX1A	Body	0.219	3.65363e-11	8.98257e-08	0.188	7.63515e-07	3.0067e-05	0.218	1.82218e-10	2.46883e-07	0.224	1.96882e-09	4.18205e-06
cg17976043	chr1	154928563		OpenSea	PBXIP1;PBXIP1	1stExon;5'UTR	-0.229	3.65866e-11	8.98257e-08	-0.257	4.95047e-11	2.20984e-08	-0.205	2.34407e-09	1.4721e-06	-0.234	6.56022e-10	2.08177e-06
cg07074005	chr19	2289805	chr19:2289895-2291904	N_Shore	LINGO3	3'UTR	-0.265	3.68028e-11	8.99318e-08	-0.273	9.94303e-09	1.13827e-06	-0.276	1.01873e-10	1.72933e-07	-0.265	1.08145e-08	1.18271e-05
cg19850333	chr3	46448579		OpenSea	CCRL2;CCRL2	TSS1500;TSS200	-0.291	3.68757e-11	8.99318e-08	-0.233	2.65078e-06	7.77223e-05	-0.313	3.98016e-12	1.91581e-08	-0.311	2.59643e-10	1.17261e-06
cg17344223	chr3	129295781		OpenSea	PLXND1	Body	-0.271	3.85799e-11	9.37755e-08	-0.348	5.07412e-14	1.37497e-10	-0.262	8.69059e-11	1.57385e-07	-0.207	1.96192e-06	0.000369189
cg17324776	chr17	41116197	chr17:41116349-41116551	N_Shore	AARSD1;AARSD1	Body;Body	-0.202	3.99091e-11	9.66774e-08	-0.216	7.84414e-10	1.71879e-07	-0.188	1.67523e-09	1.17625e-06	-0.206	1.51115e-09	3.60132e-06
cg08910267	chr2	173044356		OpenSea			-0.262	4.00381e-11	9.66774e-08	-0.345	6.31427e-14	1.62667e-10	-0.235	3.74361e-09	2.02586e-06	-0.199	3.66186e-06	0.000556878
cg19282889	chr15	86338423	chr15:86337418-86338429	Island	KLHL25	TSS1500	-0.221	4.02687e-11	9.67327e-08	-0.215	2.26499e-08	2.1217e-06	-0.23	2.38022e-11	6.5223e-08	-0.188	4.06424e-07	0.000127217
cg16129785	chr1	227954604		OpenSea	SNAP47	Body	-0.246	4.03254e-11	9.67327e-08	-0.211	5.52044e-07	2.34659e-05	-0.283	1.96193e-13	2.70834e-09	-0.26	3.8778e-10	1.53359e-06
cg14298379	chr6	16128926	chr6:16128992-16130023	N_Shore	MYLIP	TSS1500	-0.245	4.0689e-11	9.7286e-08	-0.265	5.18947e-10	1.27153e-07	-0.244	1.15952e-10	1.8645e-07	-0.247	2.34205e-09	4.62504e-06
cg27329034	chr11	71639948		OpenSea	LOC100133315;RNF121;RNF121;RNF121;RNF121;RNF121;RNF121	TSS1500;5'UTR;5'UTR;1stExon;1stExon;Body;Body	-0.241	4.10639e-11	9.78624e-08	-0.268	2.84341e-10	8.13936e-08	-0.218	5.46792e-09	2.66948e-06	-0.242	4.18869e-09	6.49985e-06
cg09993780	chr6	31648544	chr6:31649081-31649373	N_Shore	LY6G5C	TSS1500	-0.2	4.15636e-11	9.87318e-08	-0.177	2.54613e-07	1.30872e-05	-0.224	5.9352e-13	5.23181e-09	-0.18	6.86989e-08	3.87529e-05
cg11944186	chr21	43483026		OpenSea	UMODL1;UMODL1	TSS200;TSS200	-0.259	4.19928e-11	9.94285e-08	-0.302	2.32129e-11	1.24049e-08	-0.221	2.09822e-08	6.75079e-06	-0.254	4.68363e-09	6.97904e-06
cg16251421	chr19	18485304		OpenSea			-0.249	4.25356e-11	1.00389e-07	-0.258	9.2014e-09	1.07558e-06	-0.261	8.92962e-11	1.60917e-07	-0.245	2.03283e-08	1.7274e-05
cg27445273	chr8	38796061		OpenSea	PLEKHA2	Body	-0.268	4.28146e-11	1.00583e-07	-0.267	1.94526e-08	1.89031e-06	-0.268	2.66774e-10	3.20494e-07	-0.26	1.93124e-08	1.66444e-05
cg07279206	chr21	40297980		OpenSea	LOC400867	Body	-0.252	4.29676e-11	1.00583e-07	-0.272	3.91703e-10	1.04099e-07	-0.21	3.60371e-08	9.98713e-06	-0.253	2.0605e-09	4.30724e-06
cg05539509	chr22	30663034		OpenSea	OSM	TSS200	-0.288	4.30305e-11	1.00583e-07	-0.302	1.19565e-09	2.3441e-07	-0.284	1.2884e-10	1.97973e-07	-0.301	4.50156e-10	1.67218e-06
cg13788479	chr15	76005247		OpenSea	CSPG4	TSS200	-0.273	4.34209e-11	1.01173e-07	-0.316	1.68133e-10	5.45024e-08	-0.256	4.10688e-09	2.16792e-06	-0.251	1.29641e-07	5.89998e-05
cg26916439	chr1	55276327		OpenSea	C1orf177;C1orf177	Body;Body	-0.245	4.39157e-11	1.01789e-07	-0.271	1.44492e-10	4.86496e-08	-0.231	5.90538e-10	5.61844e-07	-0.232	1.20694e-08	1.27565e-05
cg08339192	chr19	52150230		OpenSea	SIGLEC14	TSS200	-0.261	4.39638e-11	1.01789e-07	-0.252	5.46884e-08	4.09623e-06	-0.231	1.94732e-08	6.43217e-06	-0.294	1.14821e-10	7.36364e-07
cg27329188	chr17	47817535		OpenSea	FAM117A	Body	-0.237	4.45094e-11	1.02435e-07	-0.225	3.83199e-08	3.14519e-06	-0.245	2.45077e-11	6.69057e-08	-0.244	1.05052e-09	2.78479e-06
cg24375085	chr19	49804625		OpenSea	SLC6A16	Body	-0.223	4.45225e-11	1.02435e-07	-0.199	3.38784e-07	1.62482e-05	-0.22	3.50967e-10	3.90679e-07	-0.225	4.16957e-09	6.49253e-06
cg21735648	chr20	46130382	chr20:46130428-46131057	N_Shore	NCOA3;NCOA3	TSS1500;TSS1500	-0.202	4.51102e-11	1.03461e-07	-0.213	1.61449e-09	2.93106e-07	-0.184	3.92524e-09	2.09777e-06	-0.208	1.44458e-09	3.47667e-06
cg21850852	chr17	73746186	chr17:73749618-73750178	N_Shelf	ITGB4;ITGB4;ITGB4	Body;Body;Body	-0.226	4.5606e-11	1.04272e-07	-0.221	1.94656e-08	1.89133e-06	-0.211	1.67146e-09	1.17513e-06	-0.241	3.85646e-10	1.53343e-06
cg17999865	chr3	72004944		OpenSea			-0.253	4.59141e-11	1.04649e-07	-0.27	1.43532e-09	2.69471e-07	-0.259	7.47722e-11	1.44343e-07	-0.245	1.35412e-08	1.34154e-05
cg21133837	chr1	153330310		OpenSea	S100A9	TSS200	-0.241	4.65628e-11	1.05798e-07	-0.221	8.6535e-08	5.79038e-06	-0.249	2.37017e-11	6.5223e-08	-0.245	1.5925e-09	3.67753e-06
cg15229153	chr17	5323805	chr17:5322507-5323716	S_Shore	RPAIN;RPAIN;RPAIN;RPAIN;RPAIN;RPAIN;RPAIN;RPAIN;RPAIN;NUP88;RPAIN;RPAIN;RPAIN;RPAIN;RPAIN	Body;Body;Body;Body;Body;Body;Body;Body;Body;TSS1500;Body;Body;Body;Body;Body	-0.271	4.72313e-11	1.06864e-07	-0.252	6.43903e-08	4.6309e-06	-0.258	5.81663e-10	5.56589e-07	-0.282	6.84969e-10	2.12351e-06
cg18316386	chr12	58335867		OpenSea	XRCC6BP1	Body	-0.268	4.74465e-11	1.06864e-07	-0.322	5.50702e-12	4.33912e-09	-0.235	8.63561e-09	3.68189e-06	-0.254	1.30182e-08	1.32032e-05
cg01847457	chr19	3708292		OpenSea	TJP3	TSS200	-0.241	4.74699e-11	1.06864e-07	-0.296	4.44014e-12	3.69574e-09	-0.202	5.28917e-08	1.32346e-05	-0.227	2.62168e-08	2.0319e-05
cg14883069	chr5	176103506	chr5:176107068-176107521	N_Shelf			-0.241	4.91839e-11	1.10382e-07	-0.268	4.82964e-10	1.21179e-07	-0.252	4.58775e-11	1.05154e-07	-0.196	1.8933e-06	0.000361106
cg08330349	chr16	50715192		OpenSea	SNX20;SNX20;SNX20;SNX20;SNX20;SNX20	1stExon;5'UTR;1stExon;5'UTR;5'UTR;1stExon	-0.239	4.99942e-11	1.11524e-07	-0.258	5.90043e-10	1.40069e-07	-0.212	7.94606e-09	3.46668e-06	-0.264	8.48173e-11	6.20553e-07
cg14777341	chr17	78992323		OpenSea			-0.246	5.00994e-11	1.11524e-07	-0.258	2.88557e-09	4.50819e-07	-0.223	6.04365e-09	2.86383e-06	-0.232	3.22473e-08	2.34993e-05
cg01895054	chr19	50381641	chr19:50379396-50381565	S_Shore	AKT1S1;AKT1S1;AKT1S1;TBC1D17;TBC1D17;AKT1S1	TSS1500;TSS1500;TSS1500;Body;Body;TSS200	-0.267	5.01498e-11	1.11524e-07	-0.325	1.35422e-11	8.45388e-09	-0.244	6.92211e-09	3.14367e-06	-0.258	2.13824e-08	1.78379e-05
cg13799440	chr16	76710309		OpenSea			-0.201	5.07417e-11	1.12498e-07	-0.306	2.42826e-18	6.83307e-14	-0.159	7.79206e-08	1.74021e-05	-0.167	2.32493e-07	8.75973e-05
cg12406651	chr9	135383170		OpenSea	C9orf171;C9orf171	Body;Body	-0.281	5.10659e-11	1.12875e-07	-0.215	1.11637e-05	0.000231408	-0.258	4.62134e-09	2.35948e-06	-0.328	1.7297e-11	2.34353e-07
cg05359066	chr12	56552046		OpenSea	MYL6;MYL6	TSS200;TSS200	-0.266	5.2969e-11	1.16729e-07	-0.306	5.31525e-11	2.31282e-08	-0.226	2.87779e-08	8.44901e-06	-0.25	2.41911e-08	1.93432e-05
cg12862170	chr17	4639745	chr17:4642038-4643410	N_Shelf	CXCL16;CXCL16	Body;Body	-0.212	5.31593e-11	1.16796e-07	-0.25	3.89696e-11	1.8262e-08	-0.208	4.47776e-10	4.64034e-07	-0.208	9.79895e-09	1.11784e-05
cg11608332	chr18	45530279		OpenSea			-0.199	5.3328e-11	1.16816e-07	-0.159	1.47962e-06	4.96443e-05	-0.227	6.61156e-14	1.61242e-09	-0.197	1.53705e-09	3.63516e-06
cg19693177	chr12	7060569		OpenSea	PTPN6;PTPN6;PTPN6;PTPN6;PTPN6	1stExon;5'UTR;5'UTR;Body;1stExon	-0.256	5.34991e-11	1.16841e-07	-0.293	1.94314e-10	6.08837e-08	-0.229	1.60492e-08	5.59337e-06	-0.29	9.83075e-11	6.72198e-07
cg13262105	chr19	49865770	chr19:49865341-49865690	S_Shore	TEAD2;DKKL1;DKKL1;DKKL1;TEAD2;TEAD2;TEAD2;TEAD2;TEAD2	TSS1500;TSS1500;TSS1500;TSS1500;TSS200;TSS200;TSS200;TSS200;TSS200	-0.233	5.37648e-11	1.16865e-07	-0.278	2.24529e-11	1.21145e-08	-0.214	4.52004e-09	2.31909e-06	-0.205	2.54237e-07	9.36073e-05
cg19110355	chr16	69796693		OpenSea	WWP2;WWP2	5'UTR;5'UTR	-0.25	5.38295e-11	1.16865e-07	-0.282	3.06786e-10	8.6462e-08	-0.21	8.96367e-08	1.92377e-05	-0.252	5.7079e-09	7.96966e-06
cg05730996	chr16	11351330	chr16:11348541-11350803	S_Shore	SOCS1	TSS1500	-0.217	5.41582e-11	1.17231e-07	-0.237	3.27965e-10	9.11669e-08	-0.221	5.07592e-11	1.12879e-07	-0.207	1.30255e-08	1.32032e-05
cg04905448	chr2	69002063		OpenSea	ARHGAP25;ARHGAP25;ARHGAP25;ARHGAP25;ARHGAP25;ARHGAP25	5'UTR;5'UTR;1stExon;1stExon;Body;Body	-0.312	5.48106e-11	1.18293e-07	-0.332	9.21487e-10	1.92957e-07	-0.317	5.66767e-11	1.20894e-07	-0.29	2.92119e-08	2.20486e-05
cg00839873	chr14	94421989		OpenSea	ASB2	Body	-0.321	5.5799e-11	1.20072e-07	-0.399	1.72995e-12	1.88628e-09	-0.316	2.04428e-10	2.67562e-07	-0.277	2.58576e-07	9.4497e-05
cg19860796	chr11	6628351	chr11:6624552-6625073	S_Shelf	ILK;ILK;ILK	Body;Body;Body	-0.225	5.60882e-11	1.20341e-07	-0.253	4.32242e-10	1.11826e-07	-0.2	1.8154e-08	6.1144e-06	-0.206	1.19512e-07	5.6051e-05
cg20483936	chr8	134310304	chr8:134308328-134310145	S_Shore	NDRG1;NDRG1;NDRG1;NDRG1	TSS1500;TSS1500;TSS1500;TSS1500	-0.205	5.78549e-11	1.23242e-07	-0.276	3.50911e-14	1.02695e-10	-0.184	5.46934e-09	2.66948e-06	-0.175	3.51719e-07	0.00011581
cg06980053	chr3	50375674	chr3:50374264-50375629	S_Shore	RASSF1;RASSF1;RASSF1;RASSF1	TSS1500;TSS200;Body;Body	-0.189	5.79275e-11	1.23242e-07	-0.216	1.50998e-10	5.03304e-08	-0.171	6.9813e-09	3.16107e-06	-0.199	9.51654e-10	2.64739e-06
cg25198007	chr1	26611319		OpenSea	UBXN11;UBXN11;UBXN11	Body;Body;Body	-0.273	5.81103e-11	1.23242e-07	-0.348	1.00907e-12	1.27288e-09	-0.215	3.1487e-07	4.712e-05	-0.251	6.05644e-08	3.56485e-05
cg18367467	chr16	31265116		OpenSea			-0.221	5.81141e-11	1.23242e-07	-0.236	5.66136e-10	1.35805e-07	-0.243	1.15559e-12	8.28896e-09	-0.173	1.96836e-06	0.000369684
cg17453850	chr11	119996467		OpenSea	TRIM29	Body	0.188	5.94304e-11	1.25669e-07	0.24	2.94993e-13	4.97298e-10	0.162	1.39159e-08	5.07294e-06	0.16	2.64302e-07	9.59188e-05
cg12255995	chr19	1132537		OpenSea	SBNO2;SBNO2	Body;TSS1500	-0.31	5.963e-11	1.25727e-07	-0.31	1.16194e-08	1.28338e-06	-0.302	4.59984e-10	4.72669e-07	-0.311	4.21534e-09	6.49985e-06
cg00718791	chr11	76432872		OpenSea	GUCY2E	TSS200	-0.237	5.98967e-11	1.25761e-07	-0.249	2.01926e-09	3.44694e-07	-0.232	3.35279e-10	3.80313e-07	-0.22	4.02447e-08	2.72381e-05
cg26217847	chr11	118013672	chr11:118016237-118016984	N_Shelf	SCN4B;SCN4B;SCN4B;SCN4B	Body;Body;Body;Body	-0.213	5.99896e-11	1.25761e-07	-0.211	3.76e-08	3.09931e-06	-0.2	4.56448e-09	2.33371e-06	-0.215	9.29653e-09	1.08138e-05
cg11884546	chr16	31366377		OpenSea	ITGAX	TSS200	-0.271	6.04706e-11	1.26407e-07	-0.353	7.09384e-14	1.75522e-10	-0.291	2.26318e-12	1.37985e-08	-0.209	2.42617e-06	0.000422534
cg09690424	chr15	45491545	chr15:45490945-45491252	S_Shore	SHF	5'UTR	-0.195	6.1256e-11	1.2752e-07	-0.223	5.0053e-11	2.22482e-08	-0.199	4.08017e-11	9.78751e-08	-0.186	1.13165e-08	1.21937e-05
cg24309331	chr1	191468150		OpenSea			-0.23	6.13515e-11	1.2752e-07	-0.302	3.03278e-14	9.28405e-11	-0.196	1.03404e-08	4.14091e-06	-0.182	9.84655e-07	0.000230835
cg27064981	chr15	91478553	chr15:91478117-91478983	Island	UNC45A;UNC45A;UNC45A	1stExon;5'UTR;5'UTR	-0.253	6.24642e-11	1.29465e-07	-0.309	8.79319e-12	6.1154e-09	-0.214	6.14204e-08	1.47384e-05	-0.252	6.64007e-09	8.61367e-06
cg11431740	chr17	6339519		OpenSea	AIPL1;AIPL1;AIPL1;AIPL1;AIPL1;AIPL1;AIPL1;AIPL1	TSS1500;TSS1500;TSS1500;TSS1500;TSS1500;TSS1500;TSS1500;TSS1500	-0.207	6.31533e-11	1.30523e-07	-0.22	7.84347e-09	9.542e-07	-0.176	1.4809e-07	2.73883e-05	-0.206	2.41811e-08	1.93432e-05
cg01961917	chr11	63605877	chr11:63606114-63607474	N_Shore	MARK2;MARK2;MARK2;MARK2	TSS1500;TSS1500;TSS1500;TSS1500	-0.182	6.35225e-11	1.30916e-07	-0.209	6.7432e-11	2.7889e-08	-0.176	4.37849e-10	4.55037e-07	-0.157	2.59351e-07	9.46386e-05
cg02251775	chr3	13088006		OpenSea	IQSEC1	Body	-0.217	6.41687e-11	1.31876e-07	-0.275	5.26313e-12	4.19922e-09	-0.184	1.08439e-07	2.202e-05	-0.202	1.07447e-07	5.20611e-05
cg19709878	chr17	47440040	chr17:47438906-47439938	S_Shore	ZNF652;ZNF652	TSS1500;TSS1500	-0.246	6.44783e-11	1.32142e-07	-0.307	1.57755e-12	1.77568e-09	-0.247	1.04364e-10	1.75532e-07	-0.169	3.35048e-05	0.00233608
cg08497158	chr19	40477059	chr19:40476511-40476928	S_Shore	PSMC4;PSMC4	TSS200;TSS200	-0.219	6.47487e-11	1.32325e-07	-0.246	2.35137e-10	7.05349e-08	-0.218	2.36886e-10	2.93753e-07	-0.216	7.67988e-09	9.5559e-06
cg12845756	chr22	36007854		OpenSea	MB;MB;MB	Body;Body;Body	-0.218	6.51355e-11	1.32649e-07	-0.246	1.49875e-10	5.01158e-08	-0.186	3.15502e-08	9.04871e-06	-0.209	1.47045e-08	1.41384e-05
cg01310881	chr12	125383514		OpenSea			-0.237	6.52696e-11	1.32649e-07	-0.277	2.85022e-11	1.44361e-08	-0.219	2.21175e-09	1.41574e-06	-0.227	1.27582e-08	1.30963e-05
cg22542751	chr22	31002892		OpenSea	TCN2	TSS1500	-0.253	6.64353e-11	1.34644e-07	-0.299	6.64359e-11	2.75806e-08	-0.206	2.33961e-07	3.81234e-05	-0.253	9.37522e-09	1.08704e-05
cg04937083	chr9	132906513		OpenSea			-0.29	6.75643e-11	1.36554e-07	-0.283	3.29721e-08	2.80476e-06	-0.26	1.07093e-08	4.24218e-06	-0.3	2.24481e-09	4.51262e-06
cg01134061	chr6	28984903	chr6:28984418-28984686	S_Shore			-0.259	6.85502e-11	1.38164e-07	-0.285	1.00969e-09	2.06983e-07	-0.268	1.10044e-10	1.80927e-07	-0.226	4.67413e-07	0.000140847
cg11038774	chr11	128556774	chr11:128560103-128560537	N_Shelf			-0.266	6.89989e-11	1.38687e-07	-0.231	6.06609e-07	2.51802e-05	-0.233	1.65643e-08	5.72462e-06	-0.317	6.34022e-12	1.28853e-07
cg24239999	chr17	1316657		OpenSea			-0.219	6.93527e-11	1.39016e-07	-0.237	9.07281e-10	1.90582e-07	-0.223	9.38147e-11	1.65393e-07	-0.225	1.8753e-09	4.10789e-06
cg07706375	chr19	13947646	chr19:13944139-13944695	S_Shelf	MIR23A;MIR24-2;MIR27A	TSS200;TSS1500;TSS1500	-0.233	7.0094e-11	1.40118e-07	-0.273	3.28108e-11	1.60037e-08	-0.209	6.62004e-09	3.06354e-06	-0.223	1.65779e-08	1.51234e-05
cg02088237	chr6	39304008		OpenSea	KIF6	3'UTR	-0.23	7.04814e-11	1.40509e-07	-0.225	1.55369e-08	1.59497e-06	-0.229	1.19132e-10	1.8948e-07	-0.229	3.50664e-09	5.8898e-06
cg22317846	chr19	17862385	chr19:17858371-17858891	S_Shelf	FCHO1;FCHO1;FCHO1;FCHO1;FCHO1;FCHO1	5'UTR;5'UTR;1stExon;5'UTR;5'UTR;1stExon	-0.242	7.08006e-11	1.40761e-07	-0.285	3.15656e-11	1.55938e-08	-0.207	3.37905e-08	9.4867e-06	-0.246	2.58579e-09	4.90118e-06
cg01501279	chr6	10434497		OpenSea	LINC00518;LINC00518	Body;ExonBnd	-0.21	7.13441e-11	1.41458e-07	-0.208	6.58405e-08	4.70321e-06	-0.204	2.68656e-09	1.60456e-06	-0.2	9.19177e-08	4.74269e-05
cg08181170	chr2	129230550	chr2:129228993-129229233	S_Shore			-0.271	7.27458e-11	1.43793e-07	-0.354	2.13186e-13	3.94276e-10	-0.232	2.74674e-08	8.15588e-06	-0.241	1.35514e-07	6.06403e-05
cg11033617	chr5	179562118	chr5:179563199-179563779	N_Shore	RASGEF1C	Body	-0.257	7.29152e-11	1.43793e-07	-0.209	2.0014e-06	6.27106e-05	-0.273	7.01061e-12	2.74289e-08	-0.305	3.33901e-12	8.42393e-08
cg11499323	chr11	45114907		OpenSea	PRDM11	TSS1500	-0.264	7.31579e-11	1.43884e-07	-0.291	1.07205e-09	2.16532e-07	-0.273	1.24625e-10	1.94414e-07	-0.234	3.13417e-07	0.000107378
cg07701027	chr7	73625436		OpenSea	LAT2;LAT2;LAT2	5'UTR;5'UTR;5'UTR	-0.26	7.54128e-11	1.4791e-07	-0.289	4.48624e-10	1.14645e-07	-0.254	6.56502e-10	5.98839e-07	-0.229	2.6076e-07	9.50635e-05
cg23516001	chr8	145516219	chr8:145514719-145515959	S_Shore	HSF1;BOP1	Body;TSS1500	-0.225	7.56093e-11	1.4791e-07	-0.228	5.01787e-09	6.81755e-07	-0.223	1.57848e-10	2.2556e-07	-0.243	2.01064e-10	9.74207e-07
cg27379773	chr5	180615650	chr5:180616157-180619114	N_Shore			-0.181	7.70089e-11	1.49865e-07	-0.178	4.15878e-08	3.344e-06	-0.171	3.20945e-09	1.81464e-06	-0.19	2.13509e-09	4.39348e-06
cg23577860	chr17	21191165	chr17:21187552-21188443	S_Shelf	MAP2K3;MAP2K3	TSS200;Body	-0.211	7.70184e-11	1.49865e-07	-0.261	5.23589e-12	4.19261e-09	-0.187	1.43916e-08	5.19457e-06	-0.208	9.32272e-09	1.08267e-05
cg07363526	chr21	34451437		OpenSea			-0.224	7.75121e-11	1.50263e-07	-0.267	5.64285e-11	2.4357e-08	-0.218	1.23425e-09	9.46893e-07	-0.203	1.95184e-07	7.76666e-05
cg24254842	chr1	42193353		OpenSea	HIVEP3;HIVEP3	5'UTR;5'UTR	-0.313	7.76554e-11	1.50263e-07	-0.356	2.17488e-10	6.65226e-08	-0.345	5.18491e-12	2.27569e-08	-0.251	2.78237e-06	0.000462969
cg16263403	chr8	22876908		OpenSea	RHOBTB2;RHOBTB2;RHOBTB2	3'UTR;3'UTR;3'UTR	-0.214	7.78391e-11	1.50263e-07	-0.246	5.65517e-11	2.43814e-08	-0.187	1.47413e-08	5.27398e-06	-0.221	1.07508e-09	2.80917e-06
cg25638056	chr21	40234113		OpenSea			-0.263	7.88631e-11	1.5184e-07	-0.329	5.45617e-12	4.31441e-09	-0.245	4.19168e-09	2.19331e-06	-0.24	1.29386e-07	5.89838e-05
cg06772157	chr7	100728711	chr7:100732088-100732424	N_Shelf	TRIM56	TSS200	-0.239	7.91516e-11	1.51995e-07	-0.259	6.38442e-10	1.48713e-07	-0.212	8.86036e-09	3.75533e-06	-0.242	2.62915e-09	4.94493e-06
cg03377265	chr1	160254094		OpenSea	PEX19;PEX19;PEX19;PEX19	Body;Body;Body;Body	-0.228	7.97966e-11	1.52832e-07	-0.321	6.04345e-16	5.20188e-12	-0.213	4.75537e-10	4.81347e-07	-0.174	2.51164e-06	0.000431906
cg17543324	chr12	125030232	chr12:125028132-125028378	S_Shore	NCOR2;NCOR2;NCOR2	5'UTR;5'UTR;5'UTR	-0.343	8.00634e-11	1.52943e-07	-0.459	1.08675e-13	2.38056e-10	-0.384	1.73616e-12	1.13414e-08	-0.235	4.75016e-05	0.00291168
cg14339074	chr16	66551109		OpenSea	TK2;TK2;TK2;TK2;TK2;TK2;TK2;TK2;TK2;TK2;TK2;TK2;TK2;TK2;TK2	ExonBnd;ExonBnd;ExonBnd;ExonBnd;ExonBnd;ExonBnd;ExonBnd;Body;Body;Body;Body;Body;Body;Body;Body	-0.26	8.03419e-11	1.53075e-07	-0.295	1.45299e-10	4.88539e-08	-0.283	4.90939e-12	2.23445e-08	-0.206	2.46276e-06	0.000426452
cg20966551	chr19	12949060	chr19:12949131-12949733	N_Shore	MAST1	TSS200	-0.246	8.06218e-11	1.5321e-07	-0.243	1.85737e-08	1.82343e-06	-0.248	1.43188e-10	2.11639e-07	-0.279	4.8276e-11	4.25547e-07
cg07737503	chr19	1132895		OpenSea	SBNO2;SBNO2	Body;TSS1500	-0.308	8.09366e-11	1.5341e-07	-0.351	6.83608e-11	2.82045e-08	-0.327	9.35887e-12	3.44084e-08	-0.244	2.02001e-06	0.000375295
cg19218135	chr20	48909252		OpenSea	LINC01270	TSS200	-0.243	8.14187e-11	1.5366e-07	-0.21	1.09392e-06	3.94048e-05	-0.251	1.00291e-10	1.71441e-07	-0.249	4.21138e-09	6.49985e-06
cg01918977	chr19	12897075	chr19:12893269-12894096	S_Shelf			-0.243	8.14888e-11	1.5366e-07	-0.274	9.29389e-11	3.51953e-08	-0.221	2.92871e-09	1.69655e-06	-0.237	6.5376e-09	8.4958e-06
cg12162173	chr19	8071021		OpenSea	ELAVL1	TSS1500	-0.235	8.29639e-11	1.56039e-07	-0.235	1.8037e-08	1.785e-06	-0.23	6.80469e-10	6.1304e-07	-0.245	1.9777e-09	4.18205e-06
cg22436123	chr1	13910156	chr1:13910137-13910868	Island	PDPN;PDPN	TSS200;TSS200	0.186	8.34867e-11	1.5662e-07	0.185	1.24525e-08	1.35254e-06	0.197	1.52442e-11	4.76632e-08	0.175	3.08221e-08	2.28244e-05
cg05467106	chr16	30621996	chr16:30621000-30621826	S_Shore	ZNF689	TSS1500	-0.194	8.50332e-11	1.59113e-07	-0.208	4.59181e-10	1.16772e-07	-0.198	2.72457e-11	7.19065e-08	-0.192	2.77044e-09	5.10567e-06
cg04416981	chr16	89043707		OpenSea	CBFA2T3	TSS1500	-0.254	8.56444e-11	1.59848e-07	-0.318	2.37112e-12	2.35067e-09	-0.216	4.45152e-08	1.16651e-05	-0.239	3.27698e-08	2.37852e-05
cg08868211	chr7	5821462	chr7:5820472-5821444	S_Shore	RNF216;RNF216	TSS200;TSS200	-0.171	8.66555e-11	1.61324e-07	-0.197	1.57101e-10	5.18781e-08	-0.176	1.05665e-10	1.76907e-07	-0.157	1.16959e-07	5.5243e-05
cg18593668	chr22	23411986	chr22:23412224-23413597	N_Shore	RTDR1;GNAZ	Body;TSS1500	-0.163	8.7884e-11	1.63003e-07	-0.187	4.50699e-10	1.15095e-07	-0.162	9.8983e-10	8.0466e-07	-0.161	2.53695e-08	1.98941e-05
cg09232520	chr8	116588228		OpenSea	TRPS1;TRPS1;TRPS1	Body;Body;Body	0.275	8.8003e-11	1.63003e-07	0.414	4.60198e-18	1.20249e-13	0.199	7.37092e-07	8.51946e-05	0.231	1.79506e-07	7.32474e-05
cg26071481	chr19	10222108	chr19:10220612-10221147	S_Shore	P2RY11;PPAN-P2RY11;PPAN-P2RY11	TSS200;Body;Body	-0.292	8.82683e-11	1.63081e-07	-0.351	3.6573e-11	1.73529e-08	-0.265	1.16166e-08	4.5088e-06	-0.239	2.21192e-06	0.000398307
cg23725703	chr1	24120048	chr1:24117482-24117824	S_Shelf	LYPLA2	Body	-0.213	8.96476e-11	1.65212e-07	-0.225	2.53745e-09	4.08918e-07	-0.214	1.9605e-10	2.5938e-07	-0.19	1.82029e-07	7.40706e-05
cg13990559	chr17	26904150		OpenSea	ALDOC	TSS200	-0.228	9.02875e-11	1.65898e-07	-0.204	3.3696e-07	1.61851e-05	-0.23	1.47068e-10	2.15277e-07	-0.235	2.05782e-09	4.30724e-06
cg12950995	chr19	6772475		OpenSea	VAV1;VAV1;VAV1	TSS1500;TSS1500;TSS1500	-0.23	9.07116e-11	1.65898e-07	-0.28	1.16174e-11	7.5067e-09	-0.214	3.31457e-09	1.84415e-06	-0.202	2.75352e-07	9.88997e-05
cg05358025	chr19	4868071		OpenSea	PLIN3;PLIN3;PLIN3	TSS1500;TSS1500;TSS1500	-0.245	9.07331e-11	1.65898e-07	-0.3	6.43546e-12	4.93976e-09	-0.211	2.6623e-08	8.00465e-06	-0.235	1.76668e-08	1.57649e-05
cg18916596	chr12	108676147		OpenSea			-0.236	9.09268e-11	1.65898e-07	-0.259	5.17134e-10	1.26811e-07	-0.219	2.50603e-09	1.53932e-06	-0.244	1.58866e-09	3.67753e-06
cg10715287	chr14	77648040	chr14:77648108-77648328	N_Shore	TMEM63C	TSS200	-0.193	9.43717e-11	1.71582e-07	-0.222	2.09025e-10	6.44731e-08	-0.191	5.58204e-10	5.42649e-07	-0.183	4.57967e-08	2.97307e-05
cg23285320	chr19	36546349	chr19:36545001-36546065	S_Shore	THAP8;WDR62;WDR62	TSS1500;Body;Body	-0.193	9.47392e-11	1.71582e-07	-0.188	3.01675e-08	2.62788e-06	-0.187	7.30003e-10	6.44332e-07	-0.205	6.92073e-10	2.13648e-06
cg23514621	chr11	76338130		OpenSea			-0.241	9.47457e-11	1.71582e-07	-0.291	2.01237e-11	1.11963e-08	-0.25	7.29567e-11	1.41211e-07	-0.199	1.54231e-06	0.000312926
cg07166896	chr10	134498925		OpenSea	INPP5A	Body	-0.238	9.59261e-11	1.73291e-07	-0.178	1.19563e-05	0.000243525	-0.274	2.2148e-13	2.87593e-09	-0.248	6.84789e-10	2.12351e-06
cg24085344	chr17	47485676		OpenSea	PHB	Body	-0.21	9.61641e-11	1.73293e-07	-0.229	8.16907e-10	1.76619e-07	-0.196	2.97818e-09	1.71976e-06	-0.203	1.89002e-08	1.64274e-05
cg17827166	chr15	68522236	chr15:68521418-68522237	Island	CLN6	TSS200	-0.471	9.79102e-11	1.75424e-07	-0.382	9.85769e-07	3.6414e-05	-0.565	3.56641e-15	3.70078e-10	-0.492	1.84502e-10	9.40771e-07
cg18403673	chr11	63828569		OpenSea	MACROD1	Body	-0.265	9.79735e-11	1.75424e-07	-0.288	1.32331e-09	2.53119e-07	-0.248	3.30563e-09	1.84338e-06	-0.249	5.23055e-08	3.24035e-05
cg07738330	chr19	33778125		OpenSea			-0.218	9.80661e-11	1.75424e-07	-0.239	1.96456e-09	3.38198e-07	-0.21	2.42558e-09	1.50905e-06	-0.192	5.39413e-07	0.000154584
cg02494781	chr22	36044540		OpenSea	APOL6;APOL6	5'UTR;1stExon	-0.208	9.84461e-11	1.75612e-07	-0.23	2.81238e-10	8.08501e-08	-0.187	5.4838e-09	2.67298e-06	-0.205	5.80377e-09	8.04212e-06
cg17833833	chr1	28195744	chr1:28199031-28199257	N_Shelf			-0.258	9.86508e-11	1.75612e-07	-0.25	6.65992e-08	4.74268e-06	-0.249	1.73355e-09	1.19653e-06	-0.241	8.90883e-08	4.64908e-05
cg26974880	chr16	50308058		OpenSea			-0.255	9.91134e-11	1.76007e-07	-0.268	4.05427e-09	5.8347e-07	-0.257	2.40441e-10	2.96652e-07	-0.25	1.43869e-08	1.39728e-05
cg10983115	chr10	114710129	chr10:114712115-114712544	N_Shore	TCF7L2;TCF7L2;TCF7L2;TCF7L2;TCF7L2;TCF7L2;TCF7L2;TCF7L2;TCF7L2;TCF7L2;TCF7L2;TCF7L2	5'UTR;1stExon;5'UTR;1stExon;5'UTR;1stExon;1stExon;1stExon;5'UTR;1stExon;5'UTR;5'UTR	-0.211	9.97714e-11	1.76746e-07	-0.266	2.55661e-12	2.4612e-09	-0.201	1.44194e-09	1.05976e-06	-0.193	9.29916e-08	4.7778e-05
cg20928986	chr2	231044540		OpenSea	SP110;SP110;SP110	Body;Body;Body	0.157	1.00103e-10	1.76905e-07	0.158	8.69167e-09	1.033e-06	0.144	3.93088e-09	2.09814e-06	0.147	3.67525e-08	2.5609e-05
cg01559356	chr19	2282568	chr19:2278605-2278848	S_Shelf	C19orf35	TSS1500	-0.206	1.00364e-10	1.76939e-07	-0.226	1.49168e-09	2.77208e-07	-0.189	9.29315e-09	3.85442e-06	-0.186	2.25511e-07	8.5799e-05
cg09135399	chr22	39493114		OpenSea	APOBEC3H;APOBEC3H;APOBEC3H;APOBEC3H	TSS200;TSS200;TSS200;TSS200	-0.26	1.00844e-10	1.77358e-07	-0.256	4.69214e-08	3.654e-06	-0.245	4.02238e-09	2.13255e-06	-0.268	4.49196e-09	6.739e-06
cg17027262	chr5	169704214		OpenSea	LCP2	Body	-0.221	1.01295e-10	1.77493e-07	-0.205	1.08298e-07	6.8424e-06	-0.243	3.17105e-12	1.69347e-08	-0.195	1.96352e-07	7.79904e-05
cg25868286	chr17	42092488	chr17:42091712-42091948	S_Shore	TMEM101	TSS200	-0.193	1.01412e-10	1.77493e-07	-0.215	1.23723e-10	4.34565e-08	-0.22	2.13839e-13	2.87593e-09	-0.155	1.11276e-06	0.000250966
cg17809471	chr22	37882605		OpenSea	MFNG;MFNG;MFNG	TSS200;TSS200;TSS200	-0.221	1.01648e-10	1.77493e-07	-0.236	3.03295e-09	4.68344e-07	-0.197	1.98042e-08	6.50627e-06	-0.227	4.49491e-09	6.739e-06
cg00369357	chr22	51018459	chr22:51016253-51017020	S_Shore	CHKB;CHKB-CPT1B;CPT1B;CPT1B;CPT1B;CPT1B	Body;Body;TSS1500;TSS1500;TSS1500;TSS1500	0.144	1.02977e-10	1.79384e-07	0.167	7.55103e-11	3.03383e-08	0.129	9.62619e-09	3.93676e-06	0.125	3.55876e-07	0.000116644
cg00016892	chr19	41948653	chr19:41945690-41945904	S_Shelf	C19orf69	TSS1500	0.139	1.03293e-10	1.79508e-07	0.141	1.00278e-08	1.14636e-06	0.114	1.23529e-07	2.40751e-05	0.141	3.43283e-09	5.85449e-06
cg07092212	chr11	46382544		OpenSea	DGKZ;DGKZ;DGKZ;DGKZ	Body;TSS1500;Body;Body	-0.251	1.0449e-10	1.81141e-07	-0.319	7.02502e-13	9.625e-10	-0.237	9.35399e-10	7.733e-07	-0.216	2.69597e-07	9.73096e-05
cg08659673	chr10	114710133	chr10:114712115-114712544	N_Shore	TCF7L2;TCF7L2;TCF7L2;TCF7L2;TCF7L2;TCF7L2;TCF7L2;TCF7L2;TCF7L2;TCF7L2;TCF7L2;TCF7L2;TCF7L2;TCF7L2;TCF7L2;TCF7L2;TCF7L2;TCF7L2;TCF7L2;TCF7L2;TCF7L2;TCF7L2;TCF7L2;TCF7L2;TCF7L2;TCF7L2	5'UTR;5'UTR;5'UTR;5'UTR;5'UTR;5'UTR;5'UTR;5'UTR;5'UTR;5'UTR;5'UTR;5'UTR;5'UTR;1stExon;1stExon;1stExon;1stExon;1stExon;1stExon;1stExon;1stExon;1stExon;1stExon;1stExon;1stExon;1stExon	-0.208	1.04728e-10	1.81141e-07	-0.26	5.23765e-12	4.19261e-09	-0.202	9.89058e-10	8.0466e-07	-0.192	8.69152e-08	4.57813e-05
cg08872738	chr12	50339482		OpenSea			-0.269	1.05016e-10	1.8121e-07	-0.318	3.06431e-11	1.52548e-08	-0.245	5.35505e-09	2.63449e-06	-0.251	4.56177e-08	2.96841e-05
cg21005072	chr6	46139301		OpenSea	ENPP5;ENPP5;ENPP5	TSS1500;TSS1500;TSS1500	-0.201	1.05982e-10	1.82167e-07	-0.2	1.30259e-08	1.39945e-06	-0.231	3.47741e-13	3.68872e-09	-0.155	4.68456e-06	0.000655081
cg17021442	chr8	30601401		OpenSea	UBXN8	TSS1500	-0.263	1.06068e-10	1.82167e-07	-0.299	2.09217e-10	6.45051e-08	-0.226	4.47084e-08	1.16865e-05	-0.272	2.25127e-09	4.51262e-06
cg11668638	chr6	42952412		OpenSea	PPP2R5D;PPP2R5D;PPP2R5D;PPP2R5D;PPP2R5D;PPP2R5D	5'UTR;5'UTR;1stExon;5'UTR;1stExon;1stExon	-0.254	1.07303e-10	1.83857e-07	-0.194	9.02853e-06	0.000196424	-0.264	2.5471e-11	6.90202e-08	-0.307	1.99493e-12	6.85082e-08
cg12335447	chr22	37546115		OpenSea	IL2RB	TSS200	-0.247	1.07957e-10	1.84545e-07	-0.283	5.04043e-11	2.23095e-08	-0.213	1.69216e-08	5.81786e-06	-0.256	8.00749e-10	2.35284e-06
cg08522101	chr19	17378213		OpenSea	C19orf62;C19orf62	TSS200;TSS200	-0.252	1.09012e-10	1.85914e-07	-0.238	1.17741e-07	7.30989e-06	-0.247	8.32097e-10	7.12328e-07	-0.258	4.2681e-09	6.51918e-06
cg27641720	chr19	571120	chr19:572278-573134	N_Shore	BSG;BSG;BSG;BSG	TSS1500;TSS1500;TSS200;TSS200	-0.204	1.11162e-10	1.8914e-07	-0.213	4.45468e-09	6.24846e-07	-0.197	9.10658e-10	7.60581e-07	-0.212	1.80666e-09	3.9934e-06
cg13828679	chr9	139541275		OpenSea			-0.231	1.1205e-10	1.90209e-07	-0.257	7.81356e-10	1.71466e-07	-0.221	2.27338e-09	1.44633e-06	-0.193	1.4824e-06	0.000305106
cg17025674	chr5	127537216		OpenSea			-0.21	1.15142e-10	1.94333e-07	-0.261	7.05302e-12	5.25077e-09	-0.187	1.68737e-08	5.80413e-06	-0.184	3.70657e-07	0.000119729
cg13578303	chr19	49838698	chr19:49841187-49841628	N_Shelf	CD37;CD37;CD37;CD37	1stExon;1stExon;5'UTR;5'UTR	-0.266	1.15212e-10	1.94333e-07	-0.271	9.7802e-09	1.12579e-06	-0.238	1.33246e-08	4.94608e-06	-0.268	5.79097e-09	8.03962e-06
cg18882687	chr1	228275828		OpenSea	ARF1;ARF1;ARF1;ARF1	5'UTR;5'UTR;5'UTR;5'UTR	-0.26	1.15335e-10	1.94333e-07	-0.314	1.18284e-11	7.6066e-09	-0.23	1.25716e-08	4.75093e-06	-0.235	1.08346e-07	5.23579e-05
cg14423947	chr3	184033455	chr3:184032166-184033242	S_Shore	EIF4G1;EIF4G1;EIF4G1;EIF4G1;EIF4G1;EIF4G1;EIF4G1	5'UTR;5'UTR;5'UTR;5'UTR;5'UTR;5'UTR;5'UTR	-0.264	1.15542e-10	1.94333e-07	-0.421	1.66065e-19	9.34609e-15	-0.221	1.7361e-08	5.92529e-06	-0.189	8.90643e-06	0.000997132
cg04473653	chr4	164513650		OpenSea	MARCH1;MARCH1	Body;Body	-0.248	1.15864e-10	1.94427e-07	-0.262	3.29644e-09	4.98327e-07	-0.254	1.26604e-10	1.96246e-07	-0.235	4.25843e-08	2.83278e-05
cg03209276	chr15	89584510		OpenSea			-0.222	1.16537e-10	1.94678e-07	-0.224	8.32167e-09	1.00007e-06	-0.236	1.40076e-11	4.5347e-08	-0.205	5.37256e-08	3.29229e-05
cg10239941	chr2	27545751		OpenSea	MPV17	5'UTR	-0.241	1.16782e-10	1.94678e-07	-0.256	5.70202e-09	7.53848e-07	-0.234	1.90517e-09	1.27529e-06	-0.245	9.24865e-09	1.08093e-05
cg20898522	chr6	32806156	chr6:32806284-32806669	N_Shore	TAP2;TAP2	5'UTR;5'UTR	-0.212	1.17039e-10	1.94678e-07	-0.266	1.24514e-12	1.50328e-09	-0.189	7.64574e-09	3.37795e-06	-0.198	2.95831e-08	2.2199e-05
cg01743388	chr5	114938277	chr5:114937613-114938149	S_Shore	TICAM2;TMED7-TICAM2;TMED7-TICAM2;LOC101927100;LOC101927100	TSS200;Body;Body;Body;Body	-0.302	1.17078e-10	1.94678e-07	-0.267	2.74263e-06	7.97221e-05	-0.296	6.37506e-09	2.97797e-06	-0.31	2.75145e-08	2.11234e-05
cg24365795	chr16	28506015	chr16:28509237-28509509	N_Shelf	APOBR	1stExon	-0.285	1.18024e-10	1.95807e-07	-0.417	9.99757e-17	1.42653e-12	-0.279	1.14701e-10	1.85253e-07	-0.206	9.46181e-06	0.00103601
cg04728045	chr11	111298336		OpenSea			-0.188	1.19197e-10	1.97057e-07	-0.254	4.66757e-14	1.29973e-10	-0.143	7.16675e-07	8.36008e-05	-0.188	4.03592e-09	6.40525e-06
cg12805374	chr17	43306622		OpenSea	FMNL1	Body	-0.264	1.19316e-10	1.97057e-07	-0.32	1.72862e-11	1.00794e-08	-0.254	1.30124e-09	9.87585e-07	-0.231	3.63551e-07	0.000118072
cg04893913	chr21	43182367	chr21:43186280-43187436	N_Shelf	RIPK4	Body	-0.251	1.19594e-10	1.9707e-07	-0.269	3.18445e-09	4.864e-07	-0.251	4.89687e-10	4.90784e-07	-0.246	2.05779e-08	1.73851e-05
cg24289912	chr10	129845739		OpenSea	PTPRE;PTPRE	TSS200;Body	-0.233	1.23428e-10	2.02931e-07	-0.255	8.33788e-10	1.79104e-07	-0.242	5.98854e-11	1.24472e-07	-0.219	4.57911e-08	2.97307e-05
cg13891682	chr4	174415431		OpenSea			-0.223	1.23803e-10	2.03091e-07	-0.256	3.27966e-10	9.11669e-08	-0.206	1.00494e-08	4.05675e-06	-0.225	1.18603e-08	1.2576e-05
cg06120404	chr1	111888935	chr1:111889138-111889539	N_Shore	C1orf88	TSS1500	-0.196	1.2443e-10	2.03662e-07	-0.213	1.52316e-09	2.8151e-07	-0.173	2.51369e-08	7.70535e-06	-0.196	8.3468e-09	1.01437e-05
cg05602212	chr5	79703393	chr5:79703436-79704444	N_Shore	ZFYVE16;ZFYVE16	TSS1500;TSS1500	-0.183	1.25833e-10	2.05499e-07	-0.202	1.23366e-09	2.4005e-07	-0.178	1.43194e-09	1.05514e-06	-0.174	6.25402e-08	3.65143e-05
cg09105928	chr19	953332	chr19:950020-950370	S_Shelf	ARID3A	Body	-0.26	1.2654e-10	2.05767e-07	-0.271	6.14362e-09	7.96825e-07	-0.223	5.34161e-08	1.33246e-05	-0.268	3.2101e-09	5.6283e-06
cg11059357	chr8	41649676		OpenSea	ANK1;ANK1;ANK1;ANK1;ANK1	Body;Body;Body;Body;Body	-0.213	1.26559e-10	2.05767e-07	-0.263	9.79906e-12	6.63827e-09	-0.198	4.392e-09	2.27091e-06	-0.187	3.39839e-07	0.000113137
cg18135647	chr12	122020718	chr12:122016170-122017693	S_Shelf			-0.209	1.27401e-10	2.06677e-07	-0.202	2.90347e-08	2.5516e-06	-0.216	4.1626e-11	9.8534e-08	-0.197	2.93178e-08	2.20645e-05
cg08055952	chr1	6128913	chr1:6131635-6131985	N_Shelf	KCNAB2;KCNAB2;KCNAB2;KCNAB2;KCNAB2;KCNAB2	Body;Body;Body;Body;5'UTR;Body	0.159	1.28066e-10	2.07168e-07	0.187	3.13695e-10	8.79414e-08	0.133	2.72057e-07	4.24226e-05	0.148	1.85851e-07	7.49588e-05
cg15659828	chr11	911673	chr11:910242-910500	S_Shore	CHID1;CHID1;CHID1;CHID1;CHID1	TSS1500;TSS1500;TSS1500;TSS1500;5'UTR	-0.208	1.28486e-10	2.07168e-07	-0.221	8.47152e-09	1.01392e-06	-0.226	4.68715e-11	1.06499e-07	-0.213	1.14121e-08	1.22427e-05
cg05456799	chr8	116601248		OpenSea	TRPS1;TRPS1;TRPS1	Body;Body;Body	-0.216	1.28553e-10	2.07168e-07	-0.232	1.16102e-09	2.28961e-07	-0.251	2.67298e-13	3.10537e-09	-0.182	6.71447e-07	0.000178682
cg19048360	chr6	33256165	chr6:33256539-33256973	N_Shore	PFDN6;WDR46;WDR46	TSS1500;Body;Body	-0.222	1.29189e-10	2.07734e-07	-0.258	5.97635e-11	2.53986e-08	-0.219	3.52363e-10	3.91201e-07	-0.182	1.33943e-06	0.000285124
cg03018652	chr3	14474110		OpenSea	SLC6A6;SLC6A6;SLC6A6;SLC6A6	5'UTR;5'UTR;Body;Body	-0.225	1.30642e-10	2.09459e-07	-0.312	1.71584e-14	5.9178e-11	-0.187	8.34358e-08	1.82823e-05	-0.215	2.11358e-08	1.7754e-05
cg10761085	chr2	3313527		OpenSea	TSSC1	Body	0.17	1.30834e-10	2.09459e-07	0.216	2.44853e-12	2.38222e-09	0.158	4.15918e-09	2.18528e-06	0.136	2.98902e-06	0.00048575
cg24803138	chr11	66636369		OpenSea	PC;PC;PC	Body;Body;Body	-0.248	1.32571e-10	2.11777e-07	-0.293	2.78532e-11	1.42109e-08	-0.211	3.70222e-08	1.01945e-05	-0.245	6.34454e-09	8.37886e-06
cg03001711	chr16	3202851	chr16:3199652-3199937	S_Shelf			-0.226	1.34839e-10	2.14618e-07	-0.23	1.36042e-08	1.44398e-06	-0.219	1.1721e-09	9.11316e-07	-0.225	1.14749e-08	1.2274e-05
cg16324121	chr3	9954273	chr3:9956822-9957664	N_Shelf	IL17RE;IL17RE;IL17RE	Body;Body;Body	-0.269	1.34937e-10	2.14618e-07	-0.356	1.06502e-13	2.34701e-10	-0.285	1.12742e-11	3.92789e-08	-0.188	2.68702e-05	0.0020286
cg12008991	chr19	52034861		OpenSea	SIGLEC6;SIGLEC6;SIGLEC6	1stExon;1stExon;1stExon	-0.232	1.36211e-10	2.16176e-07	-0.249	4.53191e-09	6.32045e-07	-0.204	5.18168e-08	1.30368e-05	-0.248	1.97775e-09	4.18205e-06
cg24506324	chr12	107714948	chr12:107711603-107714107	S_Shore	BTBD11	Body	-0.185	1.36796e-10	2.16308e-07	-0.199	3.90039e-09	5.65418e-07	-0.177	3.85853e-09	2.07119e-06	-0.191	5.61034e-09	7.87854e-06
cg06623268	chr1	45805342	chr1:45805564-45805983	N_Shore	MUTYH;TOE1;TOE1;MUTYH;MUTYH;MUTYH;MUTYH;MUTYH	Body;5'UTR;1stExon;Body;5'UTR;5'UTR;Body;5'UTR	-0.171	1.36913e-10	2.16308e-07	-0.191	5.52997e-10	1.33397e-07	-0.159	4.79077e-09	2.4181e-06	-0.193	1.32088e-10	8.05334e-07
cg08184886	chr11	57334830	chr11:57334971-57335486	N_Shore	UBE2L6;UBE2L6	Body;5'UTR	-0.18	1.37248e-10	2.16308e-07	-0.212	4.76707e-11	2.14367e-08	-0.174	8.7189e-10	7.37463e-07	-0.163	1.17907e-07	5.55321e-05
cg24548564	chr5	149792390		OpenSea	CD74;CD74;CD74	TSS200;TSS200;TSS200	-0.244	1.37477e-10	2.16308e-07	-0.327	5.54768e-14	1.4667e-10	-0.202	7.10438e-08	1.6289e-05	-0.222	6.17062e-08	3.61171e-05
cg14205524	chr15	42787946		OpenSea	SNAP23;SNAP23	5'UTR;5'UTR	-0.25	1.38693e-10	2.175e-07	-0.287	3.15286e-10	8.82795e-08	-0.237	4.00976e-09	2.1295e-06	-0.237	6.37007e-08	3.69593e-05
cg04837611	chr6	163837217		OpenSea	QKI;QKI;QKI;QKI;QKI	Body;Body;Body;Body;Body	-0.253	1.39217e-10	2.175e-07	-0.303	3.23496e-11	1.58953e-08	-0.231	7.72595e-09	3.40473e-06	-0.25	1.17224e-08	1.24892e-05
cg21166555	chr7	2272904	chr7:2272010-2272856	S_Shore	MAD1L1;MAD1L1;MAD1L1;MAD1L1;MAD1L1	TSS1500;TSS1500;TSS1500;TSS1500;TSS1500	-0.22	1.39328e-10	2.175e-07	-0.226	6.60697e-09	8.40608e-07	-0.263	8.85082e-14	1.7041e-09	-0.21	2.61045e-08	2.02783e-05
cg20449769	chr17	2728219		OpenSea	RAP1GAP2;RAP1GAP2	Body;Body	-0.374	1.39424e-10	2.175e-07	-0.339	1.68675e-07	9.59929e-06	-0.442	7.09552e-14	1.62229e-09	-0.324	2.70303e-07	9.74682e-05
cg08098264	chr6	129822795		OpenSea	LAMA2;LAMA2	Body;Body	-0.23	1.40213e-10	2.18266e-07	-0.264	9.84719e-11	3.66457e-08	-0.223	6.01358e-10	5.66978e-07	-0.216	3.51464e-08	2.48909e-05
cg11235391	chr8	49343007		OpenSea			-0.23	1.41452e-10	2.19726e-07	-0.222	9.65617e-08	6.27647e-06	-0.186	4.2339e-07	5.78463e-05	-0.236	6.42264e-09	8.38133e-06
cg08681869	chr5	139155021		OpenSea			-0.262	1.43858e-10	2.2299e-07	-0.275	5.85989e-09	7.69336e-07	-0.268	1.77488e-10	2.4308e-07	-0.26	1.36845e-08	1.34706e-05
cg20850243	chr13	99229849	chr13:99228319-99229576	S_Shore	STK24	TSS1500	-0.214	1.44751e-10	2.23762e-07	-0.257	9.12341e-11	3.47114e-08	-0.232	4.13176e-11	9.8467e-08	-0.172	5.19953e-06	0.000702522
cg04622038	chr4	4427239		OpenSea	STX18	Body	0.232	1.44968e-10	2.23762e-07	0.311	8.69304e-14	2.00635e-10	0.203	1.73664e-08	5.92529e-06	0.21	1.01841e-07	5.01753e-05
cg03314080	chr2	178129903	chr2:178128273-178129847	S_Shore	NFE2L2;NFE2L2;NFE2L2	TSS1500;TSS1500;TSS200	-0.27	1.46193e-10	2.24578e-07	-0.263	3.09324e-08	2.67952e-06	-0.272	1.60395e-10	2.27865e-07	-0.273	3.80946e-09	6.1799e-06
cg06191990	chr12	58176640		OpenSea	TSFM	1stExon	-0.266	1.46582e-10	2.24578e-07	-0.25	8.28623e-08	5.6046e-06	-0.262	3.66644e-10	4.0399e-07	-0.283	6.6842e-10	2.09888e-06
cg07470314	chr8	21766704	chr8:21769694-21770080	N_Shelf	DOK2	3'UTR	-0.239	1.46711e-10	2.24578e-07	-0.257	1.50481e-09	2.78867e-07	-0.228	1.46312e-09	1.06985e-06	-0.226	4.06801e-08	2.7482e-05
cg22721423	chr14	74229364	chr14:74225626-74227209	S_Shelf	ELMSAN1	5'UTR	-0.239	1.46724e-10	2.24578e-07	-0.255	3.46158e-09	5.17839e-07	-0.234	1.06719e-09	8.50655e-07	-0.235	1.76871e-08	1.57649e-05
cg12807790	chr8	142159992		OpenSea	DENND3	Body	-0.204	1.49086e-10	2.27717e-07	-0.208	1.33713e-08	1.4267e-06	-0.179	3.26312e-08	9.27711e-06	-0.212	3.25029e-09	5.62849e-06
cg10068243	chr12	76431648		OpenSea			-0.217	1.50785e-10	2.29833e-07	-0.259	4.97349e-11	2.21337e-08	-0.226	8.56651e-11	1.56298e-07	-0.187	6.00535e-07	0.000164992
cg05779106	chr4	107238654		OpenSea	AIMP1;AIMP1;TBCK;TBCK;TBCK;TBCK;TBCK;AIMP1	5'UTR;5'UTR;TSS1500;TSS1500;TSS1500;TSS1500;TSS1500;Body	-0.205	1.51884e-10	2.31027e-07	-0.265	2.68787e-13	4.62715e-10	-0.171	5.14026e-08	1.29683e-05	-0.192	2.47998e-08	1.96156e-05
cg26315035	chr9	133918804		OpenSea	LAMC3	Body	-0.23	1.53361e-10	2.32789e-07	-0.307	2.35059e-13	4.25185e-10	-0.199	3.98437e-08	1.07252e-05	-0.179	5.57631e-06	0.00073655
cg04654543	chr2	192711109		OpenSea	SDPR	Body	-0.196	1.53739e-10	2.3288e-07	-0.206	5.9939e-09	7.8226e-07	-0.214	1.482e-11	4.7132e-08	-0.176	2.76237e-07	9.91193e-05
cg16697266	chr17	2694088		OpenSea			-0.283	1.54725e-10	2.33889e-07	-0.277	6.0497e-08	4.4191e-06	-0.326	1.73224e-12	1.13414e-08	-0.237	1.58207e-06	0.000318783
cg18081425	chr2	234327811		OpenSea	DGKD;DGKD	Body;Body	-0.248	1.55152e-10	2.34051e-07	-0.329	3.99604e-13	6.2874e-10	-0.207	1.22251e-07	2.38834e-05	-0.23	8.72956e-08	4.58975e-05
cg13767306	chr22	37710703		OpenSea	CYTH4	3'UTR	-0.215	1.57598e-10	2.36891e-07	-0.312	6.3602e-15	2.87378e-11	-0.178	1.97782e-07	3.37384e-05	-0.166	8.95116e-06	0.0010003
cg27014642	chr1	109791839	chr1:109791945-109792723	N_Shore	CELSR2	TSS1500	-0.207	1.57682e-10	2.36891e-07	-0.269	4.34491e-13	6.70652e-10	-0.209	1.29291e-10	1.97973e-07	-0.186	1.16797e-07	5.5243e-05
cg11626237	chr11	67007405		OpenSea	KDM2A;KDM2A;KDM2A	TSS200;Body;Body	-0.254	1.58097e-10	2.37028e-07	-0.256	9.18542e-09	1.07406e-06	-0.267	2.37573e-11	6.5223e-08	-0.245	1.50754e-08	1.4269e-05
cg09915579	chr17	75401069	chr17:75398284-75398527	S_Shelf	SEPT9;SEPT9;SEPT9;SEPT9;SEPT9;SEPT9;SEPT9	TSS200;Body;Body;Body;Body;Body;Body	-0.27	1.58447e-10	2.37067e-07	-0.315	4.44481e-11	2.03122e-08	-0.25	2.4968e-09	1.53932e-06	-0.27	4.53205e-09	6.78079e-06
cg00390735	chr8	143553436	chr8:143556714-143556997	N_Shelf	BAI1	Body	-0.249	1.59884e-10	2.38727e-07	-0.249	1.92053e-08	1.87151e-06	-0.244	6.2683e-10	5.81993e-07	-0.278	1.52703e-10	8.79707e-07
cg00751797	chr5	149597849		OpenSea			-0.224	1.6036e-10	2.38951e-07	-0.262	9.14823e-11	3.47697e-08	-0.211	3.22707e-09	1.82038e-06	-0.193	5.67086e-07	0.000159078
cg06362176	chr9	127048628		OpenSea	NEK6;NEK6;NEK6;NEK6	Body;5'UTR;5'UTR;5'UTR	-0.226	1.62565e-10	2.41567e-07	-0.283	2.45324e-11	1.28665e-08	-0.208	2.07804e-08	6.71026e-06	-0.193	1.60961e-06	0.000322732
cg25825300	chr11	10757381		OpenSea			-0.218	1.62776e-10	2.41567e-07	-0.206	1.84346e-07	1.02558e-05	-0.22	4.87101e-10	4.88862e-07	-0.219	1.36983e-08	1.34706e-05
cg02233527	chr14	94421802		OpenSea	ASB2;ASB2	Body;Body	-0.232	1.66288e-10	2.45826e-07	-0.254	9.31575e-10	1.94402e-07	-0.217	2.99151e-09	1.72203e-06	-0.238	3.21558e-09	5.6283e-06
cg25854108	chr2	210199361		OpenSea			-0.223	1.66317e-10	2.45826e-07	-0.168	1.63454e-05	0.000309596	-0.228	1.28316e-10	1.97973e-07	-0.259	3.19415e-11	3.40544e-07
cg07334912	chr20	18569196	chr20:18568436-18569092	S_Shore	DTD1	Body	-0.246	1.66948e-10	2.46163e-07	-0.171	5.52138e-05	0.000784334	-0.323	2.74258e-16	5.01642e-11	-0.265	2.91578e-10	1.2929e-06
cg12542933	chr2	85804724		OpenSea	VAMP8;VAMP8	5'UTR;1stExon	-0.242	1.67219e-10	2.46163e-07	-0.276	6.79827e-10	1.55287e-07	-0.204	1.91726e-07	3.29589e-05	-0.25	7.52203e-09	9.4236e-06
cg26755038	chr22	18264535	chr22:18267968-18268250	N_Shelf			-0.313	1.68993e-10	2.48091e-07	-0.389	8.02472e-12	5.74478e-09	-0.307	8.22405e-10	7.06221e-07	-0.243	6.58988e-06	0.0008215
cg15968307	chr12	48577213	chr12:48577361-48578574	N_Shore	C12orf68	TSS200	-0.19	1.69595e-10	2.48091e-07	-0.206	2.34592e-09	3.86219e-07	-0.173	1.25292e-08	4.74225e-06	-0.218	9.47171e-11	6.53758e-07
cg11619441	chr12	6277223		OpenSea			-0.22	1.69702e-10	2.48091e-07	-0.279	1.51395e-12	1.7206e-09	-0.239	6.8619e-12	2.71373e-08	-0.174	3.12431e-06	0.000500296
cg23368579	chr18	519265	chr18:514510-515477	S_Shelf			-0.217	1.69885e-10	2.48091e-07	-0.214	7.18476e-08	5.03556e-06	-0.194	3.65714e-08	1.0097e-05	-0.241	6.38735e-10	2.06842e-06
cg12074707	chr1	27019787	chr1:27021833-27024101	N_Shelf			-0.219	1.72006e-10	2.50579e-07	-0.182	2.00714e-06	6.28582e-05	-0.204	2.73482e-09	1.61933e-06	-0.267	2.56887e-12	7.52905e-08
cg08715935	chr8	26429697		OpenSea	DPYSL2	Body	-0.275	1.72628e-10	2.50579e-07	-0.266	5.2805e-08	3.99409e-06	-0.292	3.51027e-11	8.79533e-08	-0.271	1.41751e-08	1.38096e-05
cg11183156	chr11	63273543		OpenSea	LGALS12;LGALS12;LGALS12;LGALS12;LGALS12;LGALS12	5'UTR;1stExon;5'UTR;1stExon;1stExon;5'UTR	-0.27	1.72921e-10	2.50579e-07	-0.277	1.18663e-08	1.30475e-06	-0.284	6.45076e-11	1.32202e-07	-0.245	1.75702e-07	7.2341e-05
cg00657871	chr1	85156634	chr1:85155605-85156574	S_Shore	SSX2IP;SSX2IP;SSX2IP;SSX2IP;SSX2IP	TSS1500;TSS1500;TSS1500;TSS1500;TSS1500	-0.233	1.73042e-10	2.50579e-07	-0.321	6.36318e-15	2.87378e-11	-0.221	5.36399e-10	5.26304e-07	-0.18	2.80361e-06	0.000464918
cg10650485	chr8	25863963		OpenSea	EBF2	Body	-0.206	1.73301e-10	2.50579e-07	-0.215	4.91078e-09	6.70567e-07	-0.182	2.01882e-08	6.58805e-06	-0.222	6.56218e-10	2.08177e-06
cg16385164	chr12	54608795	chr12:54611595-54612038	N_Shelf			-0.216	1.73904e-10	2.50955e-07	-0.241	8.72318e-10	1.85367e-07	-0.221	2.38498e-10	2.94752e-07	-0.198	1.65827e-07	6.93683e-05
cg27132050	chr15	45021149		OpenSea			-0.301	1.75031e-10	2.51956e-07	-0.329	1.14218e-09	2.26037e-07	-0.298	5.1414e-10	5.09016e-07	-0.296	1.61569e-08	1.48451e-05
cg16700296	chr6	159125489		OpenSea	SYTL3	Body	-0.313	1.75286e-10	2.51956e-07	-0.258	2.72082e-06	7.92549e-05	-0.354	1.5393e-12	1.07042e-08	-0.353	9.0278e-11	6.44231e-07
cg23908488	chr11	206943	chr11:206975-209225	N_Shore	BET1L;BET1L	Body;Body	-0.165	1.76941e-10	2.53836e-07	-0.195	2.69164e-10	7.82158e-08	-0.145	7.21291e-08	1.64502e-05	-0.174	5.43618e-09	7.67818e-06
cg25131818	chr5	173000177		OpenSea			-0.225	1.78461e-10	2.55515e-07	-0.21	1.00125e-07	6.45901e-06	-0.221	3.68998e-10	4.04435e-07	-0.255	5.29017e-11	4.45473e-07
cg02544836	chr16	2737220		OpenSea	KCTD5	Body	-0.264	1.79356e-10	2.56295e-07	-0.231	4.21032e-06	0.000110635	-0.23	2.69851e-07	4.21774e-05	-0.285	8.7283e-09	1.04175e-05
cg02109381	chr11	118436844		OpenSea	C11orf60;C11orf60	TSS200;TSS200	-0.245	1.80377e-10	2.57252e-07	-0.267	6.35513e-09	8.16298e-07	-0.214	1.20459e-07	2.36696e-05	-0.246	3.32646e-08	2.40015e-05
cg16932445	chr22	31365900	chr22:31364564-31365575	S_Shore	MORC2;MORC2;MORC2;TUG1;TUG1;TUG1	TSS1500;TSS1500;TSS1500;Body;Body;Body	-0.196	1.84467e-10	2.62137e-07	-0.222	4.34485e-10	1.1214e-07	-0.2	2.13226e-10	2.7369e-07	-0.201	4.56643e-09	6.81829e-06
cg21244450	chr8	142386434		OpenSea			-0.221	1.84519e-10	2.62137e-07	-0.246	7.78461e-10	1.71036e-07	-0.222	3.63879e-10	4.02155e-07	-0.187	1.06131e-06	0.000242882
cg26269269	chr16	416535	chr16:419860-420256	N_Shelf			0.183	1.85152e-10	2.62526e-07	0.248	4.72662e-14	1.29973e-10	0.165	6.69519e-09	3.08442e-06	0.149	1.30841e-06	0.000280562
cg05584267	chr11	67367972		OpenSea			-0.195	1.86888e-10	2.63836e-07	-0.216	9.06748e-10	1.90525e-07	-0.186	2.29612e-09	1.45434e-06	-0.184	5.98179e-08	3.54085e-05
cg00143020	chr14	24647176		OpenSea	REC8;REC8	Body;Body	0.191	1.87466e-10	2.63836e-07	0.262	1.21349e-14	4.60018e-11	0.18	1.01405e-09	8.19792e-07	0.154	1.29639e-06	0.000279459
cg27321913	chr6	35265379		OpenSea	DEF6	TSS1500	-0.217	1.87571e-10	2.63836e-07	-0.208	5.23263e-08	3.96805e-06	-0.197	7.26655e-09	3.24769e-06	-0.242	1.31184e-10	8.05334e-07
cg05699373	chr11	60609308	chr11:60609392-60609786	N_Shore	CCDC86	TSS200	-0.258	1.87669e-10	2.63836e-07	-0.293	7.16129e-10	1.61363e-07	-0.242	7.85898e-09	3.43688e-06	-0.227	6.63635e-07	0.000177269
cg12986228	chr2	171785563	chr2:171785474-171786399	Island	GORASP2;GORASP2;GORASP2	5'UTR;1stExon;5'UTR	-0.357	1.87878e-10	2.63836e-07	-0.317	8.40075e-07	3.23193e-05	-0.365	2.95693e-10	3.46698e-07	-0.394	5.70188e-10	1.93127e-06
cg07987439	chr1	235116922		OpenSea			-0.294	1.90571e-10	2.67104e-07	-0.399	2.24342e-13	4.09317e-10	-0.276	5.36982e-09	2.63674e-06	-0.247	1.45588e-06	0.000301406
cg10382369	chr17	25659734	chr17:25659784-25660164	N_Shore			-0.211	1.9305e-10	2.70062e-07	-0.232	1.38981e-09	2.62747e-07	-0.192	1.22386e-08	4.65765e-06	-0.21	1.39594e-08	1.36723e-05
cg08500811	chr1	235120401		OpenSea			-0.282	1.96017e-10	2.73689e-07	-0.355	8.7245e-12	6.10828e-09	-0.256	1.71162e-08	5.87098e-06	-0.28	1.78484e-08	1.58356e-05
cg20902687	chr12	26278388	chr12:26278540-26279707	N_Shore	BHLHE41	TSS1500	-0.22	1.96881e-10	2.74371e-07	-0.249	4.63764e-10	1.17774e-07	-0.216	1.0935e-09	8.6491e-07	-0.193	4.77884e-07	0.000142826
cg08704971	chr22	39520646		OpenSea			0.235	1.98093e-10	2.75535e-07	0.295	8.75224e-12	6.11016e-09	0.204	5.87829e-08	1.42456e-05	0.217	1.46043e-07	6.32997e-05
cg21268578	chr22	38029478		OpenSea	GGA1;GGA1	3'UTR;3'UTR	-0.407	1.99665e-10	2.77195e-07	-0.541	2.14481e-13	3.94276e-10	-0.456	2.41313e-12	1.44715e-08	-0.276	6.39889e-05	0.00352434
cg06016431	chr17	47785573		OpenSea	SLC35B1	TSS1500	-0.253	2.00443e-10	2.77748e-07	-0.296	8.05225e-11	3.17078e-08	-0.257	1.67911e-10	2.36249e-07	-0.232	1.0731e-07	5.20611e-05
cg02125012	chr17	65992107	chr17:65989221-65989646	S_Shelf			-0.281	2.02549e-10	2.80136e-07	-0.334	6.8936e-11	2.8288e-08	-0.25	2.57745e-08	7.82796e-06	-0.273	2.92891e-08	2.20645e-05
cg12980900	chr19	19143823	chr19:19143924-19144827	N_Shore	SFRS14;ARMC6;SFRS14	5'UTR;TSS1500;5'UTR	-0.231	2.03743e-10	2.81256e-07	-0.285	7.05475e-12	5.25077e-09	-0.222	1.09955e-09	8.67822e-07	-0.215	5.72895e-08	3.4413e-05
cg03989322	chr5	68389537	chr5:68389677-68390334	N_Shore	SLC30A5;SLC30A5	TSS1500;TSS1500	-0.226	2.04193e-10	2.81263e-07	-0.312	3.9025e-13	6.21687e-10	-0.21	1.7738e-08	6.00266e-06	-0.198	1.00514e-06	0.000233682
cg04192740	chr5	171605778		OpenSea	STK10	Body	-0.315	2.04517e-10	2.81263e-07	-0.351	1.12974e-09	2.24624e-07	-0.306	1.848e-09	1.24967e-06	-0.32	9.9359e-09	1.12705e-05
cg27386912	chr3	52479108		OpenSea	SEMA3G	TSS200	-0.299	2.08127e-10	2.85691e-07	-0.259	5.61075e-07	2.37573e-05	-0.291	3.94181e-10	4.19791e-07	-0.336	5.44183e-11	4.47352e-07
cg14822011	chr20	31750593		OpenSea			-0.219	2.09016e-10	2.86374e-07	-0.235	3.50363e-09	5.23077e-07	-0.23	9.05193e-11	1.61529e-07	-0.189	7.1652e-07	0.000187292
cg14710984	chr5	138725705	chr5:138727710-138730911	N_Shelf	MGC29506	TSS200	-0.212	2.0984e-10	2.86785e-07	-0.191	3.30826e-07	1.59618e-05	-0.169	3.39203e-07	4.9734e-05	-0.256	5.03083e-12	1.10874e-07
cg16497921	chr11	28129676	chr11:28131863-28132221	N_Shelf	KIF18A;KIF18A;METT5D1;METT5D1	5'UTR;1stExon;TSS200;TSS200	-0.263	2.10383e-10	2.86785e-07	-0.314	1.13747e-10	4.07547e-08	-0.238	2.66298e-08	8.00465e-06	-0.242	2.13034e-07	8.22065e-05
cg04546496	chr3	126249281		OpenSea	CHST13;C3orf22	Body;Body	-0.232	2.10493e-10	2.86785e-07	-0.236	1.35119e-08	1.43793e-06	-0.209	1.44444e-08	5.20848e-06	-0.239	3.5852e-09	5.99256e-06
cg04308167	chr17	19440767	chr17:19436788-19437692	S_Shelf	SLC47A1	Body	-0.223	2.12406e-10	2.88854e-07	-0.318	4.65543e-15	2.3014e-11	-0.201	9.02976e-09	3.79247e-06	-0.178	2.73399e-06	0.000457282
cg24815937	chr1	39734090		OpenSea	MACF1	Body	-0.245	2.12806e-10	2.88861e-07	-0.233	2.77177e-07	1.39895e-05	-0.231	1.09318e-08	4.31628e-06	-0.203	3.83513e-06	0.000576046
cg06614194	chr12	278042		OpenSea	IQSEC3;IQSEC3	Body;Body	-0.256	2.18485e-10	2.96021e-07	-0.268	1.24222e-08	1.34985e-06	-0.235	1.73072e-08	5.91878e-06	-0.259	1.43783e-08	1.39728e-05
cg04915425	chr11	47236385	chr11:47236404-47236933	N_Shore	DDB2	TSS200	-0.187	2.20797e-10	2.98601e-07	-0.222	6.41146e-11	2.68355e-08	-0.154	1.95961e-07	3.35066e-05	-0.208	2.51031e-10	1.1479e-06
cg10146727	chr15	66386949		OpenSea	MEGF11	Body	0.223	2.21363e-10	2.98813e-07	0.236	8.72783e-09	1.03612e-06	0.201	3.09067e-08	8.90253e-06	0.228	1.13004e-08	1.21937e-05
cg24807132	chr8	142202976		OpenSea	DENND3	Body	0.21	2.2244e-10	2.99715e-07	0.276	1.33557e-12	1.57643e-09	0.181	7.82443e-08	1.74638e-05	0.181	8.78331e-07	0.000213707
cg14760880	chr12	111840792	chr12:111842938-111844392	N_Shelf			-0.243	2.22967e-10	2.99873e-07	-0.276	7.43688e-10	1.66241e-07	-0.226	1.1104e-08	4.36073e-06	-0.207	1.47212e-06	0.000303858
cg01825707	chr11	209287	chr11:206975-209225	S_Shore	MIR6743;RIC8A;RIC8A;RIC8A;RIC8A	TSS200;ExonBnd;ExonBnd;Body;Body	-0.251	2.24204e-10	3.00694e-07	-0.222	1.16043e-06	4.11843e-05	-0.249	1.43269e-09	1.05514e-06	-0.272	1.63769e-09	3.7211e-06
cg06496222	chr16	57181668		OpenSea	CPNE2	3'UTR	-0.237	2.244e-10	3.00694e-07	-0.262	5.90799e-09	7.73393e-07	-0.213	7.28563e-08	1.65747e-05	-0.219	4.54424e-07	0.000137898
cg02659989	chr22	37809006		OpenSea	ELFN2;ELFN2	5'UTR;Body	-0.228	2.25317e-10	3.01371e-07	-0.259	5.013e-10	1.24362e-07	-0.232	3.34268e-10	3.79755e-07	-0.188	2.34863e-06	0.00041346
cg08067617	chr19	16999641	chr19:17000627-17001398	N_Shore	F2RL3	TSS200	-0.203	2.26585e-10	3.02514e-07	-0.25	7.32706e-11	2.9601e-08	-0.173	2.20151e-07	3.64742e-05	-0.184	4.68987e-07	0.000141019
cg13285213	chr12	50056949		OpenSea	FMNL3;FMNL3	Body;Body	-0.251	2.28133e-10	3.04025e-07	-0.247	4.03819e-08	3.27102e-06	-0.249	6.22889e-10	5.79806e-07	-0.262	2.81267e-09	5.15751e-06
cg03427663	chr16	30445585	chr16:30441095-30441675	S_Shelf			-0.221	2.33711e-10	3.10893e-07	-0.24	3.86151e-09	5.61044e-07	-0.22	1.22097e-09	9.39662e-07	-0.198	4.68031e-07	0.000140917
cg12504877	chr20	35258570		OpenSea	SLA2;SLA2	Body;Body	-0.23	2.34172e-10	3.10941e-07	-0.224	6.12178e-08	4.45751e-06	-0.223	1.70081e-09	1.18726e-06	-0.231	1.14023e-08	1.22427e-05
cg24947456	chr12	57441432		OpenSea	MYO1A	Body	-0.285	2.36212e-10	3.13081e-07	-0.412	2.25206e-16	2.43274e-12	-0.282	7.23634e-11	1.40434e-07	-0.184	6.86276e-05	0.0036799
cg09544705	chr11	67007628		OpenSea	KDM2A;KDM2A	Body;Body	-0.226	2.4409e-10	3.22938e-07	-0.252	5.96842e-10	1.41226e-07	-0.207	7.45956e-09	3.31112e-06	-0.251	2.50011e-10	1.1479e-06
cg08187585	chr14	105393182		OpenSea	PLD4	5'UTR	-0.234	2.45784e-10	3.24448e-07	-0.269	4.87563e-10	1.21955e-07	-0.212	2.50164e-08	7.6806e-06	-0.234	2.20821e-08	1.82015e-05
cg05063895	chr16	2073518	chr16:2077042-2077470	N_Shelf			-0.213	2.46118e-10	3.24448e-07	-0.256	5.01017e-11	2.22563e-08	-0.237	8.84742e-12	3.26923e-08	-0.157	2.29137e-05	0.00183559
cg08560270	chr9	140606983		OpenSea	EHMT1;EHMT1	Body;Body	-0.263	2.47412e-10	3.25568e-07	-0.331	4.19167e-12	3.5454e-09	-0.261	4.32389e-10	4.50002e-07	-0.193	1.84919e-05	0.00159393
cg12649615	chr1	150602426	chr1:150601710-150602201	S_Shore	ENSA;ENSA;ENSA;ENSA;ENSA;ENSA;ENSA;ENSA	TSS1500;TSS1500;TSS1500;TSS1500;TSS1500;TSS1500;TSS1500;TSS1500	-0.214	2.48669e-10	3.26633e-07	-0.251	4.08943e-10	1.07162e-07	-0.224	2.85916e-10	3.37541e-07	-0.179	3.03077e-06	0.000490209
cg20139425	chr17	43212881	chr17:43209347-43210746	S_Shelf	ACBD4;ACBD4;ACBD4;ACBD4;ACBD4	TSS200;TSS200;TSS200;TSS200;5'UTR	-0.256	2.50163e-10	3.28008e-07	-0.267	1.10575e-08	1.23569e-06	-0.226	4.32559e-08	1.14086e-05	-0.28	8.70445e-10	2.47411e-06
cg16927871	chr3	25469991		OpenSea	RARB;RARB;RARB;RARB	5'UTR;1stExon;1stExon;5'UTR	-0.228	2.51769e-10	3.29522e-07	-0.232	2.94526e-08	2.58035e-06	-0.205	2.91252e-08	8.51717e-06	-0.254	5.46929e-10	1.86987e-06
cg03731202	chr1	36574795		OpenSea			-0.253	2.53026e-10	3.30576e-07	-0.256	5.14518e-08	3.91676e-06	-0.232	2.62253e-08	7.93522e-06	-0.275	2.22449e-09	4.50835e-06
cg04995846	chr1	154943300	chr1:154946237-154946498	N_Shelf	SHC1;SHC1;SHC1;SHC1	5'UTR;5'UTR;TSS200;TSS200	-0.209	2.54249e-10	3.31582e-07	-0.246	1.21242e-10	4.26877e-08	-0.182	5.24763e-08	1.31665e-05	-0.206	2.05406e-08	1.73851e-05
cg14199540	chr9	3305273		OpenSea	RFX3;RFX3	Body;Body	0.159	2.55427e-10	3.32526e-07	0.204	9.03805e-12	6.24462e-09	0.161	1.03347e-09	8.29082e-07	0.123	1.37127e-05	0.00132078
cg23296816	chr7	100720937		OpenSea			-0.199	2.56213e-10	3.32956e-07	-0.202	1.56776e-08	1.6067e-06	-0.196	6.44588e-10	5.90982e-07	-0.203	5.033e-09	7.29172e-06
cg01154234	chr3	120461992		OpenSea	GTF2E1;RABL3	5'UTR;TSS1500	-0.243	2.62525e-10	3.40554e-07	-0.277	6.41269e-10	1.49229e-07	-0.234	3.5827e-09	1.96601e-06	-0.238	3.59172e-08	2.52177e-05
cg17472428	chr17	1160169	chr17:1163341-1163773	N_Shelf			-0.223	2.69637e-10	3.49042e-07	-0.266	2.27013e-10	6.86042e-08	-0.175	1.56351e-06	0.000144507	-0.239	3.61778e-09	6.00202e-06
cg14920386	chr2	3199829		OpenSea	TSSC1	Body	-0.239	2.70493e-10	3.49042e-07	-0.267	1.11418e-09	2.22239e-07	-0.237	9.46576e-10	7.80732e-07	-0.212	4.6251e-07	0.000139945
cg17661906	chr2	69002174		OpenSea	ARHGAP25;ARHGAP25;ARHGAP25;ARHGAP25;ARHGAP25;ARHGAP25	5'UTR;5'UTR;1stExon;1stExon;Body;Body	-0.234	2.70499e-10	3.49042e-07	-0.304	2.16548e-12	2.19335e-09	-0.228	1.76497e-09	1.20684e-06	-0.188	4.30209e-06	0.00061966
cg24677127	chr11	95449292		OpenSea			-0.203	2.71523e-10	3.49746e-07	-0.233	1.04522e-09	2.12362e-07	-0.152	5.14051e-06	0.000332271	-0.19	2.2825e-07	8.65762e-05
cg23600719	chr3	53204418		OpenSea	PRKCD;PRKCD	5'UTR;5'UTR	-0.257	2.78689e-10	3.58346e-07	-0.315	1.87848e-11	1.06252e-08	-0.264	1.7277e-10	2.39857e-07	-0.198	8.28054e-06	0.000954219
cg05571087	chr8	33412234		OpenSea	RNF122	Body	-0.187	2.79606e-10	3.58894e-07	-0.185	3.86383e-08	3.16505e-06	-0.216	1.47231e-12	1.03576e-08	-0.154	2.08162e-06	0.000383142
cg04801326	chr16	30953591		OpenSea	FBXL19;FBXL19;FBXL19;FBXL19	ExonBnd;ExonBnd;Body;Body	-0.216	2.82085e-10	3.61442e-07	-0.204	3.10834e-07	1.52568e-05	-0.226	2.63807e-10	3.17452e-07	-0.206	1.17828e-07	5.55321e-05
cg12187407	chr8	29601882		OpenSea	LINC00589	Body	-0.207	2.83037e-10	3.62028e-07	-0.236	4.80459e-09	6.6071e-07	-0.2	1.96369e-08	6.47746e-06	-0.181	3.02349e-06	0.000489401
cg23104955	chr8	74205400	chr8:74206223-74208179	N_Shore	RPL7	Body	-0.227	2.8443e-10	3.62695e-07	-0.164	3.27924e-05	0.000526921	-0.261	6.10975e-13	5.32155e-09	-0.238	1.2481e-09	3.17603e-06
cg07121644	chr11	46383031		OpenSea	DGKZ;DGKZ;DGKZ;DGKZ	Body;TSS200;Body;Body	-0.242	2.84637e-10	3.62695e-07	-0.258	7.87467e-09	9.57359e-07	-0.216	4.05321e-08	1.08586e-05	-0.248	1.08088e-08	1.18271e-05
cg10621438	chr10	75550947		OpenSea	ZSWIM8;ZSWIM8;ZSWIM8;ZSWIM8;ZSWIM8;ZSWIM8	ExonBnd;ExonBnd;ExonBnd;Body;Body;Body	0.175	2.85046e-10	3.62695e-07	0.241	2.11522e-14	7.06652e-11	0.151	2.65e-08	7.99087e-06	0.117	6.94849e-05	0.00370539
cg05501658	chr16	67226184		OpenSea	E2F4	1stExon	-0.436	2.86763e-10	3.64247e-07	-0.326	1.32927e-05	0.000264069	-0.51	1.262e-13	2.00722e-09	-0.476	1.58309e-10	9.01331e-07
cg03365569	chr17	74507970		OpenSea			-0.336	2.87991e-10	3.65172e-07	-0.482	1.55391e-15	1.04413e-11	-0.341	7.94214e-11	1.48118e-07	-0.226	5.42769e-05	0.003168
cg25973643	chr7	99717647		OpenSea	TAF6;TAF6;TAF6;TAF6;CNPY4	TSS1500;TSS1500;TSS1500;TSS200;Body	-0.236	2.88775e-10	3.65533e-07	-0.237	1.94321e-08	1.88883e-06	-0.199	9.49576e-08	1.99994e-05	-0.269	8.60109e-11	6.23056e-07
cg22281505	chr17	41158783		OpenSea	IFI35;IFI35	1stExon;5'UTR	-0.282	2.90283e-10	3.66807e-07	-0.335	6.51818e-11	2.71734e-08	-0.253	1.9653e-08	6.4781e-06	-0.271	3.77639e-08	2.60655e-05
cg11333242	chr2	102972737	chr2:102972118-102972596	S_Shore	IL18R1;IL18R1	TSS200;TSS200	-0.223	2.91269e-10	3.66909e-07	-0.239	4.18856e-09	5.96598e-07	-0.217	1.93293e-09	1.28915e-06	-0.201	2.80985e-07	0.000100331
cg07746475	chr12	50092925		OpenSea	FMNL3;FMNL3	Body;Body	-0.221	2.91441e-10	3.66909e-07	-0.249	1.00035e-09	2.05529e-07	-0.225	4.96617e-10	4.96989e-07	-0.192	9.7249e-07	0.000229223
cg04798930	chr2	37193060	chr2:37193131-37194287	N_Shore	STRN	Body	-0.234	2.91869e-10	3.66909e-07	-0.271	3.79311e-10	1.01916e-07	-0.232	1.40351e-09	1.03997e-06	-0.223	8.59792e-08	4.54191e-05
cg02491012	chr16	28985826	chr16:28985881-28986661	N_Shore	SPNS1;SPNS1;SPNS1;SPNS1;SPNS1	TSS1500;TSS1500;TSS1500;TSS1500;TSS1500	-0.226	2.93199e-10	3.67825e-07	-0.252	7.05357e-10	1.59624e-07	-0.246	1.79662e-11	5.32174e-08	-0.193	8.28801e-07	0.000206537
cg25718498	chr16	66551136		OpenSea	TK2;TK2;TK2;TK2;TK2;TK2;TK2;TK2;TK2;TK2;TK2;TK2;TK2;TK2;TK2	ExonBnd;ExonBnd;ExonBnd;ExonBnd;ExonBnd;ExonBnd;ExonBnd;Body;Body;Body;Body;Body;Body;Body;Body	-0.345	2.93602e-10	3.67825e-07	-0.43	1.98577e-11	1.10905e-08	-0.347	7.89209e-10	6.83329e-07	-0.253	3.08355e-05	0.0022131
cg22215392	chr3	12973168	chr3:12976966-12978182	N_Shelf	IQSEC1;IQSEC1	Body;Body	0.153	2.97673e-10	3.71805e-07	0.15	4.44123e-08	3.50903e-06	0.169	6.93871e-12	2.72936e-08	0.128	1.27426e-06	0.000275945
cg20322853	chr16	89086915		OpenSea			-0.384	2.97796e-10	3.71805e-07	-0.492	8.3961e-13	1.10882e-09	-0.389	1.10024e-10	1.80927e-07	-0.272	2.53838e-05	0.00195471
cg17022497	chr7	75528397		OpenSea			0.152	2.99796e-10	3.73665e-07	0.19	2.09673e-11	1.15255e-08	0.144	7.06619e-09	3.19522e-06	0.124	4.13627e-06	0.000604933
cg26392924	chr5	138718812		OpenSea	SLC23A1;SLC23A1	Body;Body	-0.199	3.00918e-10	3.74425e-07	-0.262	1.71423e-12	1.88035e-09	-0.173	7.21041e-08	1.64496e-05	-0.168	1.73446e-06	0.0003391
cg12769566	chr4	47487497		OpenSea	ATP10D;ATP10D	1stExon;5'UTR	-0.235	3.0179e-10	3.74872e-07	-0.19	1.17637e-05	0.000240586	-0.218	2.01186e-08	6.57119e-06	-0.279	1.01407e-10	6.85557e-07
cg20320141	chr12	57824134	chr12:57824155-57824395	N_Shore			-0.202	3.07023e-10	3.80727e-07	-0.235	4.16506e-10	1.08609e-07	-0.194	5.32149e-09	2.62712e-06	-0.195	6.83039e-08	3.86493e-05
cg10651391	chr5	112232370		OpenSea	REEP5	Body	-0.199	3.07779e-10	3.8098e-07	-0.258	9.619e-12	6.54052e-09	-0.177	7.34674e-08	1.66722e-05	-0.139	9.91144e-05	0.00463921
cg14259082	chr10	72253100		OpenSea	PALD1	5'UTR	-0.293	3.08269e-10	3.8098e-07	-0.349	5.24274e-11	2.29687e-08	-0.327	4.96143e-12	2.24072e-08	-0.2	7.08532e-05	0.00375425
cg02897804	chr12	125365782		OpenSea			-0.278	3.1011e-10	3.8261e-07	-0.23	4.06044e-06	0.000107519	-0.284	3.00479e-10	3.50075e-07	-0.285	6.24602e-09	8.30613e-06
cg15508193	chr19	17966537	chr19:17970454-17971123	N_Shelf			-0.252	3.11566e-10	3.83758e-07	-0.277	1.74565e-09	3.09863e-07	-0.248	1.21581e-09	9.37333e-07	-0.247	2.99004e-08	2.23454e-05
cg25586848	chr3	194875931		OpenSea	C3orf21	Body	-0.227	3.15101e-10	3.8746e-07	-0.219	1.40169e-07	8.33301e-06	-0.237	2.12575e-10	2.7345e-07	-0.221	4.41091e-08	2.89476e-05
cg22235727	chr16	89043281		OpenSea	CBFA2T3;CBFA2T3	1stExon;5'UTR	-0.241	3.15899e-10	3.8779e-07	-0.275	3.48534e-10	9.55267e-08	-0.218	1.52683e-08	5.40656e-06	-0.219	1.99137e-07	7.8695e-05
cg03924158	chr19	3505777	chr19:3505820-3506770	N_Shore	FZR1	TSS1500	-0.172	3.18056e-10	3.89385e-07	-0.191	2.23307e-09	3.72247e-07	-0.148	1.34634e-07	2.56318e-05	-0.185	2.36472e-09	4.65084e-06
cg13188409	chr6	86303887	chr6:86303113-86304061	Island	SNX14;SNX14	TSS1500;TSS1500	-0.457	3.18263e-10	3.89385e-07	-0.472	1.79856e-08	1.78184e-06	-0.486	9.0929e-11	1.61866e-07	-0.439	6.67312e-08	3.8077e-05
cg14311559	chr12	7060257		OpenSea	PTPN6;PTPN6;PTPN6	TSS200;Body;TSS200	-0.206	3.19917e-10	3.89602e-07	-0.237	2.3006e-10	6.93867e-08	-0.177	6.85367e-08	1.58834e-05	-0.207	1.01823e-08	1.14435e-05
cg01168148	chr17	73122315	chr17:73124915-73125154	N_Shelf	ARMC7;ARMC7	Body;Body	-0.23	3.20374e-10	3.89602e-07	-0.308	9.86347e-14	2.21364e-10	-0.194	5.30215e-08	1.32488e-05	-0.207	1.30828e-07	5.92801e-05
cg07886529	chr2	232571463	chr2:232571137-232575833	Island			-0.275	3.20415e-10	3.89602e-07	-0.268	4.78788e-08	3.70725e-06	-0.322	4.66336e-13	4.3742e-09	-0.261	4.61605e-08	2.98609e-05
cg04003694	chr7	100787572		OpenSea			-0.258	3.2057e-10	3.89602e-07	-0.251	8.88638e-08	5.90195e-06	-0.272	1.01022e-10	1.72287e-07	-0.25	3.97175e-08	2.70313e-05
cg03297783	chr3	50378664	chr3:50377803-50378540	S_Shore	RASSF1;RASSF1;ZMYND10	TSS1500;TSS1500;3'UTR	-0.254	3.25969e-10	3.95267e-07	-0.237	4.81571e-07	2.11791e-05	-0.299	2.57655e-12	1.49985e-08	-0.249	5.96819e-08	3.53852e-05
cg07225906	chr22	37416380	chr22:37414319-37416111	S_Shore	MPST;MPST;TST;TST;MPST	5'UTR;5'UTR;TSS1500;TSS200;Body	-0.249	3.26312e-10	3.95267e-07	-0.23	4.03026e-07	1.85033e-05	-0.267	6.62245e-11	1.33879e-07	-0.224	3.5942e-07	0.000117238
cg04678821	chr8	103580262		OpenSea			-0.273	3.26907e-10	3.95333e-07	-0.302	1.45087e-09	2.71346e-07	-0.293	4.58197e-11	1.05154e-07	-0.233	1.12452e-06	0.000252918
cg23410250	chr1	156096205		OpenSea	LMNA;LMNA;LMNA;LMNA;LMNA;LMNA;LMNA	5'UTR;Body;Body;Body;Body;Body;Body	-0.223	3.29472e-10	3.97778e-07	-0.194	1.12806e-06	4.02992e-05	-0.212	2.70912e-09	1.61145e-06	-0.251	1.76526e-10	9.26428e-07
cg19939262	chr22	27053767	chr22:27053081-27053629	S_Shore	MIAT	Body	-0.174	3.33797e-10	4.01955e-07	-0.201	3.94735e-10	1.04449e-07	-0.156	3.72798e-08	1.02436e-05	-0.181	5.78753e-09	8.03962e-06
cg17863784	chr2	37899951	chr2:37898142-37899830	S_Shore	CDC42EP3;CDC42EP3;CDC42EP3;CDC42EP3	TSS1500;TSS1500;TSS1500;TSS1500	-0.223	3.34031e-10	4.01955e-07	-0.235	7.30542e-09	9.05915e-07	-0.259	1.60877e-12	1.07985e-08	-0.2	3.62561e-07	0.000117947
cg14610256	chr11	107435993		OpenSea	ALKBH8	5'UTR	-0.276	3.35164e-10	4.02657e-07	-0.335	1.08827e-11	7.17315e-09	-0.233	5.5392e-08	1.37007e-05	-0.293	6.58336e-10	2.08177e-06
cg24700485	chr15	53090546	chr15:53086629-53086858	S_Shelf			-0.24	3.38414e-10	4.05894e-07	-0.204	5.65635e-06	0.000138144	-0.226	2.02766e-08	6.60392e-06	-0.243	3.37992e-08	2.42438e-05
cg23948016	chr19	16998493	chr19:17000627-17001398	N_Shelf	F2RL3	TSS1500	-0.205	3.43073e-10	4.10809e-07	-0.268	4.78816e-13	7.18445e-10	-0.204	3.3847e-10	3.82746e-07	-0.17	1.24742e-06	0.000271786
cg00725997	chr9	13181823		OpenSea	MPDZ;MPDZ;MPDZ	Body;Body;Body	-0.186	3.44603e-10	4.11966e-07	-0.246	7.31589e-13	9.98612e-10	-0.153	2.22206e-07	3.67066e-05	-0.14	1.48065e-05	0.00138599
cg19627538	chr17	1090557		OpenSea	ABR;ABR	1stExon;5'UTR	-0.24	3.45828e-10	4.12271e-07	-0.226	1.94336e-07	1.06961e-05	-0.23	2.91018e-09	1.68849e-06	-0.257	1.64429e-09	3.72453e-06
cg08052804	chr3	194968649		OpenSea	XXYLT1;XXYLT1	TSS200;Body	-0.197	3.45985e-10	4.12271e-07	-0.184	1.45007e-07	8.54965e-06	-0.229	6.77156e-13	5.76083e-09	-0.172	4.17402e-07	0.000129676
cg02189925	chr1	205091232		OpenSea	RBBP5	TSS200	-0.221	3.47339e-10	4.12887e-07	-0.245	8.13463e-10	1.76134e-07	-0.177	4.13955e-07	5.68865e-05	-0.228	3.49251e-09	5.8898e-06
cg09559882	chr19	46142291	chr19:46144872-46145631	N_Shelf	EML2;MIR330	Body;Body	-0.214	3.47969e-10	4.12887e-07	-0.216	7.65933e-08	5.28464e-06	-0.186	1.67183e-07	2.97826e-05	-0.213	4.65113e-08	2.9989e-05
cg19365615	chr6	2999313	chr6:3000069-3000520	N_Shore	NQO2	TSS1500	-0.213	3.48195e-10	4.12887e-07	-0.3	4.14725e-15	2.12187e-11	-0.193	5.02803e-09	2.51989e-06	-0.158	8.97091e-06	0.00100144
cg22890775	chr6	153439690		OpenSea	RGS17	5'UTR	-0.237	3.49243e-10	4.1346e-07	-0.246	2.31482e-08	2.15745e-06	-0.247	3.14293e-10	3.62534e-07	-0.24	2.11679e-08	1.77605e-05
cg26624026	chr19	18416001		OpenSea			-0.267	3.50412e-10	4.14174e-07	-0.246	2.10386e-07	1.13281e-05	-0.273	1.48554e-10	2.15639e-07	-0.294	2.94406e-10	1.29757e-06
cg01041222	chr4	158142863	chr4:158143296-158144053	N_Shore	GRIA2;GRIA2;GRIA2	Body;Body;5'UTR	-0.275	3.54809e-10	4.18694e-07	-0.334	9.18422e-11	3.48884e-08	-0.222	7.18177e-07	8.37055e-05	-0.284	1.03206e-08	1.15583e-05
cg15581268	chr16	77756213	chr16:77756416-77756681	N_Shore	NUDT7;NUDT7	TSS200;TSS200	-0.175	3.61977e-10	4.26465e-07	-0.193	1.36173e-09	2.59112e-07	-0.148	1.18041e-07	2.33036e-05	-0.177	8.63392e-09	1.03605e-05
cg02124747	chr11	118800461	chr11:118795950-118796819	S_Shelf			-0.253	3.63003e-10	4.26986e-07	-0.223	1.01647e-06	3.73031e-05	-0.263	1.71079e-10	2.38896e-07	-0.267	2.64784e-09	4.95962e-06
cg18801245	chr12	50794975	chr12:50794549-50794920	S_Shore	LARP4;LARP4;LARP4;LARP4;LARP4;LARP4;LARP4	Body;Body;Body;Body;Body;Body;Body	-0.19	3.64247e-10	4.27562e-07	-0.22	7.24782e-10	1.62911e-07	-0.205	1.06625e-10	1.78107e-07	-0.162	2.16712e-06	0.000392947
cg07035499	chr17	2619578	chr17:2614320-2615630	S_Shelf			0.165	3.64661e-10	4.27562e-07	0.196	1.32245e-10	4.54891e-08	0.16	2.79427e-09	1.64604e-06	0.136	2.88146e-06	0.000473961
cg16065008	chr11	11523660		OpenSea	GALNT18	Body	-0.239	3.65876e-10	4.28131e-07	-0.315	6.62355e-13	9.16072e-10	-0.24	3.8034e-10	4.11642e-07	-0.176	1.95683e-05	0.00165474
cg26894575	chr1	153518054		OpenSea	S100A4;S100A4	5'UTR;5'UTR	-0.248	3.66317e-10	4.28131e-07	-0.208	2.52996e-06	7.49821e-05	-0.225	1.22048e-08	4.65075e-06	-0.31	2.10837e-12	6.85082e-08
cg05622764	chr5	72744675	chr5:72746989-72747587	N_Shelf	FOXD1	TSS1500	-0.242	3.73169e-10	4.35444e-07	-0.275	8.73487e-10	1.85508e-07	-0.225	1.13778e-08	4.44204e-06	-0.233	6.54093e-08	3.75598e-05
cg07566805	chr6	155770572		OpenSea	NOX3	Body	-0.241	3.74917e-10	4.36787e-07	-0.247	8.4042e-08	5.6671e-06	-0.215	1.49173e-07	2.74981e-05	-0.246	4.11266e-08	2.76814e-05
cg02219997	chr16	84328104	chr16:84328519-84328720	N_Shore	WFDC1	TSS1500	-0.181	3.77733e-10	4.38676e-07	-0.18	8.43758e-08	5.68437e-06	-0.177	3.44529e-09	1.90241e-06	-0.202	9.44996e-10	2.6389e-06
cg27093546	chr12	25404596		OpenSea	KRAS;KRAS	TSS1500;TSS1500	-0.235	3.77737e-10	4.38676e-07	-0.216	1.53683e-07	8.93229e-06	-0.289	1.67805e-14	6.57702e-10	-0.164	3.6158e-05	0.00245176
cg17360377	chr12	96631613		OpenSea	ELK3	Body	-0.221	3.80481e-10	4.41162e-07	-0.261	1.62533e-10	5.31711e-08	-0.214	2.5762e-09	1.56029e-06	-0.212	6.28216e-08	3.65419e-05
cg05072457	chr3	51428372	chr3:51428412-51429625	N_Shore	RBM15B	TSS1500	-0.224	3.82398e-10	4.42684e-07	-0.213	3.5319e-07	1.67665e-05	-0.221	3.48863e-09	1.92199e-06	-0.239	5.51871e-09	7.76478e-06
cg19954205	chr12	122211282		OpenSea	TMEM120B	Body	-0.194	3.84226e-10	4.44096e-07	-0.22	1.20097e-09	2.35065e-07	-0.181	1.33617e-08	4.95734e-06	-0.189	5.93922e-08	3.52706e-05
cg08321827	chr19	36289035		OpenSea	LINC01529	TSS1500	0.193	3.87656e-10	4.45083e-07	0.277	1.47839e-14	5.20019e-11	0.143	3.14996e-06	0.00023693	0.158	2.78393e-06	0.000463124
cg24142470	chr7	99953465		OpenSea	MIR6840;STAG3L5P-PVRIG2P-PILRB;STAG3L5P-PVRIG2P-PILRB	TSS1500;Body;Body	0.16	3.87695e-10	4.45083e-07	0.223	1.99883e-14	6.70832e-11	0.115	3.98171e-06	0.000280138	0.134	9.27428e-07	0.000221745
cg17608722	chr6	28706392		OpenSea			-0.241	3.88356e-10	4.45083e-07	-0.274	1.60505e-09	2.91729e-07	-0.218	5.17084e-08	1.30174e-05	-0.218	5.83124e-07	0.000161962
cg20867633	chr1	204183116		OpenSea	GOLT1A;GOLT1A	5'UTR;1stExon	-0.255	3.88398e-10	4.45083e-07	-0.291	5.13486e-10	1.26111e-07	-0.261	3.5136e-10	3.90679e-07	-0.216	1.43699e-06	0.000299105
cg07329346	chr4	154003617		OpenSea			-0.306	3.88524e-10	4.45083e-07	-0.325	1.45243e-08	1.51509e-06	-0.331	1.09873e-10	1.80927e-07	-0.291	1.55318e-07	6.57996e-05
cg22656956	chr5	137475177		OpenSea	NME5	TSS200	-0.233	3.88729e-10	4.45083e-07	-0.227	1.21456e-07	7.48247e-06	-0.199	1.56056e-07	2.84516e-05	-0.259	7.78882e-10	2.31649e-06
cg08875048	chr10	62580369		OpenSea			-0.226	3.89698e-10	4.45495e-07	-0.238	2.30914e-08	2.15355e-06	-0.243	2.00483e-10	2.63814e-07	-0.201	1.0675e-06	0.00024407
cg11344927	chr19	2739684	chr19:2739851-2740393	N_Shore	SLC39A3;SLC39A3	5'UTR;5'UTR	-0.198	3.95767e-10	4.51727e-07	-0.215	6.56689e-09	8.36659e-07	-0.189	8.40769e-09	3.60995e-06	-0.215	2.52592e-09	4.85808e-06
cg03082763	chr19	12662438	chr19:12661804-12662302	S_Shore	ZNF564	TSS200	-0.206	3.9679e-10	4.52189e-07	-0.244	1.12239e-10	4.04323e-08	-0.202	1.3937e-09	1.03837e-06	-0.19	1.63983e-07	6.87186e-05
cg18926734	chr14	72918217		OpenSea	RGS6;RGS6;RGS6;RGS6;RGS6;RGS6;RGS6;RGS6;RGS6;RGS6	Body;Body;Body;Body;Body;Body;Body;Body;Body;Body	-0.2	3.97409e-10	4.5219e-07	-0.229	5.10695e-10	1.25832e-07	-0.181	2.23386e-08	7.07215e-06	-0.192	6.91967e-08	3.88242e-05
cg08132771	chr19	30171546		OpenSea			-0.264	3.99126e-10	4.53439e-07	-0.28	4.84045e-09	6.64296e-07	-0.228	6.3434e-08	1.50537e-05	-0.288	7.09654e-10	2.16144e-06
cg14782735	chr1	145610622	chr1:145610679-145611143	N_Shore	POLR3C;RNF115	5'UTR;TSS1500	-0.181	4.02164e-10	4.55665e-07	-0.226	1.89567e-11	1.07096e-08	-0.174	3.93168e-09	2.09814e-06	-0.155	1.23465e-06	0.000270049
cg08250978	chr1	109958627		OpenSea	PSMA5	Body	0.16	4.02332e-10	4.55665e-07	0.201	2.32715e-11	1.24098e-08	0.137	1.52819e-07	2.8036e-05	0.162	1.78718e-08	1.58356e-05
cg03710119	chr20	44509748		OpenSea	ZSWIM1	TSS200	-0.223	4.04705e-10	4.57645e-07	-0.231	4.75064e-08	3.68505e-06	-0.213	1.3633e-08	5.01357e-06	-0.248	1.90019e-09	4.13763e-06
cg12446583	chr16	22018928	chr16:22018987-22020057	N_Shore	C16orf52	TSS1500	-0.222	4.05354e-10	4.57671e-07	-0.27	1.62573e-10	5.31711e-08	-0.226	1.48399e-09	1.0764e-06	-0.201	6.34452e-07	0.00017171
cg04939510	chr22	42833864		OpenSea			-0.22	4.0986e-10	4.62046e-07	-0.259	2.31573e-10	6.9723e-08	-0.176	7.83821e-07	8.90565e-05	-0.234	3.21441e-09	5.6283e-06
cg19853703	chr22	36044792		OpenSea	APOL6	5'UTR	-0.232	4.1517e-10	4.67312e-07	-0.217	3.45486e-07	1.6495e-05	-0.228	1.976e-09	1.30362e-06	-0.251	1.76279e-09	3.95518e-06
cg21509040	chr20	61814830	chr20:61806254-61810867	S_Shelf			-0.211	4.16236e-10	4.67792e-07	-0.246	4.78202e-10	1.20354e-07	-0.192	2.90992e-08	8.51717e-06	-0.208	4.43601e-08	2.90819e-05
cg09927468	chr16	89045645		OpenSea			-0.244	4.19226e-10	4.7043e-07	-0.33	3.26443e-13	5.40355e-10	-0.205	1.6536e-07	2.95626e-05	-0.177	3.24291e-05	0.00228624
cg24325883	chr1	46713301		OpenSea	RAD54L;RAD54L	TSS200;TSS200	-0.248	4.21217e-10	4.71347e-07	-0.264	8.8698e-09	1.04922e-06	-0.228	2.07821e-08	6.71026e-06	-0.243	4.60724e-08	2.98484e-05
cg02598079	chr2	64834106	chr2:64836206-64836765	N_Shelf			-0.231	4.21332e-10	4.71347e-07	-0.268	1.30262e-10	4.50193e-08	-0.26	3.15138e-12	1.69347e-08	-0.177	8.40025e-06	0.000962104
cg23363758	chr19	50400744		OpenSea	IL4I1;IL4I1;IL4I1;IL4I1;IL4I1	TSS1500;Body;Body;Body;Body	-0.275	4.2686e-10	4.75398e-07	-0.303	9.2035e-09	1.07558e-06	-0.239	2.7421e-07	4.26854e-05	-0.289	1.73987e-08	1.56223e-05
cg08986340	chr3	48514573		OpenSea	SHISA5	Body	-0.225	4.27208e-10	4.75398e-07	-0.242	7.19896e-09	8.96359e-07	-0.221	2.61463e-09	1.5764e-06	-0.229	1.77207e-08	1.57649e-05
cg07420970	chr7	123197861	chr7:123197660-123197925	Island	NDUFA5;NDUFA5;NDUFA5;NDUFA5;NDUFA5;NDUFA5;NDUFA5;NDUFA5;NDUFA5;NDUFA5;NDUFA5;NDUFA5;NDUFA5	TSS200;TSS200;1stExon;1stExon;1stExon;5'UTR;5'UTR;5'UTR;Body;Body;Body;Body;Body	-0.198	4.27583e-10	4.75398e-07	-0.229	2.57927e-10	7.54229e-08	-0.176	3.31146e-08	9.36159e-06	-0.179	2.65242e-07	9.60257e-05
cg02159610	chr16	29822716	chr16:29823163-29823906	N_Shore	PRRT2	TSS1500	-0.202	4.27975e-10	4.75398e-07	-0.237	1.31509e-10	4.53454e-08	-0.192	3.50587e-09	1.93004e-06	-0.197	3.02794e-08	2.25337e-05
cg27343684	chr6	52775252		OpenSea	GSTA3	TSS1500	-0.214	4.28201e-10	4.75398e-07	-0.237	2.49634e-09	4.03627e-07	-0.235	3.5496e-11	8.86353e-08	-0.174	4.67931e-06	0.000654723
cg26639224	chr11	64624317	chr11:64621207-64622246	S_Shelf	EHD1;EHD1;EHD1	Body;Body;Body	-0.263	4.30565e-10	4.76854e-07	-0.279	1.32796e-08	1.41837e-06	-0.262	2.04969e-09	1.33271e-06	-0.24	4.09171e-07	0.000127661
cg25579648	chr5	102091873	chr5:102090439-102091241	S_Shore			-0.218	4.30817e-10	4.76854e-07	-0.277	2.15942e-11	1.17903e-08	-0.217	2.09268e-09	1.35493e-06	-0.169	1.64428e-05	0.00148319
cg15243474	chr11	134282918	chr11:134281380-134282919	Island	B3GAT1;B3GAT1	TSS1500;TSS1500	-0.197	4.33482e-10	4.7908e-07	-0.248	3.39065e-11	1.63852e-08	-0.193	4.48892e-09	2.30635e-06	-0.17	1.90132e-06	0.000362258
cg16054546	chr17	7738110	chr17:7738149-7739935	N_Shore			-0.18	4.34155e-10	4.791e-07	-0.153	2.10756e-06	6.52767e-05	-0.173	2.14361e-09	1.37937e-06	-0.215	2.00804e-11	2.62349e-07
cg04353904	chr6	64354050		OpenSea	PHF3;PHF3	5'UTR;5'UTR	-0.218	4.36212e-10	4.80645e-07	-0.225	1.38533e-08	1.4635e-06	-0.212	1.82267e-09	1.23934e-06	-0.191	5.87289e-07	0.000162328
cg16075744	chr11	73881872	chr11:73881899-73882572	N_Shore	C2CD3;C2CD3;PPME1	5'UTR;1stExon;TSS1500	-0.182	4.39877e-10	4.83954e-07	-0.197	2.07604e-09	3.51761e-07	-0.178	1.03096e-09	8.27977e-07	-0.172	6.05607e-08	3.56485e-05
cg11926773	chr1	235012297		OpenSea			-0.238	4.4173e-10	4.84703e-07	-0.295	1.12001e-11	7.33732e-09	-0.185	8.93144e-07	9.76765e-05	-0.245	4.49059e-09	6.739e-06
cg00566858	chr20	5046778		OpenSea			-0.26	4.41882e-10	4.84703e-07	-0.213	5.85866e-06	0.00014183	-0.289	1.24168e-11	4.13312e-08	-0.261	1.66402e-08	1.51613e-05
cg24749688	chr19	20278144		OpenSea	ZNF486	1stExon	-0.283	4.43578e-10	4.85834e-07	-0.279	1.57705e-07	9.11032e-06	-0.253	8.55052e-08	1.8602e-05	-0.29	2.4502e-08	1.94854e-05
cg07452776	chr14	91716835	chr14:91719576-91720228	N_Shelf	GPR68	5'UTR	-0.222	4.46644e-10	4.88211e-07	-0.294	1.71941e-12	1.88321e-09	-0.189	1.65273e-07	2.95575e-05	-0.195	7.55463e-07	0.000193938
cg22901322	chr4	100815570		OpenSea	MAPKSP1;MAPKSP1;MAPKSP1	1stExon;5'UTR;Body	-0.259	4.47083e-10	4.88211e-07	-0.264	4.73432e-08	3.67864e-06	-0.249	6.54429e-09	3.03809e-06	-0.269	1.09653e-08	1.19384e-05
cg27646471	chr17	26684032	chr17:26684165-26684875	N_Shore	POLDIP2;POLDIP2;TMEM199	Body;Body;TSS1500	-0.171	4.50194e-10	4.90876e-07	-0.197	1.18408e-09	2.32568e-07	-0.159	2.65958e-08	8.00099e-06	-0.163	1.76274e-07	7.24946e-05
cg13757640	chr22	45148888		OpenSea	ARHGAP8;PRR5-ARHGAP8;ARHGAP8	5'UTR;Body;5'UTR	-0.209	4.52731e-10	4.92908e-07	-0.246	6.88511e-10	1.5683e-07	-0.184	1.27327e-07	2.46252e-05	-0.196	2.82567e-07	0.000100748
cg09066349	chr20	22817536		OpenSea			-0.173	4.55286e-10	4.94952e-07	-0.197	1.898e-09	3.29688e-07	-0.143	5.86866e-07	7.30472e-05	-0.181	1.0983e-08	1.19399e-05
cg02276086	chr2	163175335		OpenSea	IFIH1	TSS1500	-0.232	4.56604e-10	4.95649e-07	-0.252	4.53496e-09	6.3229e-07	-0.207	5.13211e-08	1.29611e-05	-0.228	4.59772e-08	2.98214e-05
cg11393773	chr6	30613351	chr6:30614721-30615643	N_Shore	C6orf136;C6orf136;C6orf136	TSS1500;TSS1500;TSS1500	0.174	4.61264e-10	4.99965e-07	0.224	6.54792e-12	4.9696e-09	0.17	2.53936e-09	1.54824e-06	0.135	1.23949e-05	0.00123634
cg02586910	chr12	6314603		OpenSea	CD9	Body	-0.276	4.63577e-10	5.01729e-07	-0.335	8.81873e-11	3.3816e-08	-0.284	4.72611e-10	4.81347e-07	-0.225	4.6737e-06	0.000654188
cg05336220	chr16	17440611		OpenSea	XYLT1	Body	-0.249	4.6493e-10	5.02451e-07	-0.312	2.99474e-11	1.49969e-08	-0.193	2.15631e-06	0.000181817	-0.233	1.89147e-07	7.58345e-05
cg20163324	chr17	41158762		OpenSea	IFI35	TSS200	-0.246	4.65723e-10	5.02565e-07	-0.29	5.72435e-10	1.36912e-07	-0.195	1.76402e-06	0.000157546	-0.249	3.36238e-08	2.41654e-05
cg19138960	chr20	23066947		OpenSea	CD93;CD93	5'UTR;1stExon	-0.213	4.67507e-10	5.03569e-07	-0.237	4.46246e-09	6.25458e-07	-0.212	3.23416e-09	1.82298e-06	-0.195	5.85848e-07	0.000162134
cg20847827	chr1	43397051		OpenSea	SLC2A1	Body	-0.264	4.68029e-10	5.03569e-07	-0.26	5.59799e-08	4.16906e-06	-0.274	1.79256e-10	2.44255e-07	-0.271	6.37989e-09	8.38133e-06
cg16289449	chr11	63974162	chr11:63974829-63975048	N_Shore	FERMT3;FERMT3;FERMT3;FERMT3	1stExon;5'UTR;5'UTR;1stExon	-0.173	4.69764e-10	5.04693e-07	-0.195	1.79048e-09	3.16086e-07	-0.163	1.1698e-08	4.5272e-06	-0.174	2.8497e-08	2.17181e-05
cg25583128	chr18	61616453		OpenSea	HMSD	TSS200	-0.245	4.74744e-10	5.09047e-07	-0.229	5.20361e-07	2.24571e-05	-0.28	1.20107e-11	4.0872e-08	-0.227	3.13136e-07	0.000107358
cg13583535	chr18	74768041	chr18:74770351-74770590	N_Shelf	MBP;MBP	Body;Body	-0.222	4.75209e-10	5.09047e-07	-0.257	6.42417e-10	1.49448e-07	-0.222	1.47298e-09	1.07233e-06	-0.176	8.81583e-06	0.000990778
cg04206021	chr21	25340611		OpenSea			-0.216	4.76165e-10	5.09326e-07	-0.21	1.53435e-07	8.92342e-06	-0.209	5.08529e-09	2.54312e-06	-0.21	6.9038e-08	3.88e-05
cg00362812	chr14	69201112		OpenSea			-0.334	4.81381e-10	5.14153e-07	-0.43	1.30997e-11	8.25511e-09	-0.332	2.63564e-09	1.58517e-06	-0.253	2.52262e-05	0.0019472
cg13921921	chr1	155931763		OpenSea	ARHGEF2;ARHGEF2;ARHGEF2	Body;Body;Body	-0.382	4.87367e-10	5.19788e-07	-0.597	1.0206e-18	3.48931e-14	-0.373	9.89855e-11	1.71441e-07	-0.229	0.000194649	0.00710639
cg07089813	chr9	116343031	chr9:116346400-116346603	N_Shelf	RGS3;RGS3;RGS3;RGS3;RGS3;RGS3;RGS3	TSS200;Body;Body;5'UTR;5'UTR;Body;Body	-0.24	4.88296e-10	5.20022e-07	-0.254	7.61124e-09	9.32615e-07	-0.224	8.60143e-09	3.67548e-06	-0.258	1.68534e-09	3.80573e-06
cg08386098	chr19	44331566		OpenSea	ZNF283;ZNF283	1stExon;5'UTR	-0.258	4.91724e-10	5.2291e-07	-0.285	1.85799e-09	3.24588e-07	-0.234	2.14285e-08	6.85819e-06	-0.252	3.56136e-08	2.5054e-05
cg02839220	chr16	4400790	chr16:4400955-4401572	N_Shore	Magmas	Body	-0.246	5.0054e-10	5.31123e-07	-0.28	5.04297e-10	1.24818e-07	-0.237	2.54641e-09	1.54876e-06	-0.233	8.00639e-08	4.31669e-05
cg21496377	chr1	244624502	chr1:244624501-244624920	Island	C1orf101;C1orf101;C1orf101	TSS200;TSS200;TSS200	-0.193	5.00899e-10	5.31123e-07	-0.233	8.39862e-11	3.28244e-08	-0.2	2.70396e-10	3.23783e-07	-0.173	4.50741e-07	0.000137122
cg20935106	chr12	6561229		OpenSea	TAPBPL;LOC678655;TAPBPL	1stExon;TSS1500;5'UTR	-0.233	5.0627e-10	5.36042e-07	-0.265	1.26984e-09	2.45328e-07	-0.202	1.35947e-07	2.5828e-05	-0.235	2.48752e-08	1.96327e-05
cg08401219	chr7	1468958		OpenSea			0.172	5.0898e-10	5.37144e-07	0.244	1.30785e-14	4.76054e-11	0.131	1.41712e-06	0.000134757	0.154	2.39085e-07	8.94423e-05
cg00187837	chr2	102721024		OpenSea	IL1R1	5'UTR	-0.254	5.09106e-10	5.37144e-07	-0.23	5.65672e-07	2.38897e-05	-0.286	5.81578e-12	2.44542e-08	-0.243	6.12765e-08	3.59519e-05
cg11178002	chr19	58981010	chr19:58982329-58983512	N_Shore	ZNF324	Body	0.144	5.09513e-10	5.37144e-07	0.186	1.36089e-11	8.4738e-09	0.151	3.77947e-10	4.09886e-07	0.118	6.21792e-06	0.000789869
cg03429443	chr3	48642408		OpenSea	UQCRC1	Body	0.155	5.10328e-10	5.37228e-07	0.216	5.98322e-14	1.55232e-10	0.142	1.03348e-08	4.1409e-06	0.125	3.47337e-06	0.000536419
cg07854244	chr3	48754518	chr3:48754577-48754904	N_Shore	IP6K2;IP6K2;IP6K2;IP6K2;IP6K2;IP6K2;IP6K2;IP6K2	5'UTR;5'UTR;5'UTR;5'UTR;Body;5'UTR;5'UTR;Body	-0.198	5.14798e-10	5.41155e-07	-0.213	4.82186e-09	6.62506e-07	-0.19	3.29761e-09	1.84031e-06	-0.182	1.96166e-07	7.79904e-05
cg04054583	chr16	88772210	chr16:88772237-88773195	N_Shore	CTU2;CTU2;RNF166;RNF166	TSS1500;TSS1500;Body;Body	-0.2	5.22663e-10	5.48209e-07	-0.209	1.27957e-08	1.38039e-06	-0.2	9.29866e-10	7.71247e-07	-0.204	1.14432e-08	1.22581e-05
cg10601804	chr14	21905493		OpenSea	CHD8	TSS200	-0.3	5.23007e-10	5.48209e-07	-0.36	1.17512e-10	4.17968e-08	-0.277	1.66558e-08	5.7454e-06	-0.276	2.40694e-07	8.98012e-05
cg07124668	chr1	111889271	chr1:111889138-111889539	Island	C1orf88;C1orf88	1stExon;5'UTR	-0.254	5.28349e-10	5.53017e-07	-0.275	3.92075e-09	5.67694e-07	-0.272	7.05738e-11	1.38839e-07	-0.229	3.5059e-07	0.000115613
cg06855803	chr19	10450364		OpenSea	ICAM3	TSS200	-0.242	5.3056e-10	5.54082e-07	-0.262	5.93021e-09	7.75608e-07	-0.231	7.00652e-09	3.1702e-06	-0.234	6.989e-08	3.90164e-05
cg09260206	chr14	24684854	chr14:24682402-24682837	S_Shelf	MDP1	Body	-0.219	5.30882e-10	5.54082e-07	-0.233	1.38801e-08	1.46602e-06	-0.187	2.33809e-07	3.81156e-05	-0.23	8.14676e-09	9.98401e-06
cg10224107	chr19	47813130		OpenSea	C5AR1;C5AR1	5'UTR;1stExon	-0.232	5.31699e-10	5.54145e-07	-0.253	1.45851e-09	2.72218e-07	-0.212	9.44992e-09	3.89077e-06	-0.241	3.02214e-09	5.44607e-06
cg09605085	chr4	10194113		OpenSea			-0.233	5.37803e-10	5.5971e-07	-0.259	8.11761e-09	9.80539e-07	-0.268	2.73224e-11	7.19065e-08	-0.206	1.83053e-06	0.000352999
cg19949929	chr17	2304007	chr17:2302892-2305402	Island	MNT;MNT	1stExon;5'UTR	-0.383	5.41171e-10	5.62414e-07	-0.329	7.52095e-07	2.97228e-05	-0.451	1.19134e-13	1.98098e-09	-0.385	3.72538e-09	6.12498e-06
cg07506658	chr5	142602594		OpenSea	ARHGAP26;ARHGAP26	3'UTR;3'UTR	-0.229	5.46217e-10	5.66853e-07	-0.25	4.07391e-09	5.85352e-07	-0.24	2.10389e-10	2.71958e-07	-0.2	1.02334e-06	0.000236711
cg19836944	chr2	112463866		OpenSea			-0.224	5.48387e-10	5.68299e-07	-0.32	1.12405e-13	2.42594e-10	-0.199	8.84048e-08	1.90459e-05	-0.184	5.80656e-06	0.000754371
cg24377563	chr12	52969014		OpenSea	KRT74	TSS1500	-0.204	5.53689e-10	5.72222e-07	-0.231	3.60271e-09	5.33413e-07	-0.217	4.49439e-10	4.65051e-07	-0.175	3.10803e-06	0.000498671
cg06782004	chr10	126826410		OpenSea	CTBP2;CTBP2;CTBP2;CTBP2	5'UTR;5'UTR;5'UTR;5'UTR	-0.233	5.53737e-10	5.72222e-07	-0.225	4.82426e-07	2.12026e-05	-0.227	1.35404e-08	5.00035e-06	-0.24	4.1936e-08	2.80969e-05
cg21005024	chr7	50602787		OpenSea	DDC-AS1;DDC;DDC;DDC;DDC;DDC;DDC;DDC	Body;Body;Body;Body;Body;Body;Body;Body	-0.224	5.58519e-10	5.7635e-07	-0.23	5.33216e-08	4.02227e-06	-0.224	2.73786e-09	1.61933e-06	-0.233	1.5826e-08	1.4583e-05
cg04526981	chr2	27545550		OpenSea	MPV17	5'UTR	-0.233	5.62187e-10	5.78513e-07	-0.232	7.36147e-08	5.12944e-06	-0.232	1.75641e-09	1.20436e-06	-0.242	9.43e-09	1.08994e-05
cg07191012	chr1	33182372		OpenSea			-0.202	5.62372e-10	5.78513e-07	-0.201	4.0366e-08	3.2702e-06	-0.166	3.16534e-07	4.72448e-05	-0.225	3.72666e-10	1.50639e-06
cg21925493	chr9	95858671	chr9:95857703-95859132	Island	C9orf89	Body	0.318	5.62987e-10	5.78513e-07	0.383	7.01157e-11	2.86587e-08	0.247	1.32874e-06	0.000128915	0.287	3.30558e-07	0.000111092
cg02759002	chr17	80256046		OpenSea			-0.252	5.6566e-10	5.80445e-07	-0.258	2.03922e-08	1.96049e-06	-0.229	1.87451e-08	6.24835e-06	-0.265	3.30406e-09	5.70134e-06
cg15344410	chr20	44420441	chr20:44420497-44420868	N_Shore	WFDC3;DNTTIP1	5'UTR;TSS200	-0.243	5.71566e-10	5.85683e-07	-0.291	2.64389e-10	7.70663e-08	-0.213	1.24177e-07	2.4158e-05	-0.244	3.63397e-08	2.54345e-05
cg04453352	chr12	122519951	chr12:122516193-122517207	S_Shelf	MLXIP	Body	-0.268	5.72604e-10	5.85919e-07	-0.253	3.33866e-07	1.60703e-05	-0.278	3.92888e-10	4.19153e-07	-0.279	8.57103e-09	1.03309e-05
cg27454102	chr10	32428473		OpenSea			-0.228	5.73398e-10	5.85919e-07	-0.222	8.75111e-08	5.83329e-06	-0.228	7.12864e-10	6.31424e-07	-0.228	1.57545e-08	1.4583e-05
cg25467912	chr4	2813792		OpenSea	SH3BP2;SH3BP2	TSS200;5'UTR	-0.23	5.78948e-10	5.90765e-07	-0.27	6.64941e-10	1.52978e-07	-0.22	1.196e-08	4.58874e-06	-0.199	2.0874e-06	0.000383433
cg13666729	chr1	32930473	chr1:32930500-32931061	N_Shore	ZBTB8B	TSS200	-0.183	5.84808e-10	5.95914e-07	-0.197	2.16596e-08	2.05324e-06	-0.145	2.69578e-06	0.000212558	-0.197	8.40549e-09	1.01817e-05
cg20175271	chr22	50550920		OpenSea	MOV10L1;MOV10L1;MOV10L1	Body;Body;Body	-0.238	5.88119e-10	5.97623e-07	-0.267	3.37973e-09	5.08478e-07	-0.215	7.17757e-08	1.64043e-05	-0.231	1.26719e-07	5.81697e-05
cg18039847	chr3	13521379	chr3:13521506-13522262	N_Shore	HDAC11;HDAC11	TSS1500;TSS1500	-0.245	5.88119e-10	5.97623e-07	-0.266	5.86228e-09	7.69336e-07	-0.237	5.44933e-09	2.66505e-06	-0.25	1.72852e-08	1.55937e-05
cg27649007	chr11	45906970	chr11:45907006-45907809	N_Shore	MAPK8IP1	TSS200	-0.183	5.94527e-10	6.03297e-07	-0.215	4.70267e-10	1.19012e-07	-0.159	1.49538e-07	2.75446e-05	-0.193	6.76759e-09	8.70195e-06
cg12522898	chr20	33891700		OpenSea	UQCC;UQCC	3'UTR;3'UTR	-0.225	5.95768e-10	6.03719e-07	-0.222	8.23485e-08	5.5781e-06	-0.239	1.29914e-10	1.98433e-07	-0.243	2.18907e-09	4.46128e-06
cg11529755	chr1	204616827		OpenSea	LRRN2;LRRN2	5'UTR;5'UTR	-0.221	5.98147e-10	6.05291e-07	-0.219	7.54417e-08	5.22243e-06	-0.218	2.21146e-09	1.41574e-06	-0.225	1.5787e-08	1.4583e-05
cg03719625	chr19	38806411	chr19:38806485-38806747	N_Shore	YIF1B;YIF1B;YIF1B;YIF1B;YIF1B;YIF1B;YIF1B;YIF1B;YIF1B	1stExon;1stExon;5'UTR;Body;5'UTR;5'UTR;Body;1stExon;Body	-0.247	6.06284e-10	6.12678e-07	-0.231	2.38493e-07	1.24582e-05	-0.266	3.95021e-11	9.5699e-08	-0.262	2.38416e-09	4.65156e-06
cg04896504	chr6	43219002		OpenSea	TTBK1	Body	-0.244	6.10844e-10	6.16435e-07	-0.275	2.76e-09	4.36137e-07	-0.206	4.05269e-07	5.60615e-05	-0.262	5.25441e-09	7.52313e-06
cg23371050	chr19	44331403		OpenSea	ZNF283	TSS200	-0.224	6.11834e-10	6.16582e-07	-0.255	1.14574e-09	2.26681e-07	-0.22	2.68536e-09	1.60456e-06	-0.203	4.6379e-07	0.000140119
cg14561834	chr1	17682613		OpenSea	PADI4	Body	-0.213	6.14059e-10	6.17186e-07	-0.153	9.76803e-05	0.00121296	-0.232	9.20741e-11	1.6311e-07	-0.231	3.20655e-09	5.6283e-06
cg25685510	chr19	14671512		OpenSea	TECR	Body	-0.201	6.14696e-10	6.17186e-07	-0.233	3.06122e-10	8.63446e-08	-0.212	9.99877e-11	1.71441e-07	-0.169	1.6463e-06	0.00032811
cg09666419	chr22	26966436		OpenSea	TPST2	5'UTR	-0.261	6.14964e-10	6.17186e-07	-0.208	1.51752e-05	0.000292346	-0.269	5.70733e-10	5.52453e-07	-0.291	9.81092e-10	2.64909e-06
cg03601752	chr19	2621851	chr19:2622522-2622859	N_Shore	GNG7	5'UTR	-0.305	6.19708e-10	6.21096e-07	-0.317	1.97901e-08	1.91802e-06	-0.335	3.62672e-11	8.98927e-08	-0.229	2.26729e-05	0.00182169
cg11318458	chr4	1195278		OpenSea	LOC100130872;SPON2	Body;5'UTR	-0.246	6.24441e-10	6.24575e-07	-0.319	1.92212e-12	2.01763e-09	-0.231	5.61992e-09	2.7176e-06	-0.186	1.36696e-05	0.00131854
cg23694206	chr11	66014920		OpenSea			0.164	6.25378e-10	6.24575e-07	0.204	1.43775e-11	8.78784e-09	0.168	3.11543e-10	3.60088e-07	0.124	1.56297e-05	0.00143479
cg24398450	chr12	109029099		OpenSea	SELPLG	TSS1500	-0.216	6.26066e-10	6.24575e-07	-0.238	2.68947e-09	4.27658e-07	-0.199	1.73155e-08	5.91878e-06	-0.22	1.40558e-08	1.37118e-05
cg10847094	chr4	15965384		OpenSea	FGFBP2	TSS1500	-0.269	6.28807e-10	6.24575e-07	-0.319	1.69441e-10	5.47567e-08	-0.303	1.08589e-11	3.85669e-08	-0.197	3.32199e-05	0.00232293
cg19692750	chr11	64099435		OpenSea			-0.238	6.2897e-10	6.24575e-07	-0.261	3.8644e-09	5.61312e-07	-0.215	3.86319e-08	1.05338e-05	-0.244	1.31737e-08	1.32576e-05
cg18482175	chr6	10747728	chr6:10747827-10748118	N_Shore	TMEM14B;TMEM14B	TSS1500;TSS1500	-0.231	6.29138e-10	6.24575e-07	-0.224	8.13102e-08	5.52614e-06	-0.253	1.93034e-11	5.64922e-08	-0.227	2.33703e-08	1.89479e-05
cg07883154	chr16	24046617		OpenSea	PRKCB;PRKCB	Body;Body	-0.29	6.29155e-10	6.24575e-07	-0.375	4.41695e-12	3.68063e-09	-0.237	4.45214e-07	6.00412e-05	-0.267	2.20197e-07	8.43477e-05
cg15574263	chr11	911693	chr11:910242-910500	S_Shore	CHID1;CHID1;CHID1;CHID1;CHID1	TSS1500;TSS1500;TSS1500;TSS1500;5'UTR	-0.229	6.34156e-10	6.28687e-07	-0.264	1.57128e-09	2.87328e-07	-0.23	2.9019e-09	1.68771e-06	-0.21	5.51964e-07	0.000156951
cg08141928	chr14	62162460	chr14:62161847-62163231	Island	HIF1A;HIF1A;HIF1A;HIF1A	1stExon;5'UTR;5'UTR;1stExon	-0.198	6.43024e-10	6.36447e-07	-0.155	1.97806e-05	0.000358052	-0.232	2.82893e-12	1.57996e-08	-0.23	1.97549e-10	9.66994e-07
cg12777151	chr1	36840368		OpenSea	STK40;STK40;STK40	5'UTR;5'UTR;5'UTR	-0.239	6.43724e-10	6.36447e-07	-0.268	4.86649e-09	6.66861e-07	-0.264	1.10947e-10	1.82002e-07	-0.196	8.47011e-06	0.000966844
cg04884111	chr15	82339984	chr15:82335472-82339937	S_Shore			-0.238	6.47173e-10	6.37832e-07	-0.2	2.90697e-06	8.33714e-05	-0.266	7.16609e-12	2.75992e-08	-0.237	1.5818e-08	1.4583e-05
cg09295382	chr4	106068032	chr4:106067473-106067968	S_Shore	TET2;TET2;TET2;TET2	5'UTR;1stExon;1stExon;5'UTR	-0.183	6.4755e-10	6.37832e-07	-0.221	1.25719e-10	4.40519e-08	-0.176	6.1286e-09	2.89616e-06	-0.169	2.7889e-07	9.98745e-05
cg24794881	chr7	73699244		OpenSea			-0.213	6.47739e-10	6.37832e-07	-0.249	8.61373e-10	1.83414e-07	-0.215	2.02316e-09	1.32162e-06	-0.196	4.86259e-07	0.000144363
cg27376024	chr11	63273565		OpenSea	LGALS12;LGALS12;LGALS12;LGALS12;LGALS12;LGALS12	5'UTR;1stExon;5'UTR;1stExon;1stExon;5'UTR	-0.227	6.50081e-10	6.39277e-07	-0.187	1.58306e-05	0.000301849	-0.22	1.47297e-08	5.2724e-06	-0.249	5.22469e-09	7.52313e-06
cg22512377	chr22	42475683	chr22:42475474-42476094	Island	C22orf32	TSS200	-0.494	6.52814e-10	6.41036e-07	-0.326	0.000129237	0.00150217	-0.573	2.83193e-13	3.1978e-09	-0.577	1.52e-11	2.22417e-07
cg16379391	chr11	2488799		OpenSea	KCNQ1;KCNQ1	Body;Body	-0.273	6.53891e-10	6.41036e-07	-0.281	1.0505e-08	1.18865e-06	-0.284	9.34825e-11	1.65206e-07	-0.265	2.59191e-08	2.01952e-05
cg16315334	chr8	21996639	chr8:21998711-21999544	N_Shelf	REEP4	Body	-0.356	6.54498e-10	6.41036e-07	-0.285	1.49901e-05	0.000289577	-0.374	3.32915e-10	3.79659e-07	-0.395	1.37539e-09	3.37679e-06
cg24739098	chr15	79297159		OpenSea	RASGRF1;RASGRF1;RASGRF1;RASGRF1	1stExon;Body;Body;5'UTR	-0.199	6.57254e-10	6.42874e-07	-0.21	8.35438e-09	1.00301e-06	-0.198	1.00824e-09	8.17805e-07	-0.192	5.14974e-08	3.21267e-05
cg10205287	chr4	100815590		OpenSea	MAPKSP1;MAPKSP1;MAPKSP1	1stExon;5'UTR;Body	-0.276	6.61801e-10	6.46458e-07	-0.269	1.8851e-07	1.04351e-05	-0.258	2.16009e-08	6.90196e-06	-0.317	4.39868e-10	1.66747e-06
cg04648440	chr9	136932424		OpenSea	BRD3	5'UTR	-0.276	6.63656e-10	6.47405e-07	-0.288	1.3209e-08	1.41351e-06	-0.269	2.35763e-09	1.47682e-06	-0.302	9.73759e-10	2.64909e-06
cg21092177	chr17	73128031	chr17:73127196-73127995	S_Shore	NT5C	TSS200	-0.177	6.68162e-10	6.50147e-07	-0.216	7.84395e-11	3.11221e-08	-0.155	1.01527e-07	2.10308e-05	-0.173	5.76121e-08	3.44935e-05
cg18546668	chr20	50418130	chr20:50417312-50419045	Island	SALL4	Body	-0.176	6.68244e-10	6.50147e-07	-0.193	1.76547e-09	3.12582e-07	-0.153	6.73181e-08	1.56655e-05	-0.18	7.2485e-09	9.14354e-06
cg16386481	chr12	54753072		OpenSea			-0.246	6.70112e-10	6.51099e-07	-0.269	4.05606e-09	5.83475e-07	-0.245	1.51552e-09	1.09566e-06	-0.241	5.15952e-08	3.21267e-05
cg07761781	chr19	52035161		OpenSea	SIGLEC6;SIGLEC6;SIGLEC6	TSS200;TSS200;TSS200	-0.199	6.73873e-10	6.53884e-07	-0.235	1.16261e-10	4.14323e-08	-0.156	8.35091e-07	9.30299e-05	-0.224	2.22405e-10	1.07052e-06
cg21893431	chr16	86367834		OpenSea	LINC00917	Body	-0.191	6.80429e-10	6.59372e-07	-0.193	2.23038e-07	1.18463e-05	-0.174	1.3966e-07	2.63165e-05	-0.194	8.3879e-08	4.4567e-05
cg09932386	chr15	70433602		OpenSea			-0.234	6.87096e-10	6.6419e-07	-0.279	4.97189e-11	2.21337e-08	-0.218	5.16265e-09	2.57125e-06	-0.198	9.84695e-07	0.000230835
cg02368064	chr17	66342776		OpenSea	ARSG;ARSG	Body;Body	-0.231	6.87217e-10	6.6419e-07	-0.273	2.1352e-10	6.56105e-08	-0.216	1.0967e-08	4.3232e-06	-0.19	3.54672e-06	0.000544691
cg04068518	chr14	77507317		OpenSea	LOC283575	TSS200	-0.256	6.89453e-10	6.65332e-07	-0.298	5.36896e-10	1.30416e-07	-0.202	1.37484e-06	0.000131809	-0.278	2.20283e-09	4.47685e-06
cg23144046	chr15	77294905		OpenSea	PSTPIP1	Body	-0.288	6.90217e-10	6.65332e-07	-0.409	1.06589e-14	4.1927e-11	-0.274	1.97544e-09	1.30362e-06	-0.189	0.000117522	0.00515901
cg10126460	chr1	228329074	chr1:228327508-228328560	S_Shore	GUK1;GUK1;GUK1;GUK1	5'UTR;5'UTR;Body;Body	-0.265	6.94559e-10	6.68636e-07	-0.247	2.86507e-07	1.43427e-05	-0.259	1.72583e-09	1.19572e-06	-0.305	1.28663e-10	7.9775e-07
cg18452324	chr22	37882397		OpenSea	MFNG;MFNG;MFNG;MFNG;MFNG	1stExon;1stExon;5'UTR;Body;5'UTR	-0.319	6.96484e-10	6.69608e-07	-0.293	3.52824e-07	1.67568e-05	-0.334	1.13513e-10	1.84556e-07	-0.342	1.48835e-09	3.57026e-06
cg11214243	chr11	65405388	chr11:65408344-65408631	N_Shelf	SIPA1	TSS200	-0.228	7.01031e-10	6.73096e-07	-0.217	1.92343e-07	1.06119e-05	-0.2	6.25457e-08	1.49106e-05	-0.257	3.39375e-10	1.41175e-06
cg03936955	chr1	205030980		OpenSea	CNTN2	Body	-0.222	7.06294e-10	6.7726e-07	-0.197	2.2363e-06	6.83213e-05	-0.231	6.69231e-10	6.05753e-07	-0.225	3.19533e-08	2.34017e-05
cg02401926	chr11	118800517	chr11:118795950-118796819	S_Shelf			-0.24	7.11346e-10	6.80633e-07	-0.27	1.54196e-09	2.83201e-07	-0.219	2.83216e-08	8.34517e-06	-0.243	1.88076e-08	1.63813e-05
cg26842815	chr12	7060263		OpenSea	PTPN6;PTPN6;PTPN6	TSS200;Body;TSS200	-0.231	7.11672e-10	6.80633e-07	-0.241	3.32266e-08	2.821e-06	-0.207	8.25774e-08	1.81322e-05	-0.245	8.06524e-09	9.95077e-06
cg14109663	chr19	5680970	chr19:5680433-5681417	Island	HSD11B1L;C19orf70;HSD11B1L;HSD11B1L;HSD11B1L;HSD11B1L;HSD11B1L	TSS200;TSS200;TSS200;TSS200;TSS200;TSS200;TSS200	0.305	7.13017e-10	6.81029e-07	0.403	1.86037e-12	1.96693e-09	0.255	2.60717e-07	4.11009e-05	0.245	5.82032e-06	0.000755697
cg03654451	chr2	69001905		OpenSea	ARHGAP25;ARHGAP25;ARHGAP25;ARHGAP25	TSS200;TSS200;Body;Body	-0.218	7.14006e-10	6.81084e-07	-0.216	1.75088e-07	9.86377e-06	-0.206	2.02357e-08	6.59471e-06	-0.232	9.74029e-09	1.11698e-05
cg02837120	chr8	22437626	chr8:22436295-22437076	S_Shore	PDLIM2;PDLIM2;PDLIM2	TSS1500;TSS1500;Body	-0.166	7.21533e-10	6.87369e-07	-0.174	2.15695e-08	2.04683e-06	-0.149	5.72991e-08	1.4002e-05	-0.171	1.506e-08	1.4269e-05
cg23991989	chr7	45067055		OpenSea	CCM2;CCM2;CCM2;CCM2;CCM2	TSS200;Body;Body;Body;Body	-0.221	7.23877e-10	6.88705e-07	-0.21	2.38986e-07	1.24786e-05	-0.192	1.10322e-07	2.2297e-05	-0.25	4.44415e-10	1.67218e-06
cg06709214	chr19	50310348	chr19:50312011-50312821	N_Shore	FUZ;AP2A1;AP2A1	3'UTR;3'UTR;3'UTR	0.17	7.26364e-10	6.89868e-07	0.205	1.56294e-10	5.17499e-08	0.152	5.81977e-08	1.41225e-05	0.143	2.77463e-06	0.000462313
cg20654935	chr1	28261605		OpenSea	SMPDL3B;SMPDL3B;SMPDL3B;SMPDL3B;SMPDL3B;SMPDL3B	5'UTR;5'UTR;1stExon;1stExon;1stExon;5'UTR	-0.221	7.26986e-10	6.89868e-07	-0.242	8.66699e-09	1.03139e-06	-0.195	1.46157e-07	2.71611e-05	-0.224	4.23179e-08	2.82594e-05
cg17979200	chr17	63557959	chr17:63557692-63557931	S_Shore	AXIN2	TSS1500	-0.197	7.2993e-10	6.91765e-07	-0.234	2.29214e-10	6.92122e-08	-0.166	2.75405e-07	4.28368e-05	-0.223	5.23602e-10	1.82422e-06
cg26233914	chr16	31366536		OpenSea	ITGAX;ITGAX	1stExon;5'UTR	-0.307	7.337e-10	6.94438e-07	-0.438	1.29683e-13	2.73432e-10	-0.308	2.00071e-09	1.31282e-06	-0.218	7.71792e-05	0.00396924
cg00885851	chr1	76408954		OpenSea			-0.226	7.48501e-10	7.07532e-07	-0.226	9.59164e-08	6.24618e-06	-0.248	7.70042e-11	1.46098e-07	-0.204	7.20674e-07	0.000187841
cg06844864	chr12	57850192	chr12:57853715-57853973	N_Shelf	INHBE	Body	-0.208	7.63365e-10	7.20651e-07	-0.214	2.88562e-08	2.53844e-06	-0.213	6.95036e-10	6.18772e-07	-0.211	1.89054e-08	1.64274e-05
cg07886756	chr3	139058334		OpenSea			-0.23	7.66388e-10	7.21403e-07	-0.339	9.73609e-16	7.56384e-12	-0.205	1.42982e-08	5.17618e-06	-0.187	1.93405e-06	0.000365671
cg08942875	chr4	48908902	chr4:48908292-48908850	S_Shore	OCIAD2;OCIAD2	TSS200;TSS200	-0.204	7.66868e-10	7.21403e-07	-0.194	1.99837e-07	1.09127e-05	-0.205	8.86713e-10	7.44815e-07	-0.223	1.29307e-09	3.22885e-06
cg08591893	chr17	73178244	chr17:73178062-73179242	Island	SUMO2;SUMO2	Body;Body	-0.169	7.69169e-10	7.21403e-07	-0.185	1.08782e-08	1.21994e-06	-0.179	5.57128e-10	5.42649e-07	-0.145	3.15434e-06	0.000503232
cg00446900	chr10	129717806		OpenSea	PTPRE	5'UTR	-0.209	7.69785e-10	7.21403e-07	-0.247	1.87955e-10	5.92478e-08	-0.241	3.14374e-12	1.69347e-08	-0.174	2.54462e-06	0.000434756
cg13273136	chr2	113931565		OpenSea	PSD4;LOC440839;PSD4	1stExon;Body;5'UTR	-0.243	7.70073e-10	7.21403e-07	-0.264	5.27134e-09	7.09082e-07	-0.231	8.18147e-09	3.53983e-06	-0.243	2.88533e-08	2.18984e-05
cg14175304	chr17	78237397	chr17:78233888-78235283	S_Shelf	RNF213;RNF213	5'UTR;5'UTR	-0.234	7.70077e-10	7.21403e-07	-0.237	6.3346e-08	4.57382e-06	-0.23	3.65578e-09	1.99474e-06	-0.245	8.90405e-09	1.05413e-05
cg10335912	chr13	111267720	chr13:111267780-111268778	N_Shore	CARKD;CARKD;CARKD;CARKD;CARKD;CARKD	TSS1500;TSS1500;TSS200;TSS200;TSS200;TSS200	-0.283	7.72239e-10	7.22502e-07	-0.301	7.20495e-08	5.04622e-06	-0.276	2.64169e-08	7.9767e-06	-0.258	1.81027e-06	0.000350107
cg24543166	chr8	104033278	chr8:104033147-104033564	Island	ATP6V1C1;ATP6V1C1	1stExon;5'UTR	-0.222	7.75545e-10	7.24669e-07	-0.214	7.05856e-07	2.82851e-05	-0.211	4.04821e-08	1.08491e-05	-0.263	5.75447e-10	1.93127e-06
cg17071855	chr17	3819880		OpenSea	P2RX1;P2RX1	1stExon;5'UTR	-0.265	7.82225e-10	7.2986e-07	-0.316	2.051e-10	6.3557e-08	-0.24	3.77111e-08	1.03297e-05	-0.245	2.58202e-07	9.44243e-05
cg24545967	chr9	130540941		OpenSea	SH2D3C;SH2D3C	5'UTR;1stExon	-0.263	7.83095e-10	7.2986e-07	-0.277	1.43343e-08	1.50208e-06	-0.253	5.7294e-09	2.7545e-06	-0.261	3.5327e-08	2.49242e-05
cg17349767	chr22	39649647		OpenSea			-0.238	7.90255e-10	7.35595e-07	-0.271	1.20264e-09	2.35266e-07	-0.199	3.68367e-07	5.26388e-05	-0.264	1.06361e-09	2.79918e-06
cg27493243	chr2	233366070	chr2:233367780-233368577	N_Shore			0.147	7.92948e-10	7.37165e-07	0.149	1.36292e-07	8.15976e-06	0.132	1.18281e-07	2.33383e-05	0.144	1.45421e-07	6.32172e-05
cg08227773	chr3	46988942		OpenSea	CCDC12;CCDC12;CCDC12	Body;Body;Body	-0.211	8.08399e-10	7.50575e-07	-0.179	4.18694e-06	0.000110193	-0.202	7.80974e-09	3.42433e-06	-0.223	6.07041e-09	8.21858e-06
cg23604212	chr5	169780606		OpenSea	KCNIP1;KCNIP1	5'UTR;1stExon	-0.216	8.0951e-10	7.50654e-07	-0.23	1.39068e-08	1.468e-06	-0.209	6.15812e-09	2.9049e-06	-0.169	1.39919e-05	0.00133764
cg26120842	chr10	89840122		OpenSea			-0.169	8.16301e-10	7.55993e-07	-0.141	8.5211e-06	0.000187945	-0.156	3.58354e-08	9.93876e-06	-0.178	1.08847e-08	1.18683e-05
cg03156851	chr13	88675293		OpenSea			-0.288	8.17732e-10	7.5636e-07	-0.508	1.09114e-23	1.59663e-18	-0.182	1.01611e-05	0.000532802	-0.19	2.60917e-05	0.00198933
cg09281539	chr20	20693126	chr20:20692747-20693786	Island	RALGAPA2;RALGAPA2	5'UTR;1stExon	-0.402	8.20789e-10	7.5823e-07	-0.316	1.32463e-05	0.000263348	-0.493	1.35999e-13	2.08844e-09	-0.431	1.91939e-09	4.14967e-06
cg27067922	chr6	147643548		OpenSea	STXBP5;STXBP5	Body;Body	-0.248	8.24597e-10	7.60787e-07	-0.198	9.95613e-06	0.000211906	-0.269	3.87046e-11	9.47078e-08	-0.271	1.00312e-09	2.68833e-06
cg12921275	chr11	1969496	chr11:1968558-1969003	S_Shore	MRPL23	Body	-0.19	8.27759e-10	7.62743e-07	-0.227	4.69169e-10	1.18817e-07	-0.173	6.37267e-08	1.50987e-05	-0.191	5.27256e-08	3.26079e-05
cg09673444	chr17	80417290	chr17:80416004-80417259	S_Shore	NARF;NARF;NARF;NARF	5'UTR;Body;Body;Body	-0.2	8.28931e-10	7.62821e-07	-0.151	2.845e-05	0.000472703	-0.218	3.41272e-11	8.66968e-08	-0.219	1.08234e-09	2.81807e-06
cg17557735	chr17	7240099		OpenSea	ACAP1	1stExon	-0.197	8.2993e-10	7.62821e-07	-0.216	7.50006e-09	9.23168e-07	-0.179	5.55933e-08	1.37268e-05	-0.208	1.04605e-08	1.16311e-05
cg01144455	chr21	34482238		OpenSea			-0.294	8.31425e-10	7.63237e-07	-0.306	1.96304e-08	1.90506e-06	-0.301	5.92461e-10	5.62941e-07	-0.312	4.24441e-09	6.51019e-06
cg05622812	chr16	84548485		OpenSea			-0.288	8.3449e-10	7.6509e-07	-0.347	1.1048e-10	3.99955e-08	-0.279	3.73876e-09	2.02586e-06	-0.259	4.58055e-07	0.000138827
cg25236990	chr2	29436901		OpenSea	ALK	Body	-0.221	8.37095e-10	7.66518e-07	-0.246	1.60041e-08	1.63194e-06	-0.221	9.76964e-09	3.97687e-06	-0.205	9.77054e-07	0.000229635
cg02926965	chr6	30523975	chr6:30523775-30525189	Island	PRR3;PRR3;GNL1	TSS1500;TSS1500;1stExon	-0.186	8.42271e-10	7.70294e-07	-0.188	4.52357e-08	3.55727e-06	-0.21	1.25299e-11	4.14811e-08	-0.178	1.01446e-07	5.0082e-05
cg05661694	chr14	75801091		OpenSea			-0.344	8.46238e-10	7.72045e-07	-0.341	2.41078e-07	1.25592e-05	-0.293	4.99999e-07	6.51847e-05	-0.399	7.73856e-10	2.31094e-06
cg27073066	chr19	2169160	chr19:2163632-2165603	S_Shelf	DOT1L	Body	-0.297	8.46297e-10	7.72045e-07	-0.315	2.22599e-08	2.09611e-06	-0.322	1.77661e-10	2.4308e-07	-0.251	3.83675e-06	0.000576083
cg03274991	chr11	120207803	chr11:120206460-120207649	S_Shore	ARHGEF12	TSS200	-0.206	8.56721e-10	7.80581e-07	-0.2	2.31082e-07	1.21754e-05	-0.218	3.75733e-10	4.09686e-07	-0.205	5.67744e-08	3.42159e-05
cg15748836	chr10	133575656		OpenSea			-0.268	8.59319e-10	7.81975e-07	-0.298	6.10275e-09	7.93352e-07	-0.251	2.8096e-08	8.2954e-06	-0.253	3.02438e-07	0.000105119
cg08237856	chr3	87995395		OpenSea			0.206	8.64733e-10	7.8581e-07	0.267	7.85634e-12	5.68543e-09	0.19	2.5602e-08	7.8047e-06	0.168	5.69323e-06	0.000746963
cg10699884	chr1	21661045		OpenSea	ECE1	Body	-0.201	8.65681e-10	7.8581e-07	-0.213	1.50561e-08	1.55631e-06	-0.192	8.9632e-09	3.78302e-06	-0.182	5.29438e-07	0.000152622
cg02479986	chr1	203027445		OpenSea	PPFIA4	Body	-0.2	8.72208e-10	7.90753e-07	-0.23	3.03205e-09	4.68344e-07	-0.201	4.6767e-09	2.37944e-06	-0.187	4.99523e-07	0.000146985
cg02685022	chr1	236102846		OpenSea			-0.217	8.74268e-10	7.9123e-07	-0.253	1.01511e-09	2.0763e-07	-0.202	2.96304e-08	8.62661e-06	-0.216	5.66822e-08	3.41885e-05
cg25579675	chr14	23846906		OpenSea	CMTM5;CMTM5	Body;Body	-0.16	8.75672e-10	7.9123e-07	-0.22	4.10652e-13	6.44737e-10	-0.149	1.35982e-08	5.00941e-06	-0.126	9.44632e-06	0.00103477
cg10548978	chr10	72545053		OpenSea	C10orf27;C10orf27	1stExon;5'UTR	-0.212	8.75978e-10	7.9123e-07	-0.223	1.35458e-08	1.43926e-06	-0.225	1.46216e-10	2.14812e-07	-0.181	1.72832e-06	0.000338488
cg03673965	chr6	108497734	chr6:108497595-108497996	Island	NR2E1	Body	0.207	8.84779e-10	7.9745e-07	0.22	3.69723e-08	3.05843e-06	0.205	7.1756e-09	3.21928e-06	0.202	1.80025e-07	7.34182e-05
cg21364696	chr1	36839798		OpenSea	STK40;STK40;STK40	5'UTR;5'UTR;5'UTR	-0.246	8.85045e-10	7.9745e-07	-0.277	1.54736e-09	2.84091e-07	-0.233	9.23391e-09	3.83855e-06	-0.219	7.17879e-07	0.00018738
cg17871793	chr20	50416694	chr20:50417312-50419045	N_Shore	SALL4	Body	-0.176	8.96282e-10	8.05634e-07	-0.189	2.6441e-08	2.38036e-06	-0.167	2.88555e-08	8.46499e-06	-0.184	2.54104e-08	1.99048e-05
cg14214659	chr1	55505089	chr1:55505060-55506015	Island	PCSK9;PCSK9	TSS1500;TSS200	0.223	8.96996e-10	8.05634e-07	0.258	1.82319e-09	3.19499e-07	0.226	2.54868e-09	1.54876e-06	0.212	2.90547e-07	0.00010233
cg25738326	chr15	75463903		OpenSea			-0.188	8.9743e-10	8.05634e-07	-0.274	9.29108e-15	3.81892e-11	-0.151	6.0149e-07	7.43078e-05	-0.158	1.7042e-06	0.000334995
cg13066562	chr4	7651797	chr4:7647755-7647960	S_Shelf	SORCS2	Body	-0.31	9.01859e-10	8.08617e-07	-0.373	1.51461e-10	5.04486e-08	-0.297	6.26417e-09	2.94732e-06	-0.25	6.58789e-06	0.0008215
cg01465880	chr9	139924090	chr9:139922197-139923447	S_Shore	C9orf139;ABCA2;ABCA2	5'UTR;TSS1500;TSS1500	-0.202	9.05581e-10	8.10539e-07	-0.243	5.27453e-10	1.28592e-07	-0.201	5.72442e-09	2.7545e-06	-0.18	1.58695e-06	0.000319414
cg04139396	chr15	82420926		OpenSea			-0.238	9.06218e-10	8.10539e-07	-0.313	4.71374e-13	7.16994e-10	-0.259	9.98533e-12	3.59883e-08	-0.154	0.000150173	0.00603094
cg26218365	chr15	69961569		OpenSea	PCAT29;PCAT29	Body;Body	-0.214	9.07801e-10	8.10963e-07	-0.243	1.79941e-09	3.17074e-07	-0.221	7.49397e-10	6.5979e-07	-0.201	2.55516e-07	9.37064e-05
cg24808674	chr1	51702659	chr1:51701767-51702542	S_Shore	RNF11	Body	-0.186	9.09971e-10	8.1191e-07	-0.223	1.6273e-10	5.31987e-08	-0.177	8.89963e-09	3.76613e-06	-0.177	1.19118e-07	5.59738e-05
cg01198434	chr7	38409725		OpenSea			-0.34	9.12026e-10	8.1248e-07	-0.43	1.04583e-11	6.98783e-09	-0.38	1.18988e-11	4.08712e-08	-0.269	6.74876e-06	0.000833918
cg20874261	chr6	128820621		OpenSea	PTPRK;PTPRK;PTPRK;PTPRK;PTPRK;PTPRK	5'UTR;Body;Body;Body;Body;Body	-0.217	9.15481e-10	8.1248e-07	-0.266	1.55625e-10	5.15673e-08	-0.215	4.1434e-09	2.17933e-06	-0.179	6.47216e-06	0.000811249
cg17946284	chr3	72937052		OpenSea	GXYLT2	TSS1500	-0.252	9.16525e-10	8.1248e-07	-0.238	5.46663e-07	2.32926e-05	-0.245	7.97378e-09	3.4767e-06	-0.288	7.17268e-10	2.16144e-06
cg06272997	chr1	186723876		OpenSea			-0.228	9.16759e-10	8.1248e-07	-0.287	2.39701e-11	1.26544e-08	-0.212	1.66099e-08	5.73497e-06	-0.178	1.21949e-05	0.00122483
cg07163057	chr1	20407561		OpenSea	PLA2G5	5'UTR	-0.248	9.17537e-10	8.1248e-07	-0.212	2.352e-06	7.09141e-05	-0.293	8.03035e-13	6.45636e-09	-0.23	1.53382e-07	6.51682e-05
cg00572277	chr3	48514571		OpenSea	SHISA5;SHISA5;SHISA5;SHISA5;SHISA5;SHISA5;SHISA5;SHISA5;SHISA5	1stExon;1stExon;5'UTR;5'UTR;Body;Body;Body;Body;Body	-0.24	9.18349e-10	8.1248e-07	-0.276	1.53985e-09	2.83139e-07	-0.202	4.57074e-07	6.12027e-05	-0.257	7.19974e-09	9.11347e-06
cg22023343	chr10	129845736		OpenSea	PTPRE;PTPRE;PTPRE	TSS200;ExonBnd;Body	-0.224	9.18565e-10	8.1248e-07	-0.241	1.65573e-08	1.67566e-06	-0.202	8.63702e-08	1.87345e-05	-0.233	1.90337e-08	1.64997e-05
cg21987422	chr14	72399876	chr14:72398664-72399554	S_Shore	RGS6;RGS6;RGS6;RGS6;RGS6;RGS6;RGS6;RGS6;RGS6;RGS6;RGS6;RGS6;RGS6;RGS6;RGS6;RGS6;RGS6;RGS6	1stExon;1stExon;1stExon;1stExon;1stExon;1stExon;1stExon;1stExon;5'UTR;5'UTR;5'UTR;5'UTR;5'UTR;5'UTR;5'UTR;5'UTR;5'UTR;5'UTR	-0.174	9.19494e-10	8.1248e-07	-0.222	2.14629e-11	1.17362e-08	-0.154	1.02431e-07	2.11642e-05	-0.158	5.85626e-07	0.000162134
cg14123153	chr12	6602654	chr12:6602919-6603306	N_Shore	NCAPD2;MRPL51	TSS1500;TSS200	-0.219	9.26116e-10	8.17344e-07	-0.268	7.05933e-11	2.88039e-08	-0.205	1.25991e-08	4.75395e-06	-0.204	2.03145e-07	7.95653e-05
cg12818499	chr2	162163638	chr2:162164675-162165248	N_Shore	PSMD14	TSS1500	0.347	9.30011e-10	8.18828e-07	0.475	4.75432e-13	7.18445e-10	0.266	2.39957e-06	0.000195698	0.301	1.23548e-06	0.000270149
cg05380212	chr19	50181103	chr19:50180010-50180907	S_Shore	PRMT1;PRMT1;PRMT1	Body;5'UTR;Body	-0.201	9.30035e-10	8.18828e-07	-0.236	9.61998e-10	1.99499e-07	-0.191	2.03028e-08	6.60777e-06	-0.195	1.50347e-07	6.43647e-05
cg15396470	chr11	44964818		OpenSea	TP53I11;TP53I11;TP53I11;TP53I11;TP53I11;TP53I11	5'UTR;5'UTR;5'UTR;5'UTR;5'UTR;5'UTR	-0.229	9.31379e-10	8.19026e-07	-0.271	3.73007e-10	1.0037e-07	-0.212	2.53164e-08	7.74111e-06	-0.219	1.41161e-07	6.21785e-05
cg00453193	chr7	115851050	chr7:115850370-115851028	S_Shore	TES	Body	-0.203	9.33796e-10	8.20166e-07	-0.206	1.71357e-07	9.71036e-06	-0.224	2.33154e-10	2.90108e-07	-0.195	3.14232e-07	0.000107532
cg19470964	chr15	91203934		OpenSea	LINC01585;CRTC3-AS1	Body;Body	-0.206	9.3702e-10	8.2201e-07	-0.245	4.96219e-10	1.23551e-07	-0.197	1.31216e-08	4.89306e-06	-0.168	8.12098e-06	0.000942069
cg11053306	chr1	204183353		OpenSea	GOLT1A	TSS200	-0.282	9.39131e-10	8.22876e-07	-0.281	1.49406e-07	8.74206e-06	-0.247	1.8511e-07	3.21007e-05	-0.306	4.87637e-09	7.16411e-06
cg21199931	chr19	51611224	chr19:51611423-51612176	N_Shore	CTU1	5'UTR	-0.202	9.48576e-10	8.30157e-07	-0.253	5.46821e-11	2.37291e-08	-0.178	1.23249e-07	2.40435e-05	-0.18	1.0442e-06	0.000239747
cg27375206	chr19	54677074		OpenSea	TMC4;TMC4	TSS200;TSS200	-0.276	9.52412e-10	8.32519e-07	-0.253	1.47767e-06	4.95925e-05	-0.265	1.6304e-08	5.66408e-06	-0.266	2.16098e-07	8.31692e-05
cg14777783	chr2	219144897		OpenSea	TMBIM1;MIR6513;PNKD	Body;Body;Body	0.173	9.54024e-10	8.32933e-07	0.239	1.13776e-12	1.39904e-09	0.135	3.19266e-06	0.000239355	0.148	3.15204e-06	0.00050304
cg26860265	chr8	142396947		OpenSea			-0.235	9.57157e-10	8.34672e-07	-0.265	2.14193e-09	3.60421e-07	-0.208	9.41095e-08	1.99136e-05	-0.244	1.37232e-08	1.3477e-05
cg00265769	chr12	125256406		OpenSea			-0.238	9.60123e-10	8.36262e-07	-0.2	6.95729e-06	0.000161378	-0.237	3.01693e-09	1.73257e-06	-0.262	2.24732e-09	4.51262e-06
cg11679293	chr6	16215975		OpenSea			-0.291	9.65957e-10	8.38015e-07	-0.388	3.77189e-12	3.262e-09	-0.324	4.73715e-11	1.06971e-07	-0.207	7.85184e-05	0.00400829
cg17255833	chr16	75292519		OpenSea	BCAR1;BCAR1;BCAR1;BCAR1;BCAR1	5'UTR;Body;Body;Body;Body	0.15	9.66533e-10	8.38015e-07	0.187	1.32811e-10	4.56192e-08	0.145	1.35875e-08	5.00811e-06	0.125	6.0852e-06	0.000778483
cg08471739	chr3	129312902		OpenSea	PLXND1	Body	-0.242	9.66578e-10	8.38015e-07	-0.207	4.29228e-06	0.000112249	-0.241	2.64584e-09	1.58893e-06	-0.288	1.13411e-10	7.36364e-07
cg13126951	chr11	46336896		OpenSea	CREB3L1	Body	-0.242	9.67323e-10	8.38015e-07	-0.238	1.16947e-07	7.27143e-06	-0.234	5.76273e-09	2.76655e-06	-0.248	1.54992e-08	1.4456e-05
cg06349174	chr11	3877476	chr11:3876287-3877431	S_Shore	STIM1;STIM1	5'UTR;1stExon	-0.182	9.69412e-10	8.38015e-07	-0.19	2.41662e-08	2.22569e-06	-0.181	2.34183e-09	1.47196e-06	-0.201	1.38577e-09	3.3909e-06
cg06966178	chr11	12245795		OpenSea	MICAL2;MICAL2;MICAL2;MICAL2;MICAL2;MICAL2	Body;Body;Body;Body;Body;Body	-0.281	9.7006e-10	8.38015e-07	-0.335	1.33346e-10	4.57815e-08	-0.256	2.38129e-08	7.41691e-06	-0.247	7.59739e-07	0.000194831
cg14993813	chr1	46806288	chr1:46806339-46806836	N_Shore	NSUN4	TSS200	-0.225	9.70155e-10	8.38015e-07	-0.26	1.38302e-09	2.61913e-07	-0.216	1.14548e-08	4.46498e-06	-0.218	1.2614e-07	5.80089e-05
cg11618705	chr9	132221590		OpenSea			-0.294	9.72654e-10	8.38656e-07	-0.288	2.8386e-07	1.42414e-05	-0.302	1.86432e-09	1.25599e-06	-0.278	3.26531e-07	0.000110296
cg24859780	chr6	144260667		OpenSea			-0.227	9.73188e-10	8.38656e-07	-0.277	1.74598e-10	5.60765e-08	-0.217	1.2536e-08	4.74239e-06	-0.204	8.08795e-07	0.000203208
cg21912847	chr11	119239657		OpenSea	USP2;USP2	Body;Body	0.164	9.77455e-10	8.41342e-07	0.215	2.39895e-12	2.36226e-09	0.148	2.79244e-08	8.26475e-06	0.137	2.21695e-06	0.000398756
cg10490397	chr11	59522342	chr11:59522425-59523303	N_Shore	STX3;STX3	TSS200;TSS200	-0.196	9.80825e-10	8.4325e-07	-0.233	2.24045e-10	6.80164e-08	-0.185	9.77101e-09	3.97687e-06	-0.182	2.39713e-07	8.95723e-05
cg22263241	chr15	45021164		OpenSea	LOC100419583	TSS200	-0.29	9.82538e-10	8.43732e-07	-0.293	4.53357e-08	3.56236e-06	-0.318	4.2475e-11	9.96031e-08	-0.296	1.52595e-08	1.43871e-05
cg19215102	chr11	128590585		OpenSea	FLI1;FLI1;FLI1;FLI1	5'UTR;5'UTR;5'UTR;Body	-0.218	9.85888e-10	8.45616e-07	-0.259	5.55382e-10	1.33884e-07	-0.174	1.69844e-06	0.000153393	-0.232	9.08173e-09	1.06788e-05
cg18800910	chr11	72430415		OpenSea	ARAP1;ARAP1;ARAP1	5'UTR;5'UTR;Body	-0.265	9.87613e-10	8.46103e-07	-0.326	4.7372e-11	2.13681e-08	-0.286	6.5997e-11	1.33879e-07	-0.2	2.09501e-05	0.00173352
cg23848433	chr12	111284678		OpenSea	CCDC63	TSS200	-0.223	9.90243e-10	8.47364e-07	-0.21	5.80959e-07	2.43847e-05	-0.211	1.76198e-08	5.97924e-06	-0.235	1.10992e-08	1.20305e-05
cg00952516	chr8	22573179		OpenSea	PEBP4	Body	-0.219	1.00045e-09	8.551e-07	-0.249	1.07225e-09	2.16532e-07	-0.216	2.29788e-09	1.45434e-06	-0.211	8.54907e-08	4.5259e-05
cg24888187	chr17	79520248	chr17:79518816-79519844	S_Shore	C17orf70;C17orf70	TSS1500;TSS1500	-0.212	1.00537e-09	8.58304e-07	-0.225	1.11067e-08	1.23987e-06	-0.202	7.38293e-09	3.28627e-06	-0.203	1.04219e-07	5.10037e-05
cg09254001	chr12	99038219	chr12:99038272-99039483	N_Shore	IKBIP;APAF1;IKBIP;APAF1;APAF1;APAF1;IKBIP;APAF1	Body;TSS1500;Body;TSS1500;TSS1500;TSS1500;Body;TSS1500	-0.206	1.01104e-09	8.61537e-07	-0.181	2.12424e-06	6.56521e-05	-0.227	4.95294e-11	1.10818e-07	-0.204	4.86263e-08	3.08024e-05
cg01042368	chr17	36500237		OpenSea	GPR179	TSS1500	0.143	1.01152e-09	8.61537e-07	0.189	2.07266e-12	2.11526e-09	0.132	1.5588e-08	5.46726e-06	0.127	5.74814e-07	0.000160639
cg04905791	chr1	110438564		OpenSea			-0.295	1.01325e-09	8.62012e-07	-0.328	5.33197e-09	7.14609e-07	-0.301	1.57994e-09	1.12995e-06	-0.279	2.62979e-07	9.56287e-05
cg00747351	chr17	37401057		OpenSea			-0.21	1.01872e-09	8.65654e-07	-0.238	2.68443e-09	4.27398e-07	-0.202	1.09882e-08	4.3292e-06	-0.199	2.30643e-07	8.70725e-05
cg05817758	chr11	13030567	chr11:13030330-13032584	Island	RASSF10	TSS200	0.172	1.02311e-09	8.68383e-07	0.237	1.74022e-13	3.41343e-10	0.147	1.11814e-07	2.25115e-05	0.14	3.73777e-06	0.000565718
cg01538821	chr8	85096835	chr8:85096759-85097247	Island	RALYL;RALYL;RALYL;RALYL	5'UTR;TSS1500;5'UTR;5'UTR	0.268	1.03435e-09	8.76899e-07	0.261	1.65657e-07	9.46802e-06	0.289	1.17022e-10	1.86981e-07	0.237	8.87286e-07	0.000214957
cg04031504	chr1	32645060	chr1:32645154-32645814	N_Shore	TXLNA	TSS1500	-0.173	1.04169e-09	8.821e-07	-0.196	2.21028e-09	3.69036e-07	-0.168	6.64345e-09	3.06661e-06	-0.17	8.58726e-08	4.53955e-05
cg12372414	chr3	134319805		OpenSea	KY	3'UTR	-0.239	1.05594e-09	8.92324e-07	-0.242	8.83205e-08	5.87603e-06	-0.222	3.26407e-08	9.27711e-06	-0.259	4.97603e-09	7.23785e-06
cg02187069	chr14	74877423		OpenSea	SYNDIG1L	5'UTR	0.172	1.0562e-09	8.92324e-07	0.209	9.08509e-11	3.45836e-08	0.169	2.98904e-09	1.72196e-06	0.144	2.66712e-06	0.000449743
cg17144735	chr10	70804291		OpenSea			-0.301	1.05953e-09	8.94108e-07	-0.421	9.78777e-14	2.21021e-10	-0.318	1.24625e-10	1.94414e-07	-0.192	0.000274801	0.00883794
cg03199887	chr19	49973476		OpenSea	ALDH16A1;ALDH16A1	Body;Body	-0.227	1.06471e-09	8.95487e-07	-0.237	4.74548e-08	3.68377e-06	-0.218	1.46886e-08	5.26365e-06	-0.236	2.11344e-08	1.7754e-05
cg17828456	chr17	48056033		OpenSea			-0.199	1.06483e-09	8.95487e-07	-0.197	1.58125e-07	9.12814e-06	-0.175	1.61057e-07	2.90898e-05	-0.204	2.57119e-08	2.00766e-05
cg09339251	chr16	53133131		OpenSea	CHD9	5'UTR	-0.23	1.0652e-09	8.95487e-07	-0.249	6.65375e-09	8.44626e-07	-0.257	2.11994e-11	5.96546e-08	-0.178	1.42608e-05	0.00135485
cg23011817	chr6	33422290	chr6:33422046-33422530	Island	ZBTB9	TSS200	-0.333	1.06606e-09	8.95487e-07	-0.227	0.000140162	0.00159679	-0.347	1.44835e-10	2.13212e-07	-0.396	3.12774e-11	3.40544e-07
cg14111383	chr12	57504283		OpenSea	STAT6;STAT6;STAT6;STAT6;STAT6;STAT6	5'UTR;5'UTR;5'UTR;5'UTR;TSS200;Body	-0.234	1.06932e-09	8.97189e-07	-0.215	8.72327e-07	3.32495e-05	-0.24	9.47793e-10	7.80732e-07	-0.255	3.04351e-09	5.47109e-06
cg14448659	chr12	7068659		OpenSea	PTPN6;PTPN6;PTPN6	Body;Body;Body	-0.231	1.07315e-09	8.99377e-07	-0.226	2.90445e-07	1.44991e-05	-0.215	3.86519e-08	1.05338e-05	-0.251	6.20738e-09	8.28371e-06
cg05824348	chr16	66551308		OpenSea	TK2;TK2;TK2;TK2;TK2;TK2;TK2;TK2	Body;Body;Body;Body;Body;Body;Body;Body	-0.277	1.09035e-09	9.12743e-07	-0.402	2.43301e-14	8.05464e-11	-0.261	9.18367e-09	3.82777e-06	-0.194	7.83726e-05	0.0040042
cg13772431	chr1	161039601		OpenSea	ARHGAP30;ARHGAP30;ARHGAP30;ARHGAP30;ARHGAP30;ARHGAP30;ARHGAP30;ARHGAP30	1stExon;1stExon;1stExon;1stExon;5'UTR;5'UTR;5'UTR;5'UTR	-0.263	1.09559e-09	9.16078e-07	-0.255	1.62801e-07	9.34645e-06	-0.275	3.15108e-10	3.62534e-07	-0.274	8.48309e-09	1.02587e-05
cg19642402	chr15	77287762		OpenSea	PSTPIP1;PSTPIP1	5'UTR;1stExon	-0.241	1.10556e-09	9.23363e-07	-0.236	1.61191e-07	9.2722e-06	-0.235	4.87945e-09	2.45528e-06	-0.262	2.70919e-09	5.0308e-06
cg08008299	chr1	151162703		OpenSea	VPS72	TSS200	-0.237	1.10879e-09	9.24093e-07	-0.266	5.45877e-09	7.28668e-07	-0.183	4.59114e-06	0.00030766	-0.251	1.51222e-08	1.42945e-05
cg22857872	chr1	39492366		OpenSea	NDUFS5	5'UTR	-0.236	1.10896e-09	9.24093e-07	-0.272	1.27056e-09	2.45402e-07	-0.218	3.34327e-08	9.41875e-06	-0.246	1.47902e-08	1.41451e-05
cg01595570	chr4	41363673	chr4:41362252-41363639	S_Shore	LIMCH1;LIMCH1;LIMCH1;LIMCH1;LIMCH1	5'UTR;Body;Body;Body;Body	-0.182	1.11188e-09	9.25472e-07	-0.187	1.02726e-07	6.58093e-06	-0.152	9.41775e-07	0.000101478	-0.193	1.61102e-08	1.48262e-05
cg10478460	chr19	11248982		OpenSea			-0.258	1.11368e-09	9.25914e-07	-0.231	1.31381e-06	4.53816e-05	-0.25	5.67961e-09	2.74103e-06	-0.297	3.40183e-10	1.41175e-06
cg05961145	chr16	72158979		OpenSea	PMFBP1;PMFBP1	Body;Body	-0.218	1.11589e-09	9.26618e-07	-0.276	3.1981e-11	1.57459e-08	-0.193	1.14507e-07	2.28526e-05	-0.192	1.25422e-06	0.000272752
cg03544474	chr3	126206070		OpenSea	UROC1;UROC1	Body;Body	-0.194	1.11706e-09	9.26618e-07	-0.208	1.15749e-08	1.27924e-06	-0.197	1.23183e-09	9.46689e-07	-0.172	9.81191e-07	0.000230235
cg12105770	chr16	4945182		OpenSea	PPL	Body	0.181	1.11938e-09	9.27422e-07	0.247	3.03885e-12	2.78613e-09	0.141	3.85816e-06	0.000273709	0.155	3.62757e-06	0.000552929
cg10121367	chr12	98937108		OpenSea	TMPO;TMPO;TMPO	Body;Body;Body	0.311	1.12056e-09	9.27422e-07	0.379	2.73878e-10	7.93578e-08	0.322	1.25143e-09	9.56731e-07	0.28	1.13559e-06	0.000254537
cg09888026	chr17	79303434		OpenSea	TMEM105	5'UTR	-0.235	1.12336e-09	9.27912e-07	-0.385	6.14256e-19	2.49673e-14	-0.213	6.3526e-09	2.97363e-06	-0.142	0.00032776	0.00985183
cg05189794	chr11	114133363		OpenSea			0.157	1.12369e-09	9.27912e-07	0.208	1.6777e-11	9.87502e-09	0.132	8.18366e-07	9.18462e-05	0.131	7.96269e-06	0.000931232
cg00088844	chr12	52317349		OpenSea			-0.225	1.12714e-09	9.29715e-07	-0.258	1.67983e-09	3.00715e-07	-0.218	8.9814e-09	3.78302e-06	-0.215	2.01181e-07	7.90076e-05
cg13525316	chr7	73027236		OpenSea	MLXIPL;MLXIPL;MLXIPL;MLXIPL	Body;Body;Body;Body	-0.245	1.13757e-09	9.37257e-07	-0.247	1.60389e-07	9.23914e-06	-0.24	1.03332e-08	4.1409e-06	-0.234	3.23022e-07	0.000109462
cg08882146	chr3	167600018		OpenSea			-0.24	1.14386e-09	9.40361e-07	-0.23	9.61167e-07	3.57496e-05	-0.187	6.67731e-06	0.000398805	-0.258	2.18327e-08	1.81106e-05
cg11770817	chr17	72726961		OpenSea	RAB37	Body	-0.296	1.14391e-09	9.40361e-07	-0.379	3.20338e-11	1.57613e-08	-0.27	6.41373e-08	1.51567e-05	-0.22	4.44903e-05	0.00279556
cg17288896	chr4	17578598	chr4:17578648-17579539	N_Shore	LAP3	TSS1500	-0.251	1.14554e-09	9.40605e-07	-0.292	1.52455e-09	2.816e-07	-0.257	1.9238e-09	1.28424e-06	-0.218	2.52574e-06	0.000433593
cg10468369	chr16	70333434		OpenSea	DDX19B;DDX19B;DDX19B	Body;5'UTR;Body	-0.21	1.14744e-09	9.40605e-07	-0.234	7.38671e-09	9.13055e-07	-0.171	1.41589e-06	0.000134657	-0.216	3.65422e-08	2.5511e-05
cg08209601	chr19	8635993		OpenSea	MYO1F	Body	-0.223	1.14806e-09	9.40605e-07	-0.242	1.74682e-08	1.74333e-06	-0.179	1.9799e-06	0.000170943	-0.235	1.65687e-08	1.51234e-05
cg18188010	chr15	42187036		OpenSea	SPTBN5	TSS1500	-0.244	1.15102e-09	9.41978e-07	-0.252	4.7993e-08	3.71138e-06	-0.223	5.02253e-08	1.27415e-05	-0.27	2.27648e-09	4.53829e-06
cg09344039	chr15	45492865	chr15:45490945-45491252	S_Shore	SHF	5'UTR	-0.156	1.15782e-09	9.46479e-07	-0.19	4.8075e-10	1.20762e-07	-0.166	7.83316e-10	6.79835e-07	-0.143	1.03233e-06	0.000237886
cg11110196	chr9	134163973		OpenSea	PPAPDC3	TSS1500	-0.191	1.1605e-09	9.47617e-07	-0.265	1.62531e-13	3.2579e-10	-0.188	1.70226e-09	1.18726e-06	-0.152	6.3444e-06	0.000800032
cg23761236	chr21	35321155		OpenSea	LINC00649;LINC00649	TSS200;Body	-0.226	1.17656e-09	9.59641e-07	-0.23	8.82795e-08	5.87464e-06	-0.207	5.71436e-08	1.3978e-05	-0.249	3.25376e-09	5.62849e-06
cg10650142	chr1	55487895		OpenSea			-0.213	1.17785e-09	9.59641e-07	-0.251	8.75715e-10	1.85627e-07	-0.232	1.7961e-10	2.44255e-07	-0.174	8.96615e-06	0.00100127
cg17172789	chr15	88483516		OpenSea	NTRK3;NTRK3;NTRK3	Body;Body;Body	-0.186	1.18249e-09	9.62351e-07	-0.158	5.27624e-06	0.000131048	-0.199	2.42135e-10	2.97739e-07	-0.179	1.43097e-07	6.25792e-05
cg12092651	chr19	4109096		OpenSea	MAP2K2	Body	-0.295	1.19033e-09	9.67649e-07	-0.191	0.000404219	0.0035667	-0.345	3.81027e-12	1.87096e-08	-0.302	1.74024e-08	1.56223e-05
cg02452427	chr19	2150340	chr19:2150990-2151963	N_Shore	AP3D1;AP3D1	Body;Body	-0.197	1.19309e-09	9.68817e-07	-0.208	5.17409e-08	3.93426e-06	-0.225	5.82726e-11	1.22161e-07	-0.193	1.90295e-07	7.61217e-05
cg03568287	chr5	150632277		OpenSea	GM2A;GM2A	TSS1500;TSS1500	-0.237	1.19493e-09	9.69238e-07	-0.297	3.44969e-11	1.66157e-08	-0.182	2.71255e-06	0.000213377	-0.234	5.37739e-08	3.29229e-05
cg07384922	chr11	114133560		OpenSea			-0.185	1.19732e-09	9.69968e-07	-0.207	6.61653e-09	8.41307e-07	-0.156	6.24843e-07	7.61593e-05	-0.197	1.30474e-08	1.32032e-05
cg20493497	chr17	75830718		OpenSea			-0.23	1.19848e-09	9.69968e-07	-0.247	2.83312e-08	2.50521e-06	-0.255	1.47751e-10	2.15338e-07	-0.209	1.15425e-06	0.000257859
cg07701241	chr11	46367812	chr11:46368650-46369660	N_Shore	DGKZ;DGKZ;DGKZ	Body;TSS1500;Body	-0.373	1.20228e-09	9.71968e-07	-0.509	6.7136e-13	9.25029e-10	-0.342	2.6545e-08	7.99228e-06	-0.335	5.75402e-07	0.000160662
cg20307442	chr17	21191042	chr17:21187552-21188443	S_Shelf	MAP2K3;MAP2K3	TSS1500;Body	-0.215	1.20638e-09	9.74205e-07	-0.203	3.07282e-07	1.5126e-05	-0.199	1.79353e-08	6.05262e-06	-0.244	3.82449e-10	1.52903e-06
cg09960553	chr16	87840374		OpenSea			-0.249	1.21238e-09	9.77972e-07	-0.231	2.02053e-06	6.31693e-05	-0.221	3.17408e-07	4.73642e-05	-0.271	1.39998e-08	1.36936e-05
cg22163391	chr5	158475419	chr5:158478378-158478630	N_Shelf	EBF1;EBF1;EBF1	Body;Body;Body	-0.233	1.2169e-09	9.8054e-07	-0.253	8.4372e-09	1.01096e-06	-0.242	5.70874e-10	5.52453e-07	-0.196	3.25816e-06	0.000514746
cg20036770	chr14	90723451	chr14:90722855-90723302	S_Shore	PSMC1	Body	-0.162	1.21841e-09	9.80676e-07	-0.224	9.85602e-13	1.24974e-09	-0.144	1.14775e-07	2.28569e-05	-0.147	7.24379e-07	0.000188458
cg17503711	chr2	179779172		OpenSea	CCDC141	Body	-0.233	1.22311e-09	9.83375e-07	-0.322	1.39993e-13	2.89803e-10	-0.193	2.66206e-07	4.1709e-05	-0.198	1.29875e-06	0.000279474
cg11065972	chr14	92998059		OpenSea	RIN3	Body	-0.246	1.22744e-09	9.85774e-07	-0.287	2.36101e-09	3.8818e-07	-0.28	6.43556e-11	1.32202e-07	-0.203	1.01534e-05	0.00108352
cg05301845	chr15	57853530		OpenSea			-0.503	1.23861e-09	9.93655e-07	-0.485	5.20626e-07	2.24637e-05	-0.44	2.7897e-07	4.31784e-05	-0.557	4.17078e-09	6.49253e-06
cg18073357	chr4	185458522		OpenSea			-0.189	1.24546e-09	9.98049e-07	-0.187	2.32257e-07	1.22222e-05	-0.169	1.25577e-07	2.43445e-05	-0.213	1.92273e-09	4.14967e-06
cg24221043	chr19	7593074		OpenSea	MCOLN1	Body	0.169	1.25707e-09	1.00626e-06	0.178	2.00299e-08	1.93536e-06	0.16	1.29132e-08	4.84252e-06	0.175	1.4489e-08	1.40035e-05
cg02959588	chr11	64836948		OpenSea			-0.292	1.25935e-09	1.00671e-06	-0.365	1.94484e-10	6.08864e-08	-0.324	1.6642e-10	2.35055e-07	-0.23	2.31841e-05	0.00184976
cg09877117	chr19	47735882	chr19:47733884-47734806	S_Shore	BBC3;BBC3;BBC3;BBC3;BBC3;BBC3;BBC3	1stExon;5'UTR;TSS1500;1stExon;5'UTR;1stExon;5'UTR	-0.217	1.26039e-09	1.00671e-06	-0.199	1.19785e-06	4.21971e-05	-0.238	1.12067e-10	1.83427e-07	-0.209	1.73531e-07	7.17298e-05
cg15800420	chr17	47528166		OpenSea			-0.2	1.26213e-09	1.007e-06	-0.164	1.27283e-05	0.000255307	-0.225	5.10133e-11	1.131e-07	-0.205	3.32407e-08	2.40015e-05
cg09450218	chr10	49701613		OpenSea	ARHGAP22;ARHGAP22;ARHGAP22;ARHGAP22;ARHGAP22;ARHGAP22	1stExon;5'UTR;Body;Body;Body;Body	-0.241	1.27215e-09	1.01389e-06	-0.284	6.4541e-10	1.49954e-07	-0.204	4.17491e-07	5.72798e-05	-0.232	1.52257e-07	6.48786e-05
cg03617487	chr15	43803877	chr15:43802881-43803407	S_Shore	TP53BP1	TSS1500	-0.158	1.28804e-09	1.02543e-06	-0.166	3.61929e-08	3.00841e-06	-0.169	3.24673e-10	3.7116e-07	-0.146	5.42362e-07	0.000155186
cg22030766	chr21	34608899		OpenSea	IFNAR2;IFNAR2;IFNAR2;IFNAR2;IFNAR2;IFNAR2	5'UTR;5'UTR;5'UTR;5'UTR;5'UTR;5'UTR	0.137	1.29329e-09	1.02768e-06	0.173	1.13711e-10	4.07547e-08	0.155	7.95621e-11	1.48118e-07	0.114	7.68841e-06	0.0009094
cg21820517	chr1	21672497	chr1:21671360-21672319	S_Shore	ECE1	TSS1500	-0.192	1.29466e-09	1.02768e-06	-0.248	8.69718e-12	6.09966e-09	-0.171	6.84869e-08	1.58819e-05	-0.172	6.54675e-07	0.000175733
cg20528780	chr3	169118837		OpenSea	MECOM	Body	-0.173	1.29594e-09	1.02768e-06	-0.125	0.000121863	0.00143656	-0.176	2.2937e-09	1.4542e-06	-0.196	1.42767e-09	3.4547e-06
cg20291645	chr19	1248079	chr19:1248183-1251179	N_Shore	MIDN	TSS1500	-0.167	1.29648e-09	1.02768e-06	-0.195	1.81984e-09	3.19195e-07	-0.186	1.24456e-10	1.94414e-07	-0.135	1.2587e-05	0.00124702
cg09837361	chr1	28996131		OpenSea	GMEB1;GMEB1	5'UTR;5'UTR	-0.212	1.30077e-09	1.02997e-06	-0.219	4.08065e-08	3.29422e-06	-0.19	7.05615e-08	1.62038e-05	-0.23	3.49969e-09	5.8898e-06
cg04397137	chr17	76886912		OpenSea	TIMP2	Body	-0.278	1.30695e-09	1.03234e-06	-0.391	2.09481e-13	3.90978e-10	-0.276	2.51319e-09	1.53932e-06	-0.238	1.9976e-06	0.000373122
cg23400985	chr17	18162130	chr17:18161711-18162316	Island	FLII	TSS200	-0.332	1.3074e-09	1.03234e-06	-0.302	1.20433e-06	4.23741e-05	-0.389	5.60198e-12	2.38291e-08	-0.333	4.39594e-08	2.88969e-05
cg16742028	chr16	57333722		OpenSea			-0.209	1.30921e-09	1.03234e-06	-0.244	1.49937e-09	2.78283e-07	-0.184	1.997e-07	3.39784e-05	-0.216	2.94248e-08	2.21029e-05
cg26194897	chr4	86396375		OpenSea	ARHGAP24;ARHGAP24	1stExon;5'UTR	-0.235	1.30941e-09	1.03234e-06	-0.255	1.81915e-08	1.79568e-06	-0.201	5.01053e-07	6.52873e-05	-0.25	1.5016e-08	1.42678e-05
cg05796981	chr1	228275734		OpenSea	ARF1;ARF1;ARF1;ARF1	5'UTR;5'UTR;5'UTR;5'UTR	-0.228	1.31229e-09	1.0334e-06	-0.256	1.24161e-08	1.34985e-06	-0.207	1.73704e-07	3.06606e-05	-0.223	2.65126e-07	9.60257e-05
cg15545957	chr19	48972071	chr19:48972225-48973157	N_Shore	CYTH2;CYTH2	TSS1500;TSS1500	-0.186	1.31358e-09	1.0334e-06	-0.232	3.78354e-11	1.78477e-08	-0.183	3.00712e-09	1.72829e-06	-0.167	5.87906e-07	0.000162385
cg05252892	chr5	154320678	chr5:154317459-154317930	S_Shelf	MRPL22;MRPL22;MRPL22	5'UTR;1stExon;1stExon	-0.218	1.32267e-09	1.03859e-06	-0.233	3.37152e-08	2.85368e-06	-0.198	1.08368e-07	2.20116e-05	-0.217	1.07537e-07	5.207e-05
cg13648553	chr4	28446568		OpenSea			-0.182	1.32301e-09	1.03859e-06	-0.283	1.85801e-16	2.15775e-12	-0.145	5.97243e-07	7.39488e-05	-0.141	8.91679e-06	0.000997987
cg05509157	chr10	93847593		OpenSea	CPEB3;CPEB3	Body;Body	-0.172	1.32677e-09	1.04042e-06	-0.161	2.13675e-06	6.59658e-05	-0.185	1.48594e-09	1.0764e-06	-0.144	1.22899e-05	0.0012309
cg17459997	chr22	43471499		OpenSea	TTLL1;TTLL1	Body;Body	0.134	1.33488e-09	1.04566e-06	0.131	4.15857e-07	1.89532e-05	0.125	5.5548e-08	1.37254e-05	0.13	2.22005e-07	8.48623e-05
cg18285377	chr1	11025263		OpenSea	C1orf127;C1orf127	TSS1500;Body	-0.255	1.33722e-09	1.04637e-06	-0.219	5.42497e-06	0.000133947	-0.269	6.52731e-10	5.96951e-07	-0.256	5.98179e-08	3.54085e-05
cg03891319	chr3	52016838	chr3:52017056-52017592	N_Shore	ACY1	TSS1500	-0.205	1.34938e-09	1.05476e-06	-0.27	4.1275e-12	3.51551e-09	-0.193	1.29673e-08	4.85895e-06	-0.173	2.74867e-06	0.000458824
cg00010266	chr8	145734519	chr8:145733793-145735370	Island	MFSD3	TSS200	-0.274	1.36525e-09	1.06602e-06	-0.186	0.000171901	0.00186274	-0.315	4.63974e-12	2.13817e-08	-0.328	4.12981e-11	3.89864e-07
cg01087594	chr20	3762116	chr20:3758206-3759184	S_Shelf	SPEF1	TSS200	-0.233	1.36673e-09	1.06604e-06	-0.24	4.31246e-08	3.43324e-06	-0.212	4.46048e-08	1.16802e-05	-0.243	1.21071e-08	1.27637e-05
cg15155801	chr2	150444134		OpenSea	MMADHC;LOC101929231	5'UTR;Body	-0.266	1.36937e-09	1.06696e-06	-0.275	3.28278e-08	2.79604e-06	-0.299	2.06082e-11	5.84699e-08	-0.248	2.5435e-07	9.36073e-05
cg10240382	chr7	148844142	chr7:148844254-148845556	N_Shore	ZNF398;ZNF398	TSS1500;5'UTR	-0.23	1.37157e-09	1.06754e-06	-0.303	3.27671e-11	1.5993e-08	-0.212	1.02923e-07	2.12119e-05	-0.21	1.44772e-06	0.000300398
cg16188324	chr21	43885998		OpenSea			-0.26	1.37888e-09	1.07115e-06	-0.286	8.76779e-09	1.03985e-06	-0.238	6.41192e-08	1.51567e-05	-0.239	6.09238e-07	0.000166899
cg25158602	chr1	32930462	chr1:32930500-32931061	N_Shore	ZBTB8B	TSS200	-0.164	1.3796e-09	1.07115e-06	-0.175	2.48989e-08	2.27797e-06	-0.137	7.27556e-07	8.44126e-05	-0.176	1.00873e-08	1.13717e-05
cg13225039	chr4	1722160	chr4:1722179-1723850	N_Shore	TMEM129;TMEM129;TACC3	Body;Body;TSS1500	-0.23	1.38141e-09	1.07115e-06	-0.212	8.4873e-07	3.2581e-05	-0.219	1.20673e-08	4.61519e-06	-0.25	3.0929e-09	5.51921e-06
cg06517767	chr8	97247632		OpenSea	UQCRB;UQCRB;UQCRB;UQCRB	Body;Body;5'UTR;Body	-0.232	1.38207e-09	1.07115e-06	-0.253	1.04135e-08	1.18177e-06	-0.244	6.18229e-10	5.78412e-07	-0.21	8.43177e-07	0.000208905
cg22328771	chr22	50709822	chr22:50708190-50710490	Island	MAPK11	TSS1500	-0.261	1.38767e-09	1.07436e-06	-0.245	2.41247e-07	1.25645e-05	-0.314	3.76492e-13	3.83481e-09	-0.219	1.94708e-06	0.000366774
cg17175376	chr5	145562478		OpenSea	LARS	TSS200	-0.208	1.39018e-09	1.07517e-06	-0.22	3.72411e-08	3.07562e-06	-0.188	1.03884e-07	2.13437e-05	-0.216	3.08992e-08	2.28584e-05
cg00036114	chr3	160116951	chr3:160117012-160118878	N_Shore	SMC4;SMC4;SMC4;IFT80;IFT80;IFT80;IFT80	TSS1500;TSS200;TSS200;1stExon;1stExon;5'UTR;5'UTR	-0.2	1.39281e-09	1.07531e-06	-0.212	4.21765e-08	3.3765e-06	-0.182	1.06838e-07	2.17734e-05	-0.205	5.53469e-08	3.3549e-05
cg02682520	chr5	159895160		OpenSea			-0.212	1.39331e-09	1.07531e-06	-0.192	1.63677e-06	5.36789e-05	-0.195	4.57812e-08	1.18946e-05	-0.246	5.37013e-10	1.85329e-06
cg17656913	chr1	23074804		OpenSea	EPHB2;EPHB2;EPHB2;EPHB2	Body;Body;Body;Body	-0.182	1.39744e-09	1.07655e-06	-0.284	2.69994e-17	5.06505e-13	-0.154	6.86645e-08	1.59029e-05	-0.124	5.7178e-05	0.00328028
cg11171825	chr6	42939029		OpenSea	PEX6	Body	-0.254	1.39786e-09	1.07655e-06	-0.342	1.09272e-12	1.35734e-09	-0.288	9.74562e-12	3.52982e-08	-0.162	0.00030952	0.00951054
cg24497819	chr12	109027683		OpenSea	SELPLG	TSS200	-0.22	1.40054e-09	1.07748e-06	-0.237	4.05422e-08	3.28116e-06	-0.199	1.77638e-07	3.10826e-05	-0.222	1.13636e-07	5.43432e-05
cg03018647	chr21	43482955		OpenSea	UMODL1;UMODL1	TSS200;TSS200	-0.204	1.40433e-09	1.07926e-06	-0.194	7.75335e-07	3.04032e-05	-0.211	1.94991e-09	1.29458e-06	-0.212	3.20174e-08	2.34017e-05
cg25220896	chr1	11004296		OpenSea			-0.2	1.40801e-09	1.08095e-06	-0.161	1.94153e-05	0.000353145	-0.171	3.36998e-07	4.95001e-05	-0.236	2.70392e-10	1.20627e-06
cg25441231	chr3	10028527		OpenSea	TMEM111	TSS200	-0.244	1.41058e-09	1.08155e-06	-0.227	6.30239e-07	2.59106e-05	-0.246	1.67202e-09	1.17513e-06	-0.272	1.35876e-09	3.3472e-06
cg19166376	chr7	101034684		OpenSea	COL26A1;COL26A1	Body;Body	-0.213	1.41174e-09	1.08155e-06	-0.276	2.32285e-11	1.24049e-08	-0.167	2.90197e-06	0.000223799	-0.196	6.44549e-07	0.000173692
cg18778401	chr12	124610169		OpenSea	ZNF664-FAM101A	5'UTR	-0.261	1.42203e-09	1.08829e-06	-0.394	1.35818e-15	9.83854e-12	-0.225	9.08367e-08	1.94382e-05	-0.188	3.94716e-05	0.00259398
cg18986489	chr2	214014772	chr2:214016357-214017105	N_Shore	IKZF2;IKZF2	5'UTR;5'UTR	-0.205	1.42928e-09	1.09269e-06	-0.249	7.75875e-10	1.70818e-07	-0.18	4.04254e-07	5.59845e-05	-0.207	1.16956e-07	5.5243e-05
cg01055232	chr6	111136635	chr6:111135515-111136913	Island	CDK19;CDK19;CDK19;CDK19;AMD1	TSS200;TSS200;5'UTR;5'UTR;5'UTR	0.302	1.43534e-09	1.09619e-06	0.321	4.49452e-08	3.54011e-06	0.249	1.43472e-06	0.000135812	0.281	7.55241e-07	0.000193938
cg10727474	chr11	1884899		OpenSea	LSP1;LSP1	TSS1500;Body	-0.239	1.44206e-09	1.10017e-06	-0.243	4.37458e-08	3.47211e-06	-0.311	1.51131e-14	6.57702e-10	-0.193	6.26152e-06	0.00079341
cg09943560	chr14	91581064		OpenSea	C14orf159;C14orf159;C14orf159;C14orf159;C14orf159;C14orf159	5'UTR;5'UTR;5'UTR;1stExon;5'UTR;5'UTR	-0.195	1.44651e-09	1.10112e-06	-0.209	3.23557e-08	2.76711e-06	-0.18	8.37073e-08	1.83308e-05	-0.19	2.37909e-07	8.92171e-05
cg05880739	chr16	68018867		OpenSea			-0.226	1.44774e-09	1.10112e-06	-0.263	8.77545e-10	1.85831e-07	-0.247	9.15473e-11	1.62571e-07	-0.184	6.89585e-06	0.000845489
cg20360785	chr9	125138922		OpenSea	PTGS1;PTGS1;PTGS1;PTGS1;PTGS1;PTGS1;PTGS1	5'UTR;5'UTR;5'UTR;Body;Body;Body;Body	-0.254	1.45147e-09	1.10112e-06	-0.332	8.58796e-11	3.33152e-08	-0.264	4.29547e-09	2.23363e-06	-0.205	2.46236e-05	0.00191818
cg00657616	chr6	34393093	chr6:34393325-34394014	N_Shore	RPS10;RPS10-NUDT3;RPS10;RPS10	5'UTR;5'UTR;5'UTR;5'UTR	-0.195	1.45243e-09	1.10112e-06	-0.18	1.1183e-06	4.00405e-05	-0.188	1.38661e-08	5.05982e-06	-0.197	5.02272e-08	3.15976e-05
cg09629657	chr5	179220795	chr5:179222608-179223825	N_Shore	LTC4S	TSS200	-0.171	1.45306e-09	1.10112e-06	-0.169	1.13769e-07	7.11616e-06	-0.174	9.77673e-10	7.97436e-07	-0.176	1.57698e-08	1.4583e-05
cg25997979	chr10	80897742		OpenSea	ZMIZ1	5'UTR	-0.225	1.45324e-09	1.10112e-06	-0.206	1.18903e-06	4.19738e-05	-0.219	7.66006e-09	3.38224e-06	-0.24	7.13474e-09	9.05968e-06
cg00673357	chr21	44614231		OpenSea			-0.261	1.45385e-09	1.10112e-06	-0.235	2.01333e-06	6.30007e-05	-0.223	3.60795e-07	5.18809e-05	-0.289	2.65052e-09	4.95962e-06
cg19572362	chr1	110091012	chr1:110091039-110091590	N_Shore	GNAI3	TSS200	-0.195	1.45725e-09	1.10256e-06	-0.229	4.89678e-09	6.69531e-07	-0.187	6.60175e-08	1.54583e-05	-0.182	1.34992e-06	0.000286275
cg08805037	chr22	20009275	chr22:20008347-20009100	S_Shore	C22orf25	5'UTR	-0.196	1.46257e-09	1.10544e-06	-0.209	1.42469e-08	1.49484e-06	-0.194	2.74188e-09	1.6204e-06	-0.204	1.24465e-08	1.30163e-05
cg15132183	chr11	57199714		OpenSea			-0.265	1.46427e-09	1.10559e-06	-0.362	5.28688e-13	7.73613e-10	-0.214	7.86064e-07	8.92339e-05	-0.227	1.62728e-06	0.00032565
cg00372928	chr6	7618875		OpenSea			-0.305	1.46735e-09	1.10581e-06	-0.324	3.07335e-08	2.66575e-06	-0.317	1.28509e-09	9.79391e-07	-0.257	5.09438e-06	0.000692922
cg03881352	chr17	900819	chr17:899842-900763	S_Shore	TIMM22	Body	-0.189	1.46814e-09	1.10581e-06	-0.258	1.77846e-12	1.915e-09	-0.17	8.86585e-08	1.90613e-05	-0.152	1.09397e-05	0.00113885
cg09858208	chr3	50283852		OpenSea	GNAI2;GNAI2	TSS1500;Body	-0.236	1.47043e-09	1.10581e-06	-0.224	5.59013e-07	2.36878e-05	-0.244	1.27988e-09	9.76436e-07	-0.238	5.34634e-08	3.28152e-05
cg01197681	chr6	2999536	chr6:3000069-3000520	N_Shore	NQO2;NQO2;NQO2	TSS1500;TSS1500;TSS1500	-0.179	1.47061e-09	1.10581e-06	-0.2	3.4552e-09	5.17491e-07	-0.161	6.4998e-08	1.53057e-05	-0.185	1.55184e-08	1.4456e-05
cg00345965	chr1	151226992		OpenSea	PSMD4	TSS1500	-0.275	1.48679e-09	1.11682e-06	-0.328	6.97467e-10	1.58475e-07	-0.269	9.31332e-09	3.85622e-06	-0.247	1.25653e-06	0.000273119
cg11677518	chr17	4167432	chr17:4166705-4167353	S_Shore	ANKFY1;ANKFY1;ANKFY1	TSS200;TSS200;TSS1500	-0.199	1.49961e-09	1.1253e-06	-0.231	1.05834e-09	2.14315e-07	-0.202	1.645e-09	1.16397e-06	-0.184	4.01388e-07	0.000126076
cg08889380	chr7	150628473		OpenSea			-0.211	1.51187e-09	1.13334e-06	-0.214	2.77595e-07	1.40031e-05	-0.186	4.86861e-07	6.39505e-05	-0.224	3.66537e-08	2.55644e-05
cg05500574	chr19	58962884	chr19:58962740-58963343	Island	ZNF324B	TSS200	-0.295	1.52136e-09	1.13814e-06	-0.199	0.000214767	0.00220429	-0.322	5.70784e-11	1.21397e-07	-0.321	2.00891e-09	4.22354e-06
cg04839725	chr15	77287906		OpenSea	PSTPIP1;PSTPIP1	5'UTR;1stExon	-0.231	1.52157e-09	1.13814e-06	-0.232	1.30968e-07	7.92302e-06	-0.223	1.1744e-08	4.53421e-06	-0.24	2.20635e-08	1.82015e-05
cg19883755	chr8	102149438		OpenSea			-0.214	1.52294e-09	1.13814e-06	-0.224	4.94343e-08	3.79636e-06	-0.183	4.32316e-07	5.86279e-05	-0.231	7.14262e-09	9.05968e-06
cg03784829	chr12	118796789		OpenSea	TAOK3	5'UTR	-0.185	1.52476e-09	1.13834e-06	-0.176	4.23585e-07	1.92156e-05	-0.178	8.90727e-09	3.76698e-06	-0.197	6.7627e-09	8.70195e-06
cg07253158	chr20	25560130		OpenSea	NINL	5'UTR	0.152	1.53129e-09	1.14205e-06	0.178	1.02966e-09	2.0996e-07	0.133	1.75082e-07	3.08219e-05	0.137	8.61881e-07	0.000211513
cg25040293	chr19	54850475		OpenSea	LILRA4	TSS200	-0.247	1.53693e-09	1.14508e-06	-0.257	5.41738e-08	4.06764e-06	-0.273	1.17049e-10	1.86981e-07	-0.213	2.90164e-06	0.000476465
cg23892289	chr20	43362135		OpenSea			-0.234	1.54102e-09	1.14697e-06	-0.231	3.18119e-07	1.55048e-05	-0.243	1.82026e-09	1.23885e-06	-0.267	1.6363e-09	3.7211e-06
cg08479916	chr14	104182052	chr14:104181378-104182952	Island	ZFYVE21;ZFYVE21;XRCC3;XRCC3;XRCC3	TSS200;TSS200;TSS1500;TSS1500;TSS1500	-0.707	1.56252e-09	1.16178e-06	-0.62	1.79712e-06	5.77113e-05	-0.758	1.02982e-10	1.74411e-07	-0.824	1.43946e-10	8.42526e-07
cg11947637	chr19	45679054	chr19:45681323-45683156	N_Shelf	TRAPPC6A;TRAPPC6A;TRAPPC6A;TRAPPC6A	Body;Body;Body;Body	-0.253	1.57358e-09	1.16881e-06	-0.371	8.896e-15	3.69289e-11	-0.218	1.12124e-07	2.25443e-05	-0.205	4.49127e-06	0.000638063
cg14619767	chr2	74804922		OpenSea	M1AP;M1AP;M1AP	Body;Body;Body	-0.208	1.59013e-09	1.17968e-06	-0.242	2.51283e-09	4.05755e-07	-0.196	4.15844e-08	1.10837e-05	-0.199	3.28516e-07	0.000110535
cg15169077	chr6	46139019		OpenSea	ENPP5	TSS1500	-0.211	1.59143e-09	1.17968e-06	-0.218	3.81303e-07	1.7764e-05	-0.151	5.74295e-05	0.00177461	-0.22	1.36373e-07	6.09511e-05
cg26976356	chr15	77287432		OpenSea	PSTPIP1	TSS200	-0.212	1.59711e-09	1.18269e-06	-0.251	7.42808e-10	1.6615e-07	-0.19	1.06142e-07	2.16678e-05	-0.202	2.63141e-07	9.56398e-05
cg13685095	chr20	42578516		OpenSea	TOX2;TOX2;TOX2;TOX2	Body;5'UTR;5'UTR;Body	-0.254	1.60245e-09	1.18394e-06	-0.274	4.0523e-08	3.28038e-06	-0.269	1.50827e-09	1.0915e-06	-0.201	2.68015e-05	0.00202551
cg05502081	chr16	58549679	chr16:58549027-58550016	Island	SETD6;SETD6	Body;Body	-0.406	1.60302e-09	1.18394e-06	-0.397	2.26936e-07	1.20081e-05	-0.422	7.89152e-10	6.83329e-07	-0.437	6.10248e-09	8.23761e-06
cg00210648	chr6	31890849		OpenSea	C2;C2	5'UTR;Body	-0.178	1.60365e-09	1.18394e-06	-0.199	1.27144e-08	1.37405e-06	-0.148	1.49243e-06	0.000139577	-0.179	1.20938e-07	5.65383e-05
cg19679743	chr19	6772478		OpenSea	VAV1;VAV1;VAV1	TSS200;TSS200;TSS200	-0.226	1.61424e-09	1.19056e-06	-0.283	5.53227e-11	2.39361e-08	-0.178	2.18488e-06	0.000183444	-0.229	3.57012e-08	2.50915e-05
cg11858249	chr21	45079790	chr21:45077671-45079821	Island	HSF2BP;RRP1B	TSS1500;Body	-0.382	1.62217e-09	1.19413e-06	-0.357	4.13292e-07	1.88645e-05	-0.419	4.11454e-11	9.83771e-08	-0.383	2.55553e-08	1.99756e-05
cg05430267	chr13	46421928		OpenSea	SIAH3	Body	-0.237	1.62235e-09	1.19413e-06	-0.245	5.3946e-08	4.0559e-06	-0.248	6.93973e-10	6.18772e-07	-0.224	2.89239e-07	0.000102131
cg22912331	chr14	24042251	chr14:24044886-24046760	N_Shelf	JPH4;JPH4	Body;Body	-0.205	1.63482e-09	1.2021e-06	-0.274	2.3898e-12	2.35935e-09	-0.188	2.99955e-08	8.70518e-06	-0.156	2.2486e-05	0.00181224
cg26721830	chr11	8728993		OpenSea	ST5;ST5;ST5	Body;Body;Body	0.167	1.64036e-09	1.20496e-06	0.246	2.64674e-14	8.4561e-11	0.158	1.59188e-08	5.55401e-06	0.127	2.64463e-05	0.00200695
cg09654199	chr17	80549593	chr17:80545433-80545658	S_Shelf	FOXK2	Body	-0.237	1.64416e-09	1.20654e-06	-0.22	1.36712e-06	4.67388e-05	-0.236	6.84867e-09	3.13182e-06	-0.218	8.44186e-07	0.000209085
cg00454042	chr19	38908423	chr19:38908487-38909240	N_Shore	RASGRP4;RASGRP4;RASGRP4;RASGRP4;RASGRP4;RASGRP4;RASGRP4	Body;Body;Body;Body;Body;Body;Body	-0.204	1.64852e-09	1.20853e-06	-0.23	1.29041e-08	1.3886e-06	-0.184	2.48612e-07	3.97188e-05	-0.183	2.48358e-06	0.000428722
cg23702226	chr6	28324202		OpenSea	ZKSCAN3;ZKSCAN3;ZKSCAN3	5'UTR;5'UTR;5'UTR	-0.191	1.6565e-09	1.21317e-06	-0.209	1.49464e-08	1.54847e-06	-0.196	2.533e-09	1.54565e-06	-0.175	8.57006e-07	0.000210832
cg15488194	chr3	152016872		OpenSea	MBNL1;MBNL1;MBNL1;MBNL1;MBNL1;MBNL1;MBNL1	TSS1500;5'UTR;TSS1500;TSS1500;TSS1500;TSS1500;5'UTR	-0.193	1.66163e-09	1.2157e-06	-0.201	9.66338e-08	6.2806e-06	-0.158	1.93158e-06	0.000167939	-0.217	4.1134e-09	6.49253e-06
cg07058799	chr1	187020957		OpenSea			-0.228	1.66448e-09	1.21657e-06	-0.204	3.10207e-06	8.75779e-05	-0.222	1.54332e-08	5.44023e-06	-0.245	1.25789e-08	1.3031e-05
cg08815904	chr14	77386501		OpenSea			-0.261	1.66929e-09	1.21887e-06	-0.261	3.50952e-07	1.6695e-05	-0.235	2.35215e-07	3.82596e-05	-0.284	1.34037e-08	1.33504e-05
cg03818930	chr6	39095898		OpenSea			-0.181	1.682e-09	1.22693e-06	-0.237	1.16542e-11	7.51905e-09	-0.17	2.31413e-08	7.25614e-06	-0.153	3.68836e-06	0.00055958
cg25470706	chr1	205267356		OpenSea			0.18	1.6969e-09	1.23657e-06	0.283	1.1955e-17	2.65051e-13	0.183	1.1734e-10	1.87037e-07	0.095	0.00154369	0.0256734
cg11202254	chr2	66670039	chr2:66672431-66673636	N_Shelf	MEIS1;MEIS1	ExonBnd;Body	-0.218	1.6996e-09	1.2373e-06	-0.295	1.70272e-12	1.87224e-09	-0.185	3.08271e-07	4.64027e-05	-0.202	3.62859e-07	0.000117991
cg24707358	chr10	50747711	chr10:50746634-50747329	S_Shore	ERCC6;ERCC6-PGBD3;ERCC6-PGBD3	TSS1500;TSS1500;TSS200	-0.184	1.70939e-09	1.24319e-06	-0.221	7.28475e-10	1.63619e-07	-0.174	3.4636e-08	9.66507e-06	-0.179	2.11525e-07	8.17967e-05
cg15565925	chr17	6569568		OpenSea			-0.196	1.7361e-09	1.26136e-06	-0.214	2.00282e-08	1.93536e-06	-0.191	1.60545e-08	5.59337e-06	-0.192	1.83219e-07	7.42243e-05
cg22878324	chr7	44925316		OpenSea	PURB	TSS1500	-0.24	1.73817e-09	1.26161e-06	-0.263	1.36067e-08	1.44403e-06	-0.222	5.56638e-08	1.37354e-05	-0.238	1.11369e-07	5.35881e-05
cg14034677	chr17	38637569		OpenSea	TNS4	Body	-0.244	1.74483e-09	1.26519e-06	-0.34	7.36473e-14	1.7828e-10	-0.217	2.92747e-08	8.54684e-06	-0.19	8.38686e-06	0.000961473
cg18116619	chr14	95962047		OpenSea			-0.242	1.75351e-09	1.27022e-06	-0.327	2.48276e-12	2.40275e-09	-0.221	5.26168e-08	1.31927e-05	-0.219	7.26225e-07	0.00018875
cg23018891	chr1	115124407		OpenSea	BCAS2	TSS200	-0.205	1.76156e-09	1.27479e-06	-0.253	1.03742e-10	3.81606e-08	-0.169	7.30253e-07	8.46181e-05	-0.212	1.91935e-08	1.65988e-05
cg22370057	chr6	12957918		OpenSea	PHACTR1	Body	-0.235	1.77253e-09	1.2803e-06	-0.261	1.08318e-08	1.21659e-06	-0.218	5.91387e-08	1.4294e-05	-0.218	7.19597e-07	0.000187694
cg02996142	chr1	53168724		OpenSea			-0.226	1.77267e-09	1.2803e-06	-0.22	8.7253e-07	3.32538e-05	-0.202	3.58789e-07	5.16941e-05	-0.222	3.70439e-07	0.000119711
cg06793198	chr2	98335197		OpenSea	ZAP70	5'UTR	-0.237	1.77702e-09	1.28189e-06	-0.26	7.57859e-09	9.29995e-07	-0.229	1.00061e-08	4.0469e-06	-0.255	5.97152e-09	8.12077e-06
cg10569244	chr11	76784197		OpenSea	CAPN5	5'UTR	-0.222	1.77904e-09	1.28189e-06	-0.216	3.17869e-07	1.54981e-05	-0.263	6.41271e-12	2.59213e-08	-0.197	1.59752e-06	0.000321276
cg12318408	chr17	2699802		OpenSea	RAP1GAP2;RAP1GAP2;RAP1GAP2;RAP1GAP2	1stExon;5'UTR;1stExon;5'UTR	-0.233	1.7807e-09	1.28189e-06	-0.235	2.44392e-07	1.26849e-05	-0.242	2.72097e-09	1.61587e-06	-0.232	1.52155e-07	6.48731e-05
cg10997065	chr7	127849862		OpenSea			-0.252	1.78187e-09	1.28189e-06	-0.255	1.33794e-07	8.0474e-06	-0.237	3.71699e-08	1.02236e-05	-0.272	8.85548e-09	1.05008e-05
cg16362983	chr14	50335243		OpenSea			-0.282	1.79011e-09	1.28632e-06	-0.333	7.75481e-10	1.70791e-07	-0.288	1.67902e-09	1.17666e-06	-0.248	1.70834e-06	0.000335448
cg13128436	chr1	29529506		OpenSea	MECR;MECR	Body;Body	-0.196	1.79155e-09	1.28632e-06	-0.253	4.5912e-11	2.08509e-08	-0.184	4.2594e-08	1.12727e-05	-0.167	4.64045e-06	0.000651199
cg18833482	chr10	50488302		OpenSea			-0.226	1.7955e-09	1.2879e-06	-0.261	1.98781e-09	3.40611e-07	-0.215	2.03899e-08	6.62449e-06	-0.215	2.84203e-07	0.000101053
cg04275881	chr1	159796434		OpenSea	SLAMF8	TSS200	-0.227	1.80456e-09	1.29312e-06	-0.273	4.95668e-10	1.23551e-07	-0.23	2.94678e-09	1.70432e-06	-0.222	1.4694e-07	6.36132e-05
cg26524889	chr13	63086392		OpenSea			-0.225	1.81097e-09	1.29645e-06	-0.319	9.8581e-14	2.21364e-10	-0.201	5.60168e-08	1.37854e-05	-0.179	8.26292e-06	0.000952938
cg27565719	chr19	52490069		OpenSea	ZNF350;ZNF350	1stExon;5'UTR	-0.279	1.81631e-09	1.29804e-06	-0.282	3.9967e-07	1.83884e-05	-0.23	2.7514e-06	0.000215306	-0.294	5.87015e-08	3.4974e-05
cg23649555	chr17	74868693	chr17:74864170-74866657	S_Shelf	MGAT5B;MGAT5B;MGAT5B	TSS200;Body;Body	-0.223	1.81674e-09	1.29804e-06	-0.238	2.03469e-08	1.95798e-06	-0.247	8.9766e-11	1.61366e-07	-0.176	1.56138e-05	0.0014341
cg20274592	chr10	49496151		OpenSea			-0.206	1.82879e-09	1.30537e-06	-0.263	2.11597e-11	1.16051e-08	-0.153	6.31028e-06	0.000383361	-0.223	3.67214e-09	6.07843e-06
cg05096964	chr11	1715292	chr11:1715347-1715607	N_Shore	HCCA2	Body	-0.183	1.84949e-09	1.31886e-06	-0.213	1.15935e-09	2.28878e-07	-0.159	2.37627e-07	3.85022e-05	-0.196	7.8164e-09	9.6928e-06
cg17568996	chr22	42828125		OpenSea	NFAM1	Body	-0.265	1.85277e-09	1.31991e-06	-0.208	7.35799e-05	0.000976628	-0.285	1.84438e-09	1.24967e-06	-0.264	3.19921e-07	0.000108817
cg19423311	chr16	27413904		OpenSea	IL21R;IL21R;IL21R	TSS1500;1stExon;5'UTR	-0.295	1.85776e-09	1.32156e-06	-0.321	1.69518e-08	1.70247e-06	-0.298	3.81838e-09	2.05416e-06	-0.287	1.84172e-07	7.44457e-05
cg02741808	chr17	73780792	chr17:73780846-73781308	N_Shore	UNK	Body	-0.17	1.8587e-09	1.32156e-06	-0.146	4.96103e-06	0.0001252	-0.186	1.47536e-10	2.15338e-07	-0.2	3.11364e-10	1.35598e-06
cg22632663	chr12	56615932	chr12:56615523-56615767	S_Shore	RNF41;RNF41;RNF41	TSS200;TSS1500;TSS1500	-0.201	1.87559e-09	1.33073e-06	-0.304	2.26587e-15	1.37007e-11	-0.183	2.80311e-08	8.27958e-06	-0.153	1.69259e-05	0.00150799
cg24889744	chr20	3761916	chr20:3758206-3759184	S_Shelf	SPEF1	1stExon	-0.207	1.87675e-09	1.33073e-06	-0.229	1.89331e-08	1.8504e-06	-0.196	4.98182e-08	1.26822e-05	-0.191	1.10988e-06	0.000250702
cg10988062	chr7	64023434		OpenSea	ZNF680;ZNF680;ZNF680;ZNF680	1stExon;5'UTR;1stExon;5'UTR	-0.193	1.87704e-09	1.33073e-06	-0.198	1.95943e-07	1.07619e-05	-0.151	6.97095e-06	0.000410941	-0.218	5.12997e-09	7.41487e-06
cg04273422	chr19	6498787	chr19:6502090-6502411	N_Shelf	TUBB4	Body	-0.228	1.88512e-09	1.33516e-06	-0.275	4.68278e-10	1.18673e-07	-0.21	5.42978e-08	1.35077e-05	-0.22	2.00141e-07	7.88957e-05
cg09085216	chr1	204329081		OpenSea	PLEKHA6	TSS200	-0.2	1.89089e-09	1.33689e-06	-0.226	1.00221e-08	1.14606e-06	-0.186	9.76215e-08	2.03659e-05	-0.185	1.13553e-06	0.000254537
cg04802801	chr6	30034711		OpenSea	PPP1R11	TSS1500	-0.208	1.89122e-09	1.33689e-06	-0.243	2.3109e-09	3.81656e-07	-0.186	1.86853e-07	3.23112e-05	-0.206	1.53874e-07	6.52635e-05
cg17077645	chr6	43003082		OpenSea			0.151	1.90568e-09	1.34487e-06	0.173	3.67279e-09	5.40238e-07	0.129	6.03254e-07	7.44286e-05	0.15	1.19682e-07	5.60854e-05
cg09586924	chr11	130032815	chr11:130029658-130030262	S_Shelf	ST14	Body	-0.258	1.90619e-09	1.34487e-06	-0.345	7.83988e-13	1.04862e-09	-0.264	3.68487e-10	4.04435e-07	-0.184	4.90618e-05	0.00296218
cg05179474	chr7	155395826		OpenSea			-0.259	1.90998e-09	1.34525e-06	-0.318	1.42058e-10	4.80068e-08	-0.22	3.72857e-07	5.29905e-05	-0.229	1.32797e-06	0.000283841
cg26322036	chr16	50188019		OpenSea	PAPD5;PAPD5	Body;Body	-0.313	1.91166e-09	1.34525e-06	-0.247	2.29058e-05	0.000400092	-0.349	4.42907e-11	1.02872e-07	-0.318	3.03063e-08	2.25337e-05
cg05658858	chr10	135121916	chr10:135121991-135122669	N_Shore	TUBGCP2;ZNF511	5'UTR;TSS1500	-0.242	1.91224e-09	1.34525e-06	-0.275	3.18243e-09	4.86192e-07	-0.266	1.20883e-10	1.90608e-07	-0.229	2.94475e-07	0.000103226
cg19538586	chr1	44457094	chr1:44457150-44457772	N_Shore	CCDC24	TSS200	-0.163	1.92731e-09	1.35414e-06	-0.147	1.55996e-06	5.17253e-05	-0.156	1.17603e-08	4.53572e-06	-0.186	7.15737e-10	2.16144e-06
cg10910286	chr14	104376870		OpenSea			-0.201	1.92858e-09	1.35414e-06	-0.172	8.66594e-06	0.000190337	-0.19	4.00901e-08	1.07757e-05	-0.231	1.60075e-09	3.68291e-06
cg17265242	chr1	247253095		OpenSea			0.14	1.95333e-09	1.3702e-06	0.136	9.12346e-07	3.4395e-05	0.133	5.80248e-08	1.40993e-05	0.144	8.75758e-08	4.58975e-05
cg24148025	chr15	52264263	chr15:52263568-52264225	S_Shore	LEO1	TSS1500	-0.189	1.97263e-09	1.3822e-06	-0.229	1.24527e-09	2.41794e-07	-0.169	3.02331e-07	4.57952e-05	-0.155	1.58367e-05	0.00144687
cg08538719	chr11	112173036		OpenSea	LOC283140	Body	-0.202	1.9742e-09	1.3822e-06	-0.251	2.56093e-10	7.52493e-08	-0.19	4.66307e-08	1.20468e-05	-0.188	7.12429e-07	0.000186605
cg19005335	chr12	124942016	chr12:124941314-124941584	S_Shore	NCOR2;NCOR2	Body;Body	-0.187	1.97978e-09	1.38477e-06	-0.161	8.91048e-06	0.000194424	-0.192	4.00704e-09	2.1295e-06	-0.208	5.39401e-09	7.64122e-06
cg24735175	chr1	78245569		OpenSea	FAM73A;FAM73A	Body;Body	-0.236	1.98639e-09	1.38807e-06	-0.272	3.70935e-09	5.44193e-07	-0.222	4.87712e-08	1.24896e-05	-0.225	4.21223e-07	0.000130475
cg22679401	chr17	66576548		OpenSea	FAM20A;FAM20A	Body;5'UTR	-0.266	2.00822e-09	1.40199e-06	-0.337	2.55456e-10	7.51741e-08	-0.248	1.09724e-07	2.2213e-05	-0.252	7.32539e-07	0.000189784
cg15483386	chr11	72524600	chr11:72525005-72526098	N_Shore	ATG16L2	TSS1500	-0.169	2.01522e-09	1.40554e-06	-0.201	1.43911e-09	2.69975e-07	-0.165	1.66986e-08	5.75472e-06	-0.173	6.99659e-08	3.90164e-05
cg23281167	chr2	26293105		OpenSea	RAB10	Body	-0.21	2.02358e-09	1.41001e-06	-0.235	7.25531e-09	9.01535e-07	-0.222	7.69634e-10	6.71946e-07	-0.184	2.38737e-06	0.00041812
cg13695535	chr5	66124603		OpenSea	MAST4;MAST4;MAST4;MAST4	1stExon;Body;Body;5'UTR	-0.219	2.02671e-09	1.41001e-06	-0.236	4.40776e-08	3.49102e-06	-0.195	2.89232e-07	4.43138e-05	-0.218	1.75309e-07	7.23009e-05
cg07313155	chr17	38218601	chr17:38219084-38219880	N_Shore	THRA;THRA	TSS1500;TSS1500	-0.202	2.02742e-09	1.41001e-06	-0.223	1.73247e-08	1.73232e-06	-0.205	5.36164e-09	2.63449e-06	-0.169	8.59661e-06	0.000975582
cg27385751	chr1	153517708		OpenSea	LOC101928034;S100A4;S100A4	TSS1500;5'UTR;5'UTR	-0.249	2.03734e-09	1.41557e-06	-0.249	1.22776e-07	7.5489e-06	-0.232	2.96498e-08	8.62882e-06	-0.251	4.70599e-08	3.01883e-05
cg10334315	chr2	97405449	chr2:97405448-97405880	Island	LMAN2L;LMAN2L;LMAN2L;LMAN2L;LMAN2L;LMAN2L	Body;Body;Body;Body;Body;Body	-0.136	2.04189e-09	1.41738e-06	-0.168	2.18434e-10	6.66724e-08	-0.141	1.54823e-09	1.11381e-06	-0.11	1.12092e-05	0.00115778
cg19418818	chr17	38296382		OpenSea	CASC3	TSS200	-0.205	2.04926e-09	1.42115e-06	-0.219	3.9828e-08	3.23701e-06	-0.168	1.58885e-06	0.000146203	-0.215	2.77885e-08	2.1289e-05
cg11141263	chr5	175098288		OpenSea	HRH2	5'UTR	-0.207	2.06305e-09	1.4274e-06	-0.219	2.88186e-08	2.53635e-06	-0.204	5.97928e-09	2.84253e-06	-0.192	4.89689e-07	0.00014505
cg24805898	chr14	24630228		OpenSea	IRF9	TSS200	-0.217	2.06322e-09	1.4274e-06	-0.278	8.57999e-11	3.33152e-08	-0.17	4.42773e-06	0.000300592	-0.208	3.57148e-07	0.000116757
cg02426464	chr17	1481305	chr17:1478047-1478259	S_Shelf	SLC43A2	Body	-0.219	2.06414e-09	1.4274e-06	-0.223	1.05215e-07	6.69966e-06	-0.239	1.98946e-10	2.62263e-07	-0.194	1.62706e-06	0.00032565
cg27286227	chr3	129251150		OpenSea	RHO	Body	0.228	2.06843e-09	1.42814e-06	0.322	5.16375e-13	7.6169e-10	0.167	1.32232e-05	0.000641546	0.209	7.57406e-07	0.000194369
cg04640886	chr19	4769592		OpenSea	MIR7-3;C19orf30	TSS1500;Body	-0.219	2.0691e-09	1.42814e-06	-0.198	1.24091e-05	0.000250482	-0.195	1.25149e-06	0.000123623	-0.236	1.13997e-07	5.44771e-05
cg14934533	chr2	62116013	chr2:62115445-62115990	S_Shore	CCT4	TSS1500	-0.175	2.07486e-09	1.42955e-06	-0.222	4.5007e-11	2.05291e-08	-0.184	5.9724e-10	5.6528e-07	-0.15	2.88403e-06	0.000474277
cg23101091	chr17	38296248		OpenSea	CASC3	TSS1500	-0.224	2.07505e-09	1.42955e-06	-0.235	9.53978e-08	6.22182e-06	-0.185	1.84665e-06	0.000162878	-0.252	4.77669e-09	7.06298e-06
cg10455757	chr9	35111424	chr9:35111267-35111504	Island	KIAA1539	5'UTR	-0.191	2.08018e-09	1.43174e-06	-0.148	2.61156e-05	0.000442485	-0.229	1.30072e-12	9.23935e-09	-0.192	3.16687e-08	2.32397e-05
cg02745719	chr5	112251076		OpenSea	REEP5	Body	0.249	2.0909e-09	1.43776e-06	0.327	1.91247e-11	1.07746e-08	0.227	8.85214e-08	1.90613e-05	0.2	1.48336e-05	0.0013876
cg09060823	chr12	56862504		OpenSea	SPRYD4	Body	-0.228	2.09612e-09	1.4391e-06	-0.245	2.46849e-08	2.26264e-06	-0.212	4.89587e-08	1.25201e-05	-0.238	2.69647e-08	2.07885e-05
cg03394277	chr3	158435105		OpenSea	RARRES1;RARRES1	Body;Body	0.153	2.09679e-09	1.4391e-06	0.203	1.11188e-11	7.29586e-09	0.138	1.17371e-07	2.32214e-05	0.132	3.33061e-06	0.00052314
cg20503576	chr17	8055884	chr17:8054550-8055835	S_Shore	PER1	TSS200	-0.157	2.09898e-09	1.43926e-06	-0.191	3.67977e-10	9.93815e-08	-0.135	4.03026e-07	5.58886e-05	-0.161	3.79154e-08	2.61454e-05
cg24895623	chr11	86013348		OpenSea	C11orf73;C11orf73;C11orf73;C11orf73;C11orf73	TSS1500;Body;1stExon;Body;5'UTR	-0.198	2.10103e-09	1.43932e-06	-0.239	4.00481e-10	1.05436e-07	-0.156	2.57591e-06	0.000206105	-0.195	1.02801e-07	5.04782e-05
cg20198867	chr10	105532063		OpenSea	SH3PXD2A	Body	-0.244	2.1095e-09	1.44377e-06	-0.282	9.89261e-10	2.03848e-07	-0.23	1.50478e-08	5.35528e-06	-0.245	3.6363e-08	2.54345e-05
cg08473138	chr19	48248628	chr19:48248729-48249110	N_Shore	GLTSCR2	TSS200	-0.175	2.11148e-09	1.44377e-06	-0.207	2.40275e-09	3.92923e-07	-0.18	4.2629e-09	2.21985e-06	-0.167	5.23408e-07	0.000151449
cg08587721	chr8	30890327		OpenSea	PURG;PURG;PURG;WRN	TSS200;1stExon;5'UTR;TSS1500	-0.264	2.13983e-09	1.46046e-06	-0.26	2.79966e-07	1.40914e-05	-0.243	6.60136e-08	1.54583e-05	-0.301	1.32638e-09	3.30076e-06
cg12494180	chr19	42680445	chr19:42681304-42681513	N_Shore			-0.191	2.13988e-09	1.46046e-06	-0.217	3.02884e-09	4.68282e-07	-0.202	5.36637e-10	5.26304e-07	-0.157	7.57472e-06	0.00090186
cg03333590	chr3	186335094		OpenSea	AHSG	Body	-0.207	2.1482e-09	1.46477e-06	-0.209	4.43208e-07	1.9893e-05	-0.227	9.31862e-10	7.71247e-07	-0.205	3.54951e-07	0.000116478
cg26246296	chr9	113018794	chr9:113017745-113019297	Island	TXN	TSS200	-0.199	2.16394e-09	1.47413e-06	-0.164	1.56498e-05	0.000299289	-0.221	1.27263e-10	1.9685e-07	-0.209	2.34948e-08	1.90151e-05
cg12320306	chr11	10326923	chr11:10327013-10329831	N_Shore	ADM	5'UTR	-0.216	2.167e-09	1.47484e-06	-0.265	3.44121e-10	9.45795e-08	-0.154	2.50663e-05	0.00100415	-0.261	2.34876e-10	1.11587e-06
cg10316474	chr22	39410068		OpenSea	APOBEC3C	TSS200	-0.248	2.17256e-09	1.47725e-06	-0.251	1.04178e-07	6.64751e-06	-0.257	1.05093e-09	8.40876e-07	-0.25	4.97352e-08	3.13454e-05
cg07540330	chr1	204332506		OpenSea			-0.211	2.17603e-09	1.47824e-06	-0.216	5.01297e-08	3.8421e-06	-0.212	1.94531e-09	1.29387e-06	-0.214	3.10881e-08	2.29523e-05
cg26944546	chr19	53325080		OpenSea	ZNF28	TSS200	-0.214	2.17842e-09	1.47849e-06	-0.243	9.59276e-09	1.11016e-06	-0.194	1.94154e-07	3.32669e-05	-0.212	1.98148e-07	7.84481e-05
cg24117197	chr1	229547029	chr1:229542943-229543770	S_Shelf			-0.234	2.18255e-09	1.47992e-06	-0.215	1.2684e-06	4.41318e-05	-0.282	2.95566e-12	1.62591e-08	-0.204	2.28223e-06	0.000406304
cg13071107	chr2	187778658		OpenSea			-0.203	2.19733e-09	1.48856e-06	-0.249	9.40205e-10	1.95645e-07	-0.197	3.95001e-08	1.06688e-05	-0.166	1.9874e-05	0.00167305
cg14536784	chr19	10542623	chr19:10542662-10543120	N_Shore	PDE4A;PDE4A;PDE4A	Body;Body;TSS1500	-0.2	2.27959e-09	1.54286e-06	-0.188	7.07695e-07	2.83434e-05	-0.209	8.75381e-10	7.38707e-07	-0.17	3.74676e-06	0.000566728
cg23473081	chr12	13349569		OpenSea	EMP1	TSS200	-0.223	2.2849e-09	1.54502e-06	-0.242	5.66576e-08	4.20669e-06	-0.189	1.50553e-06	0.000140605	-0.247	1.31425e-08	1.32445e-05
cg26991596	chr18	77440820	chr18:77439094-77440398	S_Shore	CTDP1;CTDP1;CTDP1	TSS1500;Body;Body	-0.245	2.30675e-09	1.55836e-06	-0.353	2.54959e-14	8.32754e-11	-0.269	2.69249e-11	7.13739e-08	-0.139	0.00115492	0.0215228
cg04770525	chr19	9190675		OpenSea			-0.228	2.32621e-09	1.57005e-06	-0.219	8.11686e-07	3.14925e-05	-0.211	8.82678e-08	1.90332e-05	-0.256	3.93083e-09	6.29506e-06
cg15156836	chr1	26126415		OpenSea	SEPN1;SEPN1	TSS1500;TSS1500	-0.347	2.33997e-09	1.57747e-06	-0.271	5.26994e-05	0.000757722	-0.351	5.90955e-09	2.81304e-06	-0.382	7.59876e-09	9.49522e-06
cg26401551	chr1	8889780		OpenSea			-0.208	2.34151e-09	1.57747e-06	-0.212	1.23852e-07	7.59869e-06	-0.188	1.22519e-07	2.39294e-05	-0.22	1.80017e-08	1.58937e-05
cg06298772	chr10	125979200		OpenSea			-0.224	2.35427e-09	1.58461e-06	-0.242	1.72379e-08	1.72599e-06	-0.254	3.94881e-11	9.5699e-08	-0.184	7.96968e-06	0.000931546
cg25813953	chr14	50830872		OpenSea	CDKL1;CDKL1	Body;Body	-0.193	2.36263e-09	1.58877e-06	-0.22	9.24138e-10	1.93291e-07	-0.205	1.21902e-10	1.91389e-07	-0.167	1.11134e-06	0.000250938
cg06250623	chr6	167002500		OpenSea	RPS6KA2;RPS6KA2	Body;Body	-0.188	2.37459e-09	1.59535e-06	-0.238	2.79355e-11	1.42308e-08	-0.181	6.89412e-09	3.13681e-06	-0.153	6.14437e-06	0.000783177
cg03665046	chr2	127822671		OpenSea	BIN1;BIN1;BIN1;BIN1;BIN1;BIN1;BIN1;BIN1;BIN1;BIN1	Body;Body;Body;Body;Body;Body;Body;Body;Body;Body	-0.301	2.38598e-09	1.60131e-06	-0.284	9.41904e-07	3.52136e-05	-0.342	5.57595e-11	1.19572e-07	-0.283	4.76089e-07	0.000142522
cg01645115	chr6	31851358		OpenSea	EHMT2;EHMT2;EHMT2	Body;Body;Body	0.165	2.38784e-09	1.60131e-06	0.208	6.96345e-11	2.85098e-08	0.179	2.26678e-10	2.84958e-07	0.134	9.43642e-06	0.00103471
cg19818722	chr6	31549262	chr6:31548436-31549277	Island	LTB;LTB	Body;3'UTR	-0.136	2.39211e-09	1.6021e-06	-0.18	6.44785e-12	4.93976e-09	-0.127	2.91265e-08	8.51717e-06	-0.116	3.03163e-06	0.000490209
cg27482619	chr10	30818479		OpenSea			-0.198	2.3934e-09	1.6021e-06	-0.216	3.30509e-08	2.80916e-06	-0.166	1.45055e-06	0.00013678	-0.203	9.53719e-08	4.83223e-05
cg13240598	chr1	213031266	chr1:213031359-213032119	N_Shore	LQK1;FLVCR1;LQK1	Body;TSS1500;Body	-0.145	2.39663e-09	1.60279e-06	-0.186	4.58437e-11	2.08328e-08	-0.105	1.71373e-05	0.000769832	-0.154	1.33234e-08	1.33504e-05
cg12028331	chr1	49038461		OpenSea	AGBL4	Body	-0.198	2.41553e-09	1.61396e-06	-0.226	1.98312e-09	3.40168e-07	-0.177	9.01467e-08	1.93188e-05	-0.2	3.96482e-08	2.70093e-05
cg03151812	chr3	107844761		OpenSea	LINC01215;LINC01215	Body;Body	-0.216	2.4265e-09	1.61928e-06	-0.255	2.59507e-09	4.16461e-07	-0.186	6.94107e-07	8.17703e-05	-0.204	7.15681e-07	0.00018714
cg24757001	chr19	54714774	chr19:54711106-54711375	S_Shelf			-0.269	2.42793e-09	1.61928e-06	-0.319	2.49352e-09	4.03395e-07	-0.251	9.50863e-08	2.00082e-05	-0.233	5.34918e-06	0.000715959
cg16327027	chr13	111064718		OpenSea	COL4A2	Body	-0.209	2.43139e-09	1.62012e-06	-0.189	2.64677e-06	7.76357e-05	-0.208	8.33444e-09	3.58903e-06	-0.228	8.02104e-09	9.9266e-06
cg01860745	chr9	130469227		OpenSea	C9orf117	TSS200	-0.21	2.43548e-09	1.62049e-06	-0.242	3.22717e-09	4.9108e-07	-0.202	2.32587e-08	7.27838e-06	-0.185	2.30111e-06	0.000408211
cg11926776	chr11	75863530		OpenSea			-0.232	2.43638e-09	1.62049e-06	-0.267	3.1469e-09	4.81872e-07	-0.197	6.25871e-07	7.6242e-05	-0.232	9.73203e-08	4.88654e-05
cg05039585	chr9	135359227	chr9:135361992-135362481	N_Shelf	C9orf171;C9orf171	Body;Body	0.161	2.45318e-09	1.62927e-06	0.226	4.40237e-13	6.7809e-10	0.131	1.06871e-06	0.000110649	0.125	2.05476e-05	0.00170853
cg00867391	chr1	102462445		OpenSea	OLFM3;OLFM3	5'UTR;1stExon	-0.273	2.45403e-09	1.62927e-06	-0.359	7.27415e-12	5.37035e-09	-0.262	1.05518e-08	4.1934e-06	-0.227	4.69258e-06	0.000655632
cg25723986	chr12	7283120		OpenSea	CLSTN3;CLSTN3	5'UTR;1stExon	-0.24	2.46799e-09	1.63705e-06	-0.253	3.79995e-08	3.12555e-06	-0.23	1.61956e-08	5.63712e-06	-0.256	1.07616e-08	1.18045e-05
cg12897752	chr2	151341954	chr2:151341742-151343191	Island	RND3;RND3	Body;Body	0.184	2.47579e-09	1.63811e-06	0.219	3.09593e-09	4.7596e-07	0.184	1.79863e-08	6.06705e-06	0.17	1.79509e-06	0.000347999
cg24917883	chr21	30254255	chr21:30257425-30257771	N_Shelf	N6AMT1;N6AMT1	Body;Body	0.305	2.47593e-09	1.63811e-06	0.392	3.13355e-10	8.79414e-08	0.334	1.26042e-09	9.62599e-07	0.252	2.1662e-05	0.00176922
cg21534206	chr19	40698884	chr19:40696811-40698193	S_Shore	MAP3K10	Body	0.135	2.4763e-09	1.63811e-06	0.165	2.8207e-09	4.43428e-07	0.14	1.17548e-08	4.53572e-06	0.125	2.79089e-06	0.00046386
cg00711505	chr3	124798065		OpenSea			-0.257	2.47978e-09	1.63893e-06	-0.369	1.1216e-13	2.42594e-10	-0.269	5.0954e-10	5.05146e-07	-0.182	8.67303e-05	0.00426158
cg06051495	chr9	138391873	chr9:138391394-138393271	Island	MRPS2;MRPS2;MRPS2;MRPS2;MRPS2;C9orf116;C9orf116	TSS1500;TSS1500;TSS1500;TSS1500;TSS1500;TSS200;TSS200	-0.363	2.48733e-09	1.64194e-06	-0.368	8.00338e-08	5.46482e-06	-0.384	3.78157e-10	4.09886e-07	-0.373	2.35653e-08	1.90511e-05
cg01157496	chr15	70551157		OpenSea			-0.232	2.48883e-09	1.64194e-06	-0.243	8.42514e-08	5.67704e-06	-0.227	1.67774e-08	5.77645e-06	-0.222	4.06584e-07	0.000127217
cg14492347	chr15	85292323	chr15:85291079-85291697	S_Shore	ZNF592	5'UTR	-0.157	2.49269e-09	1.64301e-06	-0.174	1.21597e-08	1.32903e-06	-0.143	1.09435e-07	2.21606e-05	-0.165	2.7907e-08	2.13575e-05
cg17639623	chr22	50628803	chr22:50628949-50629249	N_Shore	TRABD	5'UTR	-0.192	2.49822e-09	1.64418e-06	-0.203	3.48237e-08	2.92282e-06	-0.206	3.4798e-10	3.88694e-07	-0.188	1.327e-07	5.97462e-05
cg20730545	chr17	74707427	chr17:74706465-74707067	S_Shore	MXRA7;MXRA7;MXRA7	TSS1500;TSS1500;TSS1500	-0.168	2.49896e-09	1.64418e-06	-0.176	2.08688e-07	1.12623e-05	-0.171	1.5582e-08	5.46726e-06	-0.147	7.28135e-06	0.000876776
cg02436686	chr19	39826150		OpenSea	GMFG	Body	-0.196	2.51851e-09	1.65555e-06	-0.245	2.42417e-10	7.22741e-08	-0.174	2.65927e-07	4.16887e-05	-0.18	1.07899e-06	0.000246005
cg04682699	chr3	50248845		OpenSea	SLC38A3	5'UTR	0.126	2.5259e-09	1.65892e-06	0.127	2.8686e-07	1.43545e-05	0.115	1.56276e-07	2.84812e-05	0.128	9.80995e-08	4.90253e-05
cg07315445	chr12	56551994		OpenSea	MYL6;MYL6	TSS200;TSS200	-0.212	2.53211e-09	1.65942e-06	-0.253	1.80516e-09	3.17244e-07	-0.175	2.00346e-06	0.000172449	-0.224	3.70575e-08	2.57969e-05
cg12901215	chr20	30865401	chr20:30865547-30865791	N_Shore	KIF3B	TSS200	-0.181	2.53242e-09	1.65942e-06	-0.251	2.2538e-12	2.25576e-09	-0.18	7.60949e-09	3.37008e-06	-0.16	2.21592e-06	0.000398756
cg16501572	chr11	71934660	chr11:71934247-71936321	Island	INPPL1	TSS1500	-0.233	2.53346e-09	1.65942e-06	-0.195	6.96409e-06	0.00016149	-0.249	2.30806e-10	2.88925e-07	-0.294	1.25193e-11	1.94884e-07
cg04592976	chr16	89984572	chr16:89985913-89986356	N_Shore	MC1R;MC1R	5'UTR;1stExon	-0.223	2.541e-09	1.66276e-06	-0.204	1.43576e-06	4.85514e-05	-0.247	9.91848e-11	1.71441e-07	-0.247	3.06298e-09	5.49261e-06
cg19803352	chr22	50908486		OpenSea	SBF1	Body	-0.213	2.54311e-09	1.66276e-06	-0.263	3.97599e-10	1.05017e-07	-0.169	3.73636e-06	0.000267585	-0.227	2.28932e-08	1.86744e-05
cg14914204	chr11	65326251	chr11:65325081-65326209	S_Shore	LTBP3;LTBP3;LTBP3	TSS1500;TSS1500;TSS1500	-0.243	2.55157e-09	1.66577e-06	-0.259	2.35146e-08	2.18077e-06	-0.251	1.23631e-09	9.47153e-07	-0.245	5.33835e-08	3.27936e-05
cg03897136	chr1	60280322	chr1:60280624-60281048	N_Shore	HOOK1	TSS1500	-0.219	2.55226e-09	1.66577e-06	-0.236	2.08235e-08	1.99283e-06	-0.212	1.48487e-08	5.30202e-06	-0.213	1.86007e-07	7.49805e-05
cg15847015	chr13	52288933		OpenSea	WDFY2	Body	-0.239	2.55909e-09	1.66873e-06	-0.318	7.88819e-12	5.69721e-09	-0.23	1.42412e-08	5.16112e-06	-0.206	3.04155e-06	0.000491345
cg26932552	chr11	2907116	chr11:2907308-2907675	N_Shore	CDKN1C;CDKN1C;CDKN1C	TSS200;TSS200;TSS200	-0.315	2.5633e-09	1.66952e-06	-0.261	6.7052e-06	0.000156984	-0.35	2.92411e-11	7.61346e-08	-0.361	3.48043e-10	1.43056e-06
cg10999157	chr7	74020711	chr7:74020801-74021118	N_Shore			-0.222	2.56485e-09	1.66952e-06	-0.255	1.63876e-09	2.95825e-07	-0.191	2.53309e-07	4.02016e-05	-0.228	2.48426e-08	1.96282e-05
cg01177488	chr12	7282511		OpenSea	CLSTN3;RBP5	TSS1500;TSS1500	-0.207	2.56747e-09	1.66974e-06	-0.251	3.68463e-10	9.94762e-08	-0.176	5.25189e-07	6.74479e-05	-0.185	1.34988e-06	0.000286275
cg22745440	chr6	33264022	chr6:33266302-33267582	N_Shelf	RGL2;RGL2	Body;Body	0.149	2.57146e-09	1.67028e-06	0.195	2.72583e-11	1.39365e-08	0.136	1.02559e-07	2.11785e-05	0.123	8.36379e-06	0.000959881
cg14541233	chr1	158255590		OpenSea			-0.192	2.57288e-09	1.67028e-06	-0.202	9.36246e-08	6.13516e-06	-0.152	4.77627e-06	0.000316284	-0.208	1.84242e-08	1.61628e-05
cg12658181	chr3	43812305		OpenSea			-0.219	2.5922e-09	1.68133e-06	-0.301	4.99758e-12	4.05367e-09	-0.236	6.43315e-10	5.90982e-07	-0.158	0.000117103	0.00514884
cg10584393	chr17	79795843	chr17:79799286-79799624	N_Shelf			-0.213	2.59589e-09	1.68147e-06	-0.293	8.56835e-13	1.12346e-09	-0.211	3.63485e-09	1.98907e-06	-0.164	2.14353e-05	0.00175856
cg21153313	chr15	74695316		OpenSea			-0.205	2.597e-09	1.68147e-06	-0.25	2.20643e-10	6.72627e-08	-0.214	7.91851e-10	6.84806e-07	-0.148	7.08201e-05	0.00375304
cg06932780	chr7	5526333	chr7:5526389-5526693	N_Shore	FBXL18	Body	-0.171	2.60312e-09	1.68394e-06	-0.199	2.59123e-09	4.15936e-07	-0.154	1.64803e-07	2.95167e-05	-0.157	9.70329e-07	0.000228861
cg24033148	chr16	67881744	chr16:67880678-67881516	S_Shore	CENPT;NUTF2	TSS1500;5'UTR	-0.183	2.60701e-09	1.68497e-06	-0.219	1.67513e-09	3.0024e-07	-0.189	4.12457e-09	2.17099e-06	-0.157	5.8049e-06	0.000754364
cg03495084	chr3	15311154		OpenSea	SH3BP5;SH3BP5	Body;Body	-0.215	2.62138e-09	1.69275e-06	-0.225	8.17767e-08	5.54758e-06	-0.213	1.16662e-08	4.52085e-06	-0.211	2.07977e-07	8.07918e-05
cg11609578	chr6	30796312		OpenSea			-0.205	2.62478e-09	1.69346e-06	-0.175	6.6318e-06	0.000155706	-0.209	2.2842e-09	1.45069e-06	-0.203	1.00024e-07	4.96819e-05
cg01142417	chr17	47287931		OpenSea	GNGT2;GNGT2;GNGT2;GNGT2;ABI3;ABI3;ABI3;ABI3;GNGT2	5'UTR;TSS1500;TSS1500;TSS1500;5'UTR;5'UTR;1stExon;1stExon;1stExon	-0.237	2.64467e-09	1.70478e-06	-0.277	3.48315e-09	5.20612e-07	-0.192	2.98592e-06	0.000228286	-0.239	1.30165e-07	5.91323e-05
cg14390567	chr8	146128099	chr8:146126088-146128055	S_Shore	ZNF250;ZNF250	TSS1500;TSS1500	-0.206	2.67387e-09	1.72209e-06	-0.202	2.65005e-07	1.35113e-05	-0.231	6.69228e-11	1.33879e-07	-0.206	7.04257e-08	3.91534e-05
cg01776418	chr17	47936423		OpenSea			-0.218	2.68928e-09	1.72947e-06	-0.22	3.97135e-07	1.82948e-05	-0.237	1.06734e-09	8.50655e-07	-0.212	5.19213e-07	0.000150624
cg08333575	chr3	134100881		OpenSea			0.147	2.69005e-09	1.72947e-06	0.196	8.46279e-12	5.95926e-09	0.13	1.75207e-07	3.08366e-05	0.113	3.25625e-05	0.00229208
cg01332181	chr19	47290716	chr19:47290585-47291983	Island	SLC1A5;SLC1A5	1stExon;TSS200	-0.435	2.7002e-09	1.73447e-06	-0.332	2.85692e-05	0.000474189	-0.505	3.21715e-12	1.70564e-08	-0.491	4.72278e-10	1.71057e-06
cg24437986	chr16	71917424	chr16:71917738-71918542	N_Shore	ZNF821;ZNF821;ZNF821;ZNF821;ZNF821;ZNF821;ZNF821	5'UTR;5'UTR;5'UTR;5'UTR;5'UTR;1stExon;1stExon	-0.179	2.71285e-09	1.74107e-06	-0.224	1.59514e-10	5.2523e-08	-0.157	2.94125e-07	4.4841e-05	-0.182	6.61818e-08	3.78584e-05
cg06729354	chr12	110041796		OpenSea			-0.228	2.71584e-09	1.74146e-06	-0.281	1.76528e-10	5.65227e-08	-0.237	1.07737e-09	8.54924e-07	-0.179	1.90282e-05	0.00162321
cg20087221	chr10	98135160		OpenSea	TLL2	Body	-0.223	2.72937e-09	1.7486e-06	-0.214	4.88283e-07	2.13894e-05	-0.222	5.51653e-09	2.68535e-06	-0.219	1.37689e-07	6.11337e-05
cg00020864	chr17	73471673		OpenSea	KIAA0195	Body	0.182	2.73409e-09	1.75005e-06	0.257	7.36463e-13	1.00153e-09	0.144	2.88467e-06	0.000223047	0.147	1.27668e-05	0.00125851
cg23489038	chr12	111619190		OpenSea	CUX2	Body	-0.207	2.73642e-09	1.75005e-06	-0.179	5.66328e-06	0.000138269	-0.212	2.29216e-09	1.4542e-06	-0.222	1.06154e-08	1.17454e-05
cg00005325	chr1	201684967		OpenSea	NAV1;IPO9-AS1	Body;Body	-0.199	2.74534e-09	1.75422e-06	-0.205	3.69188e-07	1.73463e-05	-0.197	3.64467e-08	1.008e-05	-0.213	5.58204e-08	3.37522e-05
cg14657728	chr12	130498701		OpenSea			-0.245	2.75141e-09	1.75657e-06	-0.265	4.89629e-08	3.76885e-06	-0.238	3.18991e-08	9.12016e-06	-0.265	1.95258e-08	1.67485e-05
cg17880919	chr3	162900776		OpenSea	LINC01192	Body	0.408	2.75934e-09	1.7601e-06	0.363	9.50851e-06	0.000204424	0.463	4.18584e-10	4.40015e-07	0.35	1.15504e-05	0.00117895
cg00790360	chr2	27545559		OpenSea	MPV17	5'UTR	-0.223	2.76292e-09	1.76084e-06	-0.178	3.31791e-05	0.000531367	-0.242	4.08645e-10	4.32676e-07	-0.236	2.13872e-08	1.78379e-05
cg11478178	chr11	66045167	chr11:66045211-66045708	N_Shore	CNIH2;CNIH2;CNIH2	TSS1500;TSS1500;TSS1500	-0.234	2.77949e-09	1.76986e-06	-0.234	2.46588e-07	1.27708e-05	-0.261	1.48695e-10	2.15639e-07	-0.201	4.52328e-06	0.000639867
cg16730369	chr11	120823575		OpenSea	GRIK4	Body	-0.232	2.78414e-09	1.77128e-06	-0.3	3.93729e-11	1.8395e-08	-0.212	7.99593e-08	1.77169e-05	-0.223	2.5173e-07	9.30174e-05
cg08639121	chr19	36618633	chr19:36618727-36619133	N_Shore			-0.171	2.80577e-09	1.78256e-06	-0.224	1.82258e-11	1.04422e-08	-0.165	1.57185e-08	5.49724e-06	-0.149	2.53965e-06	0.000434439
cg22148433	chr5	167343912		OpenSea	TENM2	Body	-0.223	2.80674e-09	1.78256e-06	-0.204	2.79536e-06	8.08723e-05	-0.239	1.15737e-09	9.01779e-07	-0.198	2.9749e-06	0.000484213
cg04240077	chr17	71088962		OpenSea	SLC39A11;SLC39A11	TSS200;TSS200	-0.213	2.86125e-09	1.81561e-06	-0.211	3.57225e-07	1.69114e-05	-0.199	5.90381e-08	1.42838e-05	-0.239	4.10185e-09	6.49253e-06
cg01601628	chr5	149792348		OpenSea	CD74;CD74;CD74	TSS200;TSS200;TSS200	-0.214	2.8657e-09	1.81685e-06	-0.226	4.45098e-08	3.51445e-06	-0.195	9.29063e-08	1.97483e-05	-0.225	1.99788e-08	1.70563e-05
cg03231960	chr19	49139050	chr19:49138699-49139085	Island	DBP	Body	-0.467	2.88798e-09	1.82927e-06	-0.311	0.000198925	0.00207963	-0.537	2.51265e-12	1.49458e-08	-0.603	8.71917e-13	4.53716e-08
cg16870623	chr17	76195223		OpenSea	AFMID;AFMID	Body;Body	-0.219	2.89169e-09	1.82927e-06	-0.284	8.75562e-12	6.11016e-09	-0.216	2.73331e-09	1.61933e-06	-0.17	1.43375e-05	0.00136037
cg27278086	chr2	69001774		OpenSea	ARHGAP25;ARHGAP25;ARHGAP25;ARHGAP25	Body;TSS200;TSS200;Body	-0.183	2.89548e-09	1.82927e-06	-0.176	6.83813e-07	2.75983e-05	-0.192	1.35003e-09	1.01336e-06	-0.187	6.27754e-08	3.65419e-05
cg15423581	chr13	49325268		OpenSea			0.148	2.89611e-09	1.82927e-06	0.17	1.9409e-09	3.35071e-07	0.163	9.9811e-11	1.71441e-07	0.118	1.31102e-05	0.00128285
cg04854343	chr20	2731560	chr20:2732746-2733630	N_Shore	EBF4	Body	-0.175	2.89779e-09	1.82927e-06	-0.234	1.60583e-11	9.55191e-09	-0.162	9.07075e-08	1.94163e-05	-0.156	2.28287e-06	0.000406304
cg08358671	chr1	185286807	chr1:185285329-185286735	S_Shore	IVNS1ABP	TSS1500	-0.197	2.9013e-09	1.82991e-06	-0.221	6.92895e-09	8.71641e-07	-0.196	7.07455e-09	3.19677e-06	-0.187	3.89945e-07	0.00012415
cg01785621	chr22	24200317	chr22:24199058-24200206	S_Shore	SLC2A11;SLC2A11;SLC2A11;SLC2A11;SLC2A11;SLC2A11	Body;Body;Body;Body;Body;Body	-0.184	2.93568e-09	1.84931e-06	-0.207	8.23641e-09	9.92268e-07	-0.16	3.90304e-07	5.4705e-05	-0.178	2.88538e-07	0.000101983
cg11907881	chr21	45302794		OpenSea	AGPAT3	5'UTR	0.17	2.93711e-09	1.84931e-06	0.232	1.84902e-12	1.96344e-09	0.165	8.7247e-09	3.70906e-06	0.12	9.99069e-05	0.00466289
cg06807117	chr1	204329004		OpenSea	PLEKHA6;PLEKHA6	5'UTR;1stExon	-0.255	2.94204e-09	1.85082e-06	-0.283	9.3253e-09	1.08561e-06	-0.251	9.15967e-09	3.82599e-06	-0.229	1.33386e-06	0.000284436
cg04609711	chr1	151138408		OpenSea	SCNM1;LYSMD1;LYSMD1;LYSMD1	TSS200;1stExon;5'UTR;TSS200	-0.211	2.95005e-09	1.85426e-06	-0.231	2.58226e-08	2.33966e-06	-0.188	2.4658e-07	3.95353e-05	-0.227	1.6337e-08	1.49596e-05
cg04417023	chr16	28890889	chr16:28890954-28891868	N_Shore	ATP2A1;ATP2A1-AS1;ATP2A1-AS1;ATP2A1-AS1;ATP2A1-AS1;ATP2A1;ATP2A1;ATP2A1;ATP2A1	TSS1500;Body;Body;Body;Body;ExonBnd;ExonBnd;Body;Body	-0.205	2.95518e-09	1.8558e-06	-0.206	6.10153e-07	2.52938e-05	-0.215	5.67792e-09	2.74103e-06	-0.214	1.06034e-07	5.15812e-05
cg14276841	chr15	26046085		OpenSea	ATP10A	Body	0.194	2.95757e-09	1.8558e-06	0.264	7.3048e-12	5.38755e-09	0.185	3.70629e-08	1.02019e-05	0.155	2.10608e-05	0.00173934
cg13930000	chr5	83747645		OpenSea			-0.231	2.96292e-09	1.85651e-06	-0.253	3.40342e-08	2.87237e-06	-0.233	1.00382e-08	4.05539e-06	-0.215	1.1442e-06	0.000256102
cg16016641	chr20	34824197	chr20:34824287-34824622	N_Shore	C20orf4	TSS1500	-0.189	2.96563e-09	1.85651e-06	-0.256	1.85618e-11	1.05522e-08	-0.189	1.37577e-08	5.03282e-06	-0.158	1.25869e-05	0.00124702
cg13833193	chr3	14990198	chr3:14989486-14989984	S_Shore	FGD5-AS1;FGD5-AS1;FGD5-AS1;FGD5-AS1;NR2C2;NR2C2;FGD5-AS1	TSS1500;TSS1500;TSS1500;TSS1500;5'UTR;5'UTR;TSS1500	-0.198	2.96791e-09	1.85651e-06	-0.248	1.94912e-10	6.09943e-08	-0.191	2.62237e-08	7.93522e-06	-0.176	2.3573e-06	0.000414482
cg24158959	chr19	39104576		OpenSea	MAP4K1;MAP4K1;MAP4K1;MAP4K1	ExonBnd;ExonBnd;Body;Body	0.134	2.96886e-09	1.85651e-06	0.146	4.79146e-08	3.70806e-06	0.126	9.41778e-08	1.99144e-05	0.111	1.51404e-05	0.00140703
cg22987182	chr8	61566285	chr8:61564204-61565152	S_Shore			-0.206	2.97823e-09	1.86078e-06	-0.244	1.63863e-09	2.95825e-07	-0.193	5.78072e-08	1.40698e-05	-0.195	4.79452e-07	0.000143078
cg20100970	chr5	148416733		OpenSea	SH3TC2	Body	-0.216	2.99186e-09	1.86771e-06	-0.312	4.89021e-14	1.33502e-10	-0.214	2.71877e-09	1.61587e-06	-0.163	2.49788e-05	0.00193479
cg15496634	chr2	38373900		OpenSea	CYP1B1-AS1	Body	-0.222	2.99589e-09	1.86863e-06	-0.343	1.68132e-16	2.01658e-12	-0.132	0.000149266	0.00344062	-0.205	1.36582e-07	6.09511e-05
cg07012484	chr1	167619748		OpenSea	RCSD1	Body	-0.186	3.00364e-09	1.87098e-06	-0.194	1.02183e-07	6.55558e-06	-0.168	2.10885e-07	3.5315e-05	-0.177	5.38664e-07	0.00015456
cg03449996	chr22	24458558		OpenSea	CABIN1;CABIN1;CABIN1	Body;Body;Body	0.173	3.00575e-09	1.87098e-06	0.234	2.48561e-11	1.2999e-08	0.161	1.40232e-07	2.63885e-05	0.141	2.01967e-05	0.00168952
cg10674754	chr4	8456019		OpenSea	C4orf23	TSS200	0.17	3.00733e-09	1.87098e-06	0.193	4.37042e-09	6.1673e-07	0.181	6.02525e-10	5.67347e-07	0.132	2.50884e-05	0.00194062
cg04288999	chr2	66667852		OpenSea	MEIS1	Body	-0.231	3.01164e-09	1.87207e-06	-0.252	5.86427e-08	4.3151e-06	-0.197	1.47172e-06	0.000138175	-0.252	2.68903e-08	2.07597e-05
cg02104700	chr4	6698168		OpenSea	S100P	Body	-0.249	3.01721e-09	1.87394e-06	-0.293	1.8611e-09	3.2482e-07	-0.239	2.58012e-08	7.8328e-06	-0.265	1.93355e-08	1.66444e-05
cg13857429	chr2	46061304		OpenSea	PRKCE	Body	-0.23	3.02462e-09	1.87695e-06	-0.262	4.11789e-09	5.89473e-07	-0.218	3.24529e-08	9.2352e-06	-0.199	3.24896e-06	0.000513633
cg21604191	chr19	51965573		OpenSea			-0.255	3.04932e-09	1.88879e-06	-0.367	1.84216e-14	6.26879e-11	-0.264	2.20665e-10	2.79802e-07	-0.172	0.000117444	0.00515669
cg06913958	chr1	85744641	chr1:85741865-85742535	S_Shelf	BCL10	TSS1500	-0.233	3.04949e-09	1.88879e-06	-0.285	2.22761e-10	6.77108e-08	-0.252	2.23954e-10	2.82993e-07	-0.163	0.00012495	0.00534888
cg19555405	chr2	122457319		OpenSea	NIFK-AS1	Body	-0.237	3.05145e-09	1.88879e-06	-0.274	5.06324e-09	6.86517e-07	-0.216	1.71477e-07	3.03847e-05	-0.226	5.56612e-07	0.00015756
cg15005962	chr12	109507389		OpenSea	USP30	Body	0.152	3.07049e-09	1.89897e-06	0.203	9.58553e-12	6.52382e-09	0.138	9.39022e-08	1.98964e-05	0.115	4.10573e-05	0.0026579
cg12053532	chr2	153031841	chr2:153031933-153032895	N_Shore	STAM2	Body	-0.161	3.07485e-09	1.90006e-06	-0.218	4.22775e-12	3.55537e-09	-0.126	3.27714e-06	0.000243939	-0.155	2.21202e-07	8.45996e-05
cg05683586	chr1	46010892		OpenSea			-0.255	3.11754e-09	1.92481e-06	-0.352	2.35612e-12	2.34214e-09	-0.195	6.42527e-06	0.000388059	-0.222	3.08847e-06	0.000496622
cg26697364	chr22	17686487		OpenSea	CECR1;CECR1;CECR1;CECR1;CECR1	Body;Body;Body;Body;Body	-0.223	3.13344e-09	1.933e-06	-0.327	9.90035e-15	4.0019e-11	-0.197	5.13805e-08	1.29672e-05	-0.151	0.000115484	0.00510202
cg18516619	chr17	78806891		OpenSea	RPTOR;RPTOR	Body;Body	-0.24	3.13762e-09	1.93394e-06	-0.268	6.89977e-09	8.68866e-07	-0.198	1.14345e-06	0.000116403	-0.249	2.98822e-08	2.23454e-05
cg27583581	chr8	82062126		OpenSea			-0.228	3.15561e-09	1.9434e-06	-0.222	7.75313e-07	3.04032e-05	-0.241	2.11924e-09	1.36812e-06	-0.248	1.78824e-08	1.58356e-05
cg19675084	chr20	37351945	chr20:37352130-37357372	N_Shore	SLC32A1	TSS1500	-0.191	3.16699e-09	1.94876e-06	-0.253	2.15268e-11	1.17623e-08	-0.173	1.56853e-07	2.85399e-05	-0.176	9.97411e-07	0.000232422
cg12600018	chr11	32457878	chr11:32459422-32459878	N_Shore	WIT1;WT1;WT1;WT1;WT1	Body;TSS1500;TSS1500;TSS1500;TSS1500	-0.229	3.17486e-09	1.949e-06	-0.216	9.67628e-07	3.59129e-05	-0.19	1.1616e-06	0.00011758	-0.26	2.12634e-09	4.39348e-06
cg04351402	chr9	95710046		OpenSea	FGD3	5'UTR	-0.232	3.17672e-09	1.949e-06	-0.219	9.56607e-07	3.5614e-05	-0.208	1.74497e-07	3.07337e-05	-0.264	2.09078e-09	4.35328e-06
cg26846695	chr2	71184819		OpenSea	ATP6V1B1	Body	-0.185	3.1768e-09	1.949e-06	-0.207	6.9945e-09	8.77774e-07	-0.181	1.17011e-08	4.5272e-06	-0.17	7.77147e-07	0.000198045
cg00003036	chr8	132054735	chr8:132052203-132054749	Island			0.195	3.17803e-09	1.949e-06	0.25	1.13558e-10	4.07268e-08	0.207	1.37647e-09	1.02763e-06	0.158	1.76895e-05	0.00155072
cg06622953	chr12	54357752	chr12:54359658-54359906	N_Shore	HOTAIR	Body	-0.177	3.19304e-09	1.95656e-06	-0.154	3.42161e-06	9.4485e-05	-0.164	3.28916e-08	9.32447e-06	-0.206	3.6851e-10	1.49786e-06
cg00080333	chr4	184492770		OpenSea			-0.171	3.21323e-09	1.96621e-06	-0.185	2.05588e-08	1.97258e-06	-0.154	1.36584e-07	2.59071e-05	-0.172	8.36702e-08	4.44884e-05
cg05264252	chr22	46393280		OpenSea			-0.209	3.21474e-09	1.96621e-06	-0.239	4.64412e-09	6.44132e-07	-0.209	7.31802e-09	3.26272e-06	-0.178	5.45931e-06	0.000726618
cg15056412	chr20	32262523	chr20:32261944-32262410	S_Shore	NECAB3;NECAB3	TSS1500;TSS1500	-0.193	3.21745e-09	1.96621e-06	-0.228	9.40173e-10	1.95645e-07	-0.215	1.01744e-10	1.72933e-07	-0.124	0.00043661	0.0117594
cg19652186	chr15	93446560	chr15:93447556-93447823	N_Shore	MIR3175;CHD2;CHD2	TSS1500;Body;Body	-0.184	3.21952e-09	1.96621e-06	-0.192	1.00129e-07	6.45901e-06	-0.18	2.0656e-08	6.68703e-06	-0.169	1.19238e-06	0.000263164
cg24110433	chr1	247658196		OpenSea			-0.301	3.23392e-09	1.97335e-06	-0.432	3.80305e-13	6.11277e-10	-0.249	1.14571e-06	0.000116552	-0.235	2.61375e-05	0.0019924
cg19069367	chr8	146017762	chr8:146016927-146018664	Island	RPL8;MIR6850;RPL8;RPL8	5'UTR;TSS1500;TSS200;1stExon	-0.506	3.23743e-09	1.97385e-06	-0.423	1.06454e-05	0.000223136	-0.554	1.79519e-10	2.44255e-07	-0.544	8.76695e-09	1.04466e-05
cg01230160	chr2	234263768		OpenSea	DGKD	Body	-0.25	3.25373e-09	1.98214e-06	-0.239	6.91783e-07	2.78445e-05	-0.258	2.32682e-09	1.46379e-06	-0.269	1.2489e-08	1.30163e-05
cg04344584	chr1	3410161		OpenSea	MEGF6	Body	0.135	3.26077e-09	1.98477e-06	0.161	8.84125e-10	1.87061e-07	0.108	2.49468e-06	0.000201435	0.132	1.5955e-07	6.73429e-05
cg17339927	chr12	132991124	chr12:132990777-132990987	S_Shore			0.195	3.297e-09	2.00363e-06	0.209	5.27154e-08	3.9897e-06	0.162	1.61632e-06	0.000148096	0.213	1.22923e-08	1.28846e-05
cg14643497	chr11	65150181	chr11:65153726-65154606	N_Shelf	SLC25A45;SLC25A45	TSS200;TSS200	-0.231	3.29724e-09	2.00363e-06	-0.238	1.87112e-07	1.03821e-05	-0.215	1.13234e-07	2.26913e-05	-0.242	5.33498e-08	3.27936e-05
cg04367652	chr4	89206104	chr4:89204952-89206069	S_Shore	PPM1K	TSS200	-0.194	3.30193e-09	2.00482e-06	-0.218	6.2754e-09	8.08972e-07	-0.192	7.75316e-09	3.40895e-06	-0.168	3.05379e-06	0.00049274
cg02479626	chr10	80961336		OpenSea	ZMIZ1;ZMIZ1	ExonBnd;5'UTR	0.148	3.31866e-09	2.01246e-06	0.201	6.53792e-12	4.96779e-09	0.114	5.76176e-06	0.000360361	0.123	8.77824e-06	0.000989289
cg06793974	chr20	61201166	chr20:61200972-61201272	Island			-0.169	3.32138e-09	2.01246e-06	-0.15	5.38728e-06	0.000133205	-0.166	1.9696e-08	6.4882e-06	-0.175	6.14688e-08	3.60358e-05
cg06733155	chr7	73508868		OpenSea	LIMK1	Body	-0.236	3.32277e-09	2.01246e-06	-0.277	1.35497e-09	2.57894e-07	-0.235	5.60418e-09	2.71541e-06	-0.229	1.77376e-07	7.27436e-05
cg19464524	chr10	93870321		OpenSea	CPEB3	Body	-0.172	3.33468e-09	2.01801e-06	-0.216	2.77759e-10	8.01332e-08	-0.169	1.92115e-08	6.36875e-06	-0.136	2.99077e-05	0.00217143
cg12129824	chr14	91844449		OpenSea	CCDC88C	Body	-0.303	3.35294e-09	2.02662e-06	-0.413	1.83927e-12	1.95592e-09	-0.304	2.81912e-09	1.65535e-06	-0.229	3.25453e-05	0.00229153
cg00599559	chr11	76433073		OpenSea	GUCY2E	TSS1500	-0.245	3.35445e-09	2.02662e-06	-0.248	2.17458e-07	1.16182e-05	-0.219	2.36043e-07	3.83571e-05	-0.265	1.34301e-08	1.33504e-05
cg25012029	chr6	30035104	chr6:30038881-30039477	N_Shelf	PPP1R11;PPP1R11	5'UTR;1stExon	-0.214	3.35947e-09	2.02798e-06	-0.224	5.27817e-08	3.99409e-06	-0.197	6.64168e-08	1.55214e-05	-0.234	5.8841e-09	8.07027e-06
cg27582625	chr4	138453688		OpenSea	PCDH18	TSS200	-0.234	3.37346e-09	2.03448e-06	-0.242	1.75505e-07	9.87738e-06	-0.218	1.04822e-07	2.14821e-05	-0.263	5.91953e-09	8.0801e-06
cg20100969	chr12	74931493	chr12:74931492-74931879	Island	LOC552889	TSS200	-0.2	3.37682e-09	2.03448e-06	-0.189	1.25113e-06	4.36559e-05	-0.172	6.46836e-07	7.79911e-05	-0.21	3.59497e-08	2.52177e-05
cg01732718	chr17	75082265	chr17:75084622-75085085	N_Shelf			-0.208	3.3786e-09	2.03448e-06	-0.249	1.27709e-09	2.46469e-07	-0.183	3.41192e-07	4.99556e-05	-0.209	1.19284e-07	5.60157e-05
cg13015908	chr21	34481860		OpenSea			-0.229	3.38235e-09	2.03507e-06	-0.204	4.477e-06	0.000115751	-0.17	1.5579e-05	0.000719442	-0.288	7.04698e-11	5.47498e-07
cg18908845	chr14	78121495		OpenSea			-0.181	3.38544e-09	2.03525e-06	-0.208	5.14906e-09	6.95318e-07	-0.175	2.95342e-08	8.61203e-06	-0.149	1.35426e-05	0.00131093
cg16948651	chr1	41005302		OpenSea	ZNF684	Body	-0.228	3.39817e-09	2.04123e-06	-0.257	1.41388e-08	1.48755e-06	-0.227	1.50564e-08	5.35528e-06	-0.242	3.51191e-08	2.48909e-05
cg07056545	chr22	17739134		OpenSea	CECR3	Body	-0.214	3.41352e-09	2.04877e-06	-0.227	2.28898e-07	1.20835e-05	-0.153	7.10859e-05	0.00205911	-0.233	5.18818e-08	3.22047e-05
cg25491287	chr12	6205903		OpenSea	VWF	Body	-0.252	3.42903e-09	2.05639e-06	-0.352	4.76681e-13	7.18445e-10	-0.259	1.03006e-09	8.27977e-07	-0.19	3.04694e-05	0.00219847
cg06745083	chr16	87960072		OpenSea	CA5A	Body	-0.263	3.43761e-09	2.05985e-06	-0.33	1.90946e-10	6.00098e-08	-0.215	1.8833e-06	0.000165213	-0.257	2.40067e-07	8.96587e-05
cg25826526	chr20	61426675	chr20:61426696-61427099	N_Shore	C20orf20	TSS1500	-0.262	3.44114e-09	2.06028e-06	-0.28	1.58295e-07	9.13541e-06	-0.256	6.31311e-08	1.50267e-05	-0.272	1.51419e-07	6.46345e-05
cg03834667	chr19	16254500		OpenSea	HSH2D;HSH2D;HSH2D;HSH2D	5'UTR;5'UTR;Body;Body	-0.225	3.44575e-09	2.06135e-06	-0.227	3.80319e-07	1.77312e-05	-0.213	8.69197e-08	1.88258e-05	-0.222	3.33854e-07	0.000111861
cg07830449	chr17	62075103		OpenSea	C17orf72	TSS1500	-0.27	3.45631e-09	2.06583e-06	-0.27	5.86342e-07	2.45473e-05	-0.289	2.40187e-09	1.49557e-06	-0.28	1.12697e-07	5.40651e-05
cg15611186	chr11	65363744	chr11:65366864-65367254	N_Shelf	KCNK7;KCNK7;KCNK7;KCNK7	TSS1500;TSS1500;TSS1500;TSS1500	0.185	3.45996e-09	2.06583e-06	0.195	1.2429e-07	7.62044e-06	0.182	2.70875e-08	8.08073e-06	0.182	3.51056e-07	0.000115696
cg00979000	chr1	11898805	chr1:11898393-11898732	S_Shore	CLCN6	Body	-0.196	3.46171e-09	2.06583e-06	-0.218	3.4831e-08	2.9231e-06	-0.236	2.68214e-11	7.1358e-08	-0.18	2.21714e-06	0.000398756
cg06078641	chr2	38828469	chr2:38829103-38830804	N_Shore	HNRNPLL;HNRNPLL	Body;Body	-0.218	3.48483e-09	2.07793e-06	-0.266	5.10717e-10	1.25832e-07	-0.189	4.56938e-07	6.11957e-05	-0.189	4.04912e-06	0.000596073
cg14109456	chr9	127040562		OpenSea	NEK6;NEK6;NEK6;NEK6	5'UTR;5'UTR;Body;5'UTR	-0.206	3.49925e-09	2.08483e-06	-0.237	2.91444e-09	4.54165e-07	-0.202	1.0727e-08	4.24689e-06	-0.183	1.75964e-06	0.000342762
cg12279419	chr6	33943662	chr6:33943604-33944027	Island			0.167	3.51743e-09	2.09396e-06	0.163	6.16438e-07	2.54893e-05	0.155	9.4209e-08	1.99145e-05	0.165	1.94917e-07	7.7643e-05
cg03835630	chr17	42687332		OpenSea			-0.268	3.52329e-09	2.09574e-06	-0.385	2.43319e-13	4.35259e-10	-0.285	4.69753e-10	4.79692e-07	-0.172	0.00045373	0.0120402
cg11817978	chr15	75494295	chr15:75493982-75495331	Island	C15orf39;C15orf39	1stExon;5'UTR	-0.408	3.5265e-09	2.09595e-06	-0.301	5.9413e-05	0.000829398	-0.469	7.97209e-12	3.01967e-08	-0.478	1.63273e-10	9.15793e-07
cg13853591	chr1	65468921	chr1:65468272-65468828	S_Shore			-0.162	3.54332e-09	2.10288e-06	-0.202	3.94085e-10	1.04358e-07	-0.133	2.18184e-06	0.000183315	-0.147	1.89016e-06	0.000360754
cg13766044	chr17	39968772	chr17:39967407-39968604	S_Shore	FKBP10;SC65	TSS200;TSS1500	-0.172	3.54391e-09	2.10288e-06	-0.182	4.71658e-07	2.08445e-05	-0.15	2.7281e-06	0.000214211	-0.174	7.43859e-07	0.000191699
cg27639525	chr1	25029378		OpenSea			0.152	3.55628e-09	2.10795e-06	0.2	8.11447e-12	5.79203e-09	0.15	4.18684e-09	2.19331e-06	0.101	0.000235216	0.00801877
cg21076158	chr16	28849081		OpenSea			0.161	3.55822e-09	2.10795e-06	0.261	2.01293e-16	2.28528e-12	0.141	1.7698e-07	3.10217e-05	0.109	0.000189681	0.0069885
cg09979899	chr1	115627857	chr1:115631850-115632584	N_Shelf	TSPAN2;TSPAN2;TSPAN2	Body;Body;Body	-0.187	3.56122e-09	2.10802e-06	-0.188	4.23571e-07	1.92156e-05	-0.187	1.75754e-08	5.96696e-06	-0.185	3.11631e-07	0.000107042
cg04800394	chr3	197677333		OpenSea	RPL35A;IQCG;IQCG	5'UTR;5'UTR;TSS1500	-0.262	3.57279e-09	2.11178e-06	-0.274	8.66127e-08	5.79346e-06	-0.242	9.37231e-08	1.98642e-05	-0.273	4.28693e-08	2.84616e-05
cg20157484	chr12	46385525	chr12:46385607-46385887	N_Shore	SFRS2IP	TSS1500	-0.226	3.57335e-09	2.11178e-06	-0.272	3.77705e-10	1.01522e-07	-0.209	3.94223e-08	1.06615e-05	-0.213	3.09664e-07	0.00010671
cg03741332	chr19	4403337	chr19:4402483-4403091	S_Shore	CHAF1A	Body	-0.153	3.58017e-09	2.11387e-06	-0.202	1.86511e-11	1.05781e-08	-0.147	2.34183e-08	7.32208e-06	-0.13	5.12805e-06	0.000695433
cg04260516	chr14	24630327		OpenSea	IRF9	TSS200	-0.2	3.58266e-09	2.11387e-06	-0.219	3.26419e-08	2.78441e-06	-0.187	8.58372e-08	1.86576e-05	-0.196	3.05199e-07	0.000105777
cg25094529	chr15	40346773		OpenSea	SRP14-AS1;SRP14-AS1;SRP14-AS1;SRP14-AS1	Body;Body;Body;Body	-0.195	3.5924e-09	2.11754e-06	-0.236	8.0934e-10	1.75449e-07	-0.197	5.72922e-09	2.7545e-06	-0.17	3.35826e-06	0.000525454
cg24277456	chr1	204430947		OpenSea	PIK3C2B	Body	-0.225	3.59642e-09	2.11754e-06	-0.252	1.95848e-08	1.90165e-06	-0.207	1.62328e-07	2.92021e-05	-0.213	8.23846e-07	0.000205578
cg05966463	chr10	33415243		OpenSea			-0.221	3.60014e-09	2.11754e-06	-0.247	6.52596e-09	8.32541e-07	-0.197	1.47271e-07	2.7292e-05	-0.224	4.97407e-08	3.13454e-05
cg00381968	chr15	31558766		OpenSea			-0.228	3.60046e-09	2.11754e-06	-0.248	2.70268e-08	2.41763e-06	-0.211	8.15609e-08	1.79575e-05	-0.231	9.24225e-08	4.7646e-05
cg26202378	chr17	72804237		OpenSea	TMEM104	Body	-0.204	3.60936e-09	2.12107e-06	-0.205	5.4858e-07	2.33593e-05	-0.186	3.00697e-07	4.55844e-05	-0.215	7.95997e-08	4.29483e-05
cg08216426	chr17	43121478		OpenSea	DCAKD;DCAKD;DCAKD;DCAKD	5'UTR;5'UTR;5'UTR;5'UTR	0.167	3.6188e-09	2.12491e-06	0.21	2.31909e-11	1.2403e-08	0.182	5.80109e-11	1.22161e-07	0.109	0.000228902	0.00788552
cg04797570	chr11	47587672	chr11:47586848-47587608	S_Shore	PTPMT1;PTPMT1	Body;Body	-0.167	3.622e-09	2.12509e-06	-0.172	1.79785e-07	1.00571e-05	-0.158	5.75122e-08	1.4026e-05	-0.188	5.39266e-09	7.64122e-06
cg02117185	chr6	35471425		OpenSea	TULP1;TULP1;TULP1;TULP1	ExonBnd;ExonBnd;Body;Body	-0.222	3.62526e-09	2.1253e-06	-0.22	6.20075e-07	2.56151e-05	-0.223	1.40436e-08	5.10421e-06	-0.212	7.0785e-07	0.000185823
cg15229926	chr11	65648571		OpenSea	CTSW	Body	-0.219	3.64733e-09	2.13652e-06	-0.366	5.83198e-19	2.49673e-14	-0.204	5.02853e-09	2.51989e-06	-0.125	0.000805349	0.0172061
cg08989558	chr8	143667200		OpenSea			0.193	3.65505e-09	2.1382e-06	0.242	1.19023e-10	4.21497e-08	0.148	5.99205e-06	0.000370405	0.189	1.68281e-07	7.0114e-05
cg17657737	chr3	45224950		OpenSea			-0.208	3.65604e-09	2.1382e-06	-0.291	6.07702e-13	8.6839e-10	-0.188	7.34581e-08	1.66722e-05	-0.16	2.56287e-05	0.00196801
cg09395038	chr17	40053239		OpenSea	ACLY;ACLY;ACLY;ACLY	Body;Body;Body;Body	0.199	3.67002e-09	2.14466e-06	0.23	5.76622e-09	7.59728e-07	0.162	2.6409e-06	0.000209768	0.188	7.82697e-07	0.000198905
cg23311790	chr12	31812481		OpenSea	C12orf72;C12orf72;C12orf72	TSS200;5'UTR;5'UTR	-0.211	3.67595e-09	2.14626e-06	-0.27	1.42796e-10	4.81894e-08	-0.182	7.00758e-07	8.22618e-05	-0.192	1.61873e-06	0.000324294
cg05028773	chr19	13947162	chr19:13944139-13944695	S_Shelf	MIR24-2	Body	-0.225	3.67941e-09	2.14626e-06	-0.23	1.98031e-07	1.08407e-05	-0.261	5.7493e-11	1.21572e-07	-0.202	2.30163e-06	0.000408211
cg06403535	chr2	177116896		OpenSea			-0.216	3.68295e-09	2.14626e-06	-0.312	6.46249e-14	1.65321e-10	-0.162	4.99924e-06	0.000325875	-0.179	4.65192e-06	0.000652262
cg05358228	chr10	102241434	chr10:102241980-102242559	N_Shore	WNT8B	Body	-0.167	3.68449e-09	2.14626e-06	-0.189	1.46139e-08	1.52265e-06	-0.138	2.47082e-06	0.000199905	-0.181	2.29983e-08	1.87376e-05
cg02197392	chr19	13049544	chr19:13049038-13049809	Island	CALR	1stExon	-0.206	3.6935e-09	2.1498e-06	-0.148	0.000124026	0.0014566	-0.212	1.32985e-09	1.00409e-06	-0.239	5.35888e-10	1.85329e-06
cg27317016	chr8	22876933		OpenSea	RHOBTB2;RHOBTB2;RHOBTB2	3'UTR;3'UTR;3'UTR	-0.214	3.69912e-09	2.15119e-06	-0.273	8.68627e-11	3.3572e-08	-0.195	1.1664e-07	2.31206e-05	-0.199	7.72653e-07	0.000197277
cg02850821	chr12	25403680		OpenSea	KRAS;KRAS	5'UTR;5'UTR	-0.327	3.70447e-09	2.15119e-06	-0.217	0.000272786	0.00264452	-0.382	2.7527e-12	1.55076e-08	-0.389	7.10905e-11	5.47498e-07
cg18039855	chr11	57434952	chr11:57435204-57436146	N_Shore	ZDHHC5	TSS1500	-0.204	3.70627e-09	2.15119e-06	-0.252	2.85948e-10	8.17652e-08	-0.192	4.3327e-08	1.14233e-05	-0.185	1.35841e-06	0.000287231
cg06221058	chr22	36762509		OpenSea	MYH9	5'UTR	-0.236	3.70765e-09	2.15119e-06	-0.29	5.81481e-10	1.38532e-07	-0.214	1.71829e-07	3.04103e-05	-0.224	5.50518e-07	0.000156662
cg19480699	chr11	805666	chr11:804827-805608	S_Shore	LRDD;LRDD;LRDD	TSS1500;TSS1500;TSS1500	-0.192	3.71445e-09	2.15221e-06	-0.179	1.63449e-06	5.36183e-05	-0.183	3.89005e-08	1.05567e-05	-0.212	8.14424e-09	9.98401e-06
cg06598475	chr19	36294811		OpenSea	PRODH2	Body	-0.21	3.7153e-09	2.15221e-06	-0.156	0.000132028	0.00152659	-0.279	1.26098e-13	2.00722e-09	-0.188	2.53954e-06	0.000434439
cg10364630	chr19	36132567	chr19:36134153-36135781	N_Shore	ETV2	TSS200	-0.195	3.72339e-09	2.1545e-06	-0.219	8.24986e-09	9.93427e-07	-0.173	2.4365e-07	3.91622e-05	-0.197	8.77004e-08	4.58975e-05
cg12760522	chr14	83513860		OpenSea			-0.182	3.72514e-09	2.1545e-06	-0.23	1.37438e-10	4.68786e-08	-0.14	6.32657e-06	0.000384096	-0.154	6.28454e-06	0.000795362
cg22954819	chr7	10747735		OpenSea			-0.185	3.74724e-09	2.16557e-06	-0.261	3.60607e-13	5.87601e-10	-0.15	1.27256e-06	0.000125225	-0.153	5.92963e-06	0.000765567
cg09218130	chr12	132413611	chr12:132413338-132414801	Island	PUS1;PUS1;PUS1	TSS200;TSS1500;TSS200	-0.2	3.75487e-09	2.16827e-06	-0.122	0.000750232	0.00568875	-0.236	1.67875e-12	1.11658e-08	-0.236	9.06952e-11	6.44231e-07
cg21329936	chr16	86916344	chr16:86912403-86912670	S_Shelf			-0.225	3.77079e-09	2.17569e-06	-0.256	1.13024e-08	1.25634e-06	-0.206	1.84015e-07	3.1958e-05	-0.237	5.15833e-08	3.21267e-05
cg02164462	chr16	57769538	chr16:57769596-57769973	N_Shore	KATNB1	TSS200	-0.179	3.77368e-09	2.17569e-06	-0.207	1.81475e-08	1.7923e-06	-0.153	2.02041e-06	0.000173538	-0.18	4.1933e-07	0.000130164
cg14985524	chr9	95838971		OpenSea	SUSD3;SUSD3;SUSD3;SUSD3;SUSD3	Body;Body;Body;Body;Body	0.163	3.79029e-09	2.18355e-06	0.208	7.49316e-11	3.01554e-08	0.13	2.62346e-06	0.000208799	0.146	1.54128e-06	0.000312803
cg18606630	chr14	75400792		OpenSea			-0.197	3.7967e-09	2.18552e-06	-0.179	2.65771e-06	7.786e-05	-0.208	1.20457e-09	9.30629e-07	-0.186	5.2022e-07	0.000150856
cg08217159	chr17	1547939	chr17:1546742-1547324	S_Shore	SCARF1;SCARF1;SCARF1;SCARF1	Body;Body;Body;Body	-0.227	3.80345e-09	2.18644e-06	-0.3	6.08233e-11	2.57526e-08	-0.212	1.21406e-07	2.37817e-05	-0.187	1.69393e-05	0.00150863
cg13538261	chr2	120934603		OpenSea	EPB41L5;EPB41L5	3'UTR;3'UTR	-0.245	3.80427e-09	2.18644e-06	-0.337	7.96265e-12	5.72137e-09	-0.192	6.62198e-06	0.000396599	-0.21	6.65066e-06	0.000826811
cg05506818	chr16	50717778		OpenSea			-0.248	3.82378e-09	2.19593e-06	-0.319	5.08052e-11	2.24326e-08	-0.22	1.97383e-07	3.3694e-05	-0.213	3.94136e-06	0.000585391
cg19663795	chr16	30393854	chr16:30389035-30390631	S_Shelf	2001-09-01	5'UTR	-0.224	3.83447e-09	2.20034e-06	-0.267	8.75701e-10	1.85627e-07	-0.199	2.02189e-07	3.42824e-05	-0.222	1.21958e-07	5.67919e-05
cg26279152	chr13	20356101	chr13:20356147-20357234	N_Shore	PSPC1;PSPC1	Body;Body	-0.327	3.8395e-09	2.2015e-06	-0.23	0.00012657	0.0014787	-0.342	3.70463e-10	4.05148e-07	-0.365	9.81232e-10	2.64909e-06
cg22424370	chr3	15839734		OpenSea	ANKRD28;ANKRD28	TSS200;Body	-0.19	3.85526e-09	2.20464e-06	-0.196	2.42684e-07	1.2624e-05	-0.171	3.69113e-07	5.27042e-05	-0.167	5.654e-06	0.000744005
cg01345157	chr16	85120484		OpenSea	KIAA0513;KIAA0513;KIAA0513	Body;Body;Body	-0.389	3.85546e-09	2.20464e-06	-0.367	1.2622e-06	4.3958e-05	-0.383	1.57497e-08	5.5055e-06	-0.396	8.62389e-08	4.55234e-05
cg03502399	chr17	19322221		OpenSea			-0.167	3.85599e-09	2.20464e-06	-0.161	1.5012e-06	5.01794e-05	-0.159	9.51992e-08	2.00128e-05	-0.179	4.24147e-08	2.82882e-05
cg22743157	chr17	59457062		OpenSea	BCAS3;BCAS3	Body;Body	0.188	3.85704e-09	2.20464e-06	0.242	9.96213e-11	3.68803e-08	0.175	8.78005e-08	1.89604e-05	0.161	6.5429e-06	0.000817873
cg22970157	chr22	21457195		OpenSea	BCRP2	TSS200	-0.157	3.86393e-09	2.20686e-06	-0.199	1.33682e-10	4.58753e-08	-0.166	1.17784e-09	9.14811e-07	-0.114	0.000100877	0.00469498
cg14595075	chr11	62323782		OpenSea			-0.266	3.87239e-09	2.20891e-06	-0.325	1.42018e-09	2.67385e-07	-0.274	7.66989e-09	3.38454e-06	-0.202	7.89083e-05	0.00402034
cg05739933	chr7	30025184	chr7:30028518-30029822	N_Shelf	SCRN1;SCRN1;SCRN1;SCRN1	Body;5'UTR;5'UTR;5'UTR	-0.222	3.87355e-09	2.20891e-06	-0.247	1.60808e-08	1.63702e-06	-0.195	4.02981e-07	5.58886e-05	-0.221	1.62854e-07	6.84374e-05
cg00624976	chr20	61846766	chr20:61846843-61848103	N_Shore	YTHDF1	Body	-0.184	3.88026e-09	2.21069e-06	-0.241	2.34612e-11	1.24814e-08	-0.158	4.8729e-07	6.39538e-05	-0.189	4.82268e-08	3.06288e-05
cg23801982	chr2	69001624		OpenSea	ARHGAP25;ARHGAP25;ARHGAP25;ARHGAP25	TSS1500;TSS1500;Body;Body	-0.207	3.88273e-09	2.21069e-06	-0.193	2.04986e-06	6.3868e-05	-0.208	1.10402e-08	4.34267e-06	-0.211	1.14523e-07	5.45766e-05
cg10010943	chr19	38940742	chr19:38943381-38943735	N_Shelf	RYR1;RYR1	Body;Body	0.149	3.89612e-09	2.21659e-06	0.203	1.32845e-12	1.57271e-09	0.134	6.3223e-08	1.50331e-05	0.118	1.22863e-05	0.00123071
cg19502694	chr6	110725921		OpenSea	DDO;DDO	Body;Body	-0.186	3.93336e-09	2.23604e-06	-0.181	4.44662e-07	1.99393e-05	-0.218	1.95037e-11	5.66255e-08	-0.153	9.74616e-06	0.0010553
cg27406919	chr16	87212733		OpenSea			-0.211	3.95209e-09	2.24495e-06	-0.245	4.37744e-09	6.17559e-07	-0.173	2.09498e-06	0.000178103	-0.222	4.1324e-08	2.77632e-05
cg23712401	chr10	133775551		OpenSea			0.188	3.95988e-09	2.24763e-06	0.218	3.68769e-08	3.05299e-06	0.135	8.65706e-05	0.00236054	0.186	1.1013e-06	0.000249304
cg23360012	chr11	117688963		OpenSea			-0.18	3.98522e-09	2.26025e-06	-0.189	6.59696e-08	4.71161e-06	-0.177	1.43428e-08	5.18465e-06	-0.165	1.11951e-06	0.000252178
cg02709390	chr19	54581006		OpenSea	TARM1	Body	-0.267	3.99867e-09	2.26612e-06	-0.232	6.48206e-06	0.000152999	-0.247	7.74569e-08	1.73356e-05	-0.305	1.95542e-09	4.171e-06
cg02754739	chr12	51833894		OpenSea	SLC4A8;SLC4A8;SLC4A8;SLC4A8;SLC4A8;SLC4A8	5'UTR;5'UTR;Body;Body;Body;5'UTR	0.166	4.00703e-09	2.2691e-06	0.143	9.03601e-06	0.000196547	0.164	1.15615e-08	4.49218e-06	0.172	4.84946e-08	3.07455e-05
cg14184306	chr4	57594819		OpenSea			-0.263	4.01896e-09	2.27402e-06	-0.4	8.93399e-15	3.69289e-11	-0.217	9.03725e-07	9.85182e-05	-0.219	5.35846e-06	0.000716978
cg22593395	chr3	21038502		OpenSea			-0.177	4.02192e-09	2.27402e-06	-0.231	1.1014e-11	7.23361e-09	-0.165	2.74976e-08	8.16066e-06	-0.121	0.000161865	0.00632092
cg11804524	chr3	101498761	chr3:101497830-101498648	S_Shore	NXPE3;NXPE3	5'UTR;5'UTR	-0.187	4.02817e-09	2.27579e-06	-0.25	4.55271e-12	3.76156e-09	-0.166	1.14846e-07	2.28579e-05	-0.155	5.41969e-06	0.000723055
cg00276040	chr10	32734072		OpenSea	LOC101929431;CCDC7;CCDC7;CCDC7;CCDC7	Body;TSS1500;TSS1500;TSS1500;TSS1500	0.458	4.03861e-09	2.27993e-06	0.587	1.31787e-10	4.5384e-08	0.377	2.11587e-06	0.000179352	0.456	1.94947e-07	7.7643e-05
cg24839693	chr17	43212892	chr17:43209347-43210746	S_Shelf	ACBD4;ACBD4;ACBD4;ACBD4;ACBD4	TSS200;TSS200;TSS200;TSS200;5'UTR	-0.223	4.05067e-09	2.28498e-06	-0.245	2.36279e-08	2.18795e-06	-0.192	6.61222e-07	7.90867e-05	-0.252	4.25914e-09	6.51911e-06
cg16230391	chr3	48598680	chr3:48594022-48594853	S_Shelf			-0.199	4.06295e-09	2.29013e-06	-0.162	2.15178e-05	0.000381738	-0.211	1.01012e-09	8.18424e-07	-0.18	1.4268e-06	0.000297405
cg27635422	chr6	33267886	chr6:33266302-33267582	S_Shore	TAPBP;TAPBP;RGL2;RGL2	3'UTR;3'UTR;TSS1500;TSS1500	-0.186	4.06645e-09	2.29035e-06	-0.224	1.73663e-09	3.08774e-07	-0.167	2.90917e-07	4.45096e-05	-0.158	8.08907e-06	0.000940161
cg23660755	chr17	73110554	chr17:73105229-73106667	S_Shelf	ARMC7	Body	-0.223	4.08777e-09	2.2993e-06	-0.173	6.36668e-05	0.000874085	-0.226	7.11278e-09	3.20573e-06	-0.254	2.93625e-09	5.31785e-06
cg05012709	chr8	82754017	chr8:82754054-82754476	N_Shore	SNX16;SNX16;SNX16	5'UTR;5'UTR;5'UTR	-0.18	4.08863e-09	2.2993e-06	-0.237	2.06199e-11	1.1403e-08	-0.177	1.0921e-08	4.31435e-06	-0.147	1.16683e-05	0.00118833
cg26662410	chr16	68562856	chr16:68563759-68564281	N_Shore			-0.176	4.11747e-09	2.3123e-06	-0.159	3.39804e-06	9.39684e-05	-0.181	3.92105e-09	2.09706e-06	-0.192	1.06779e-08	1.17656e-05
cg04566018	chr19	45146967	chr19:45147074-45147721	N_Shore	PVR;PVR;PVR;PVR	TSS200;TSS200;TSS200;TSS200	-0.197	4.11808e-09	2.3123e-06	-0.197	2.0207e-07	1.10034e-05	-0.175	1.74561e-07	3.07376e-05	-0.216	5.48537e-09	7.73273e-06
cg24146586	chr17	74349090	chr17:74349151-74350656	N_Shore	PRPSAP1	Body	-0.176	4.12306e-09	2.31332e-06	-0.181	1.83163e-07	1.02063e-05	-0.188	1.2214e-09	9.39662e-07	-0.16	1.8472e-06	0.00035444
cg18503793	chr22	41763370		OpenSea	TEF	TSS200	-0.202	4.16462e-09	2.33485e-06	-0.188	4.67724e-06	0.000119739	-0.181	7.07706e-07	8.28585e-05	-0.216	7.95847e-08	4.29483e-05
cg03653573	chr5	131762326		OpenSea	C5orf56	Body	-0.213	4.17937e-09	2.34133e-06	-0.262	4.1716e-10	1.08731e-07	-0.18	8.72966e-07	9.60873e-05	-0.222	3.91087e-08	2.67165e-05
cg17300479	chr19	30705980		OpenSea			-0.222	4.19049e-09	2.34576e-06	-0.232	1.81092e-07	1.01175e-05	-0.192	9.44244e-07	0.000101684	-0.223	2.47412e-07	9.16533e-05
cg21197219	chr1	3374906	chr1:3370905-3371683	S_Shelf	ARHGEF16	5'UTR	-0.199	4.22389e-09	2.36265e-06	-0.168	2.37887e-05	0.000411833	-0.218	1.29852e-09	9.87573e-07	-0.195	5.4959e-07	0.000156581
cg19011590	chr16	89831437		OpenSea	FANCA;FANCA	Body;Body	-0.257	4.24538e-09	2.37164e-06	-0.332	9.40103e-11	3.54219e-08	-0.273	1.48148e-09	1.07637e-06	-0.194	6.43037e-05	0.00353337
cg04915182	chr5	179635731	chr5:179636009-179636444	N_Shore	RASGEF1C	5'UTR	-0.213	4.24652e-09	2.37164e-06	-0.179	1.17125e-05	0.00023984	-0.194	9.96544e-08	2.07015e-05	-0.267	4.56269e-11	4.14953e-07
cg08935389	chr12	54943074		OpenSea	PDE1B;PDE1B;PDE1B	TSS1500;TSS200;TSS200	-0.21	4.25064e-09	2.37164e-06	-0.258	1.06484e-09	2.15332e-07	-0.208	2.51137e-08	7.704e-06	-0.162	5.99728e-05	0.00337967
cg11054510	chr1	27668369		OpenSea	SYTL1;SYTL1	TSS200;TSS200	-0.222	4.25292e-09	2.37164e-06	-0.23	1.24761e-07	7.6436e-06	-0.213	3.31294e-08	9.36217e-06	-0.22	1.89163e-07	7.58345e-05
cg19768356	chr6	36547772		OpenSea			-0.183	4.26498e-09	2.37655e-06	-0.182	3.31638e-07	1.59872e-05	-0.194	1.16269e-09	9.0496e-07	-0.177	2.97395e-07	0.000103859
cg27627014	chr14	23289062	chr14:23291078-23291337	N_Shelf	SLC7A7	TSS200	-0.229	4.27309e-09	2.37925e-06	-0.236	9.52529e-08	6.21469e-06	-0.232	3.66219e-09	1.99474e-06	-0.195	4.51175e-06	0.000639007
cg03795893	chr11	65149997	chr11:65153726-65154606	N_Shelf	SLC25A45;SLC25A45;SLC25A45;SLC25A45;SLC25A45;SLC25A45;SLC25A45	5'UTR;5'UTR;5'UTR;TSS200;TSS200;1stExon;1stExon	-0.186	4.2844e-09	2.38358e-06	-0.19	2.52674e-07	1.30031e-05	-0.178	5.19726e-08	1.30715e-05	-0.189	1.3323e-07	5.98744e-05
cg09501372	chr20	35463894	chr20:35467641-35467849	N_Shelf	C20orf117;C20orf117	Body;Body	-0.213	4.29028e-09	2.38358e-06	-0.22	1.04286e-07	6.65149e-06	-0.195	1.02958e-07	2.12131e-05	-0.245	1.54181e-09	3.63516e-06
cg19838384	chr16	81786066		OpenSea			-0.256	4.29092e-09	2.38358e-06	-0.285	1.48539e-08	1.54212e-06	-0.276	7.82552e-10	6.79835e-07	-0.203	2.49618e-05	0.00193402
cg06575855	chr1	28157164	chr1:28157221-28157788	N_Shore	PPP1R8;PPP1R8;PPP1R8	TSS200;TSS200;TSS200	-0.207	4.29388e-09	2.38358e-06	-0.252	8.34571e-10	1.79198e-07	-0.199	3.56925e-08	9.90663e-06	-0.202	2.8556e-07	0.000101371
cg08235081	chr1	152020437		OpenSea			-0.249	4.3221e-09	2.39742e-06	-0.299	1.29021e-09	2.4815e-07	-0.226	1.61396e-07	2.91065e-05	-0.236	5.66634e-07	0.000159078
cg11319232	chr12	63286360		OpenSea	PPM1H	Body	-0.26	4.32556e-09	2.39752e-06	-0.263	1.8776e-07	1.0407e-05	-0.288	2.16136e-10	2.75973e-07	-0.227	3.36109e-06	0.000525783
cg26720338	chr16	87635575	chr16:87636506-87637284	N_Shore	JPH3	TSS1500	-0.18	4.3446e-09	2.40605e-06	-0.223	7.43053e-10	1.6615e-07	-0.18	1.58524e-08	5.53876e-06	-0.169	1.05061e-06	0.00024081
cg05767930	chr12	122227536	chr12:122230903-122232359	N_Shelf	RHOF	Body	-0.228	4.34752e-09	2.40605e-06	-0.27	1.36453e-09	2.59578e-07	-0.217	3.35264e-08	9.43789e-06	-0.197	4.18401e-06	0.000609067
cg24996263	chr1	31297444		OpenSea			-0.211	4.36298e-09	2.41278e-06	-0.222	9.6497e-08	6.27338e-06	-0.211	1.2894e-08	4.83778e-06	-0.197	1.03057e-06	0.000237706
cg26019133	chr2	70186204	chr2:70188511-70188726	N_Shelf			0.149	4.38603e-09	2.42369e-06	0.18	1.59425e-09	2.90224e-07	0.145	3.41042e-08	9.54912e-06	0.129	6.0866e-06	0.000778526
cg16163382	chr2	37938640		OpenSea			-0.201	4.39079e-09	2.42449e-06	-0.251	1.64895e-10	5.36908e-08	-0.19	3.16608e-08	9.06975e-06	-0.18	1.54891e-06	0.000314002
cg13605300	chr22	23029054		OpenSea			-0.175	4.41764e-09	2.43748e-06	-0.235	4.06866e-12	3.47348e-09	-0.145	7.01246e-07	8.22864e-05	-0.139	1.37027e-05	0.00131999
cg08881019	chr1	156096178		OpenSea	LMNA;LMNA;LMNA	Body;Body;Body	-0.225	4.45063e-09	2.45075e-06	-0.257	3.38126e-09	5.08597e-07	-0.195	3.1847e-07	4.74839e-05	-0.244	6.97633e-09	8.9344e-06
cg22931383	chr17	74099330	chr17:74099738-74100055	N_Shore	EXOC7;EXOC7;EXOC7;EXOC7;EXOC7;EXOC7;EXOC7	Body;Body;Body;Body;Body;Body;Body	-0.184	4.45122e-09	2.45075e-06	-0.217	2.73111e-09	4.32692e-07	-0.187	6.40638e-09	2.98544e-06	-0.159	5.60608e-06	0.000739028
cg19774733	chr9	37422586	chr9:37422568-37422915	Island	GRHPR	TSS200	-0.368	4.45175e-09	2.45075e-06	-0.336	1.5389e-06	5.11825e-05	-0.443	3.4324e-12	1.78104e-08	-0.336	8.32308e-07	0.000207265
cg04841245	chr2	240233109		OpenSea	HDAC4	Body	0.187	4.473e-09	2.4606e-06	0.267	1.30022e-12	1.55051e-09	0.175	8.44437e-08	1.84644e-05	0.13	0.00023098	0.00792827
cg17827670	chr7	129008130		OpenSea	AHCYL2;AHCYL2;AHCYL2;AHCYL2;AHCYL2;AHCYL2	1stExon;Body;1stExon;5'UTR;5'UTR;Body	-0.279	4.47789e-09	2.46144e-06	-0.375	7.81903e-12	5.67854e-09	-0.275	9.05135e-09	3.79501e-06	-0.205	7.13886e-05	0.00377414
cg07941916	chr5	131762292		OpenSea	C5orf56	Body	-0.27	4.48313e-09	2.46248e-06	-0.326	7.75016e-10	1.70775e-07	-0.298	2.43828e-10	2.99317e-07	-0.202	5.77585e-05	0.0033009
cg18401658	chr22	47150540		OpenSea			-0.209	4.48736e-09	2.46295e-06	-0.191	2.99726e-06	8.53468e-05	-0.217	2.98359e-09	1.72017e-06	-0.239	2.93645e-09	5.31785e-06
cg00094851	chr2	26205706	chr2:26204554-26205649	S_Shore	KIF3C	TSS1500	-0.182	4.50519e-09	2.47088e-06	-0.206	1.74138e-08	1.73932e-06	-0.182	2.01127e-08	6.57119e-06	-0.177	5.54422e-07	0.000157451
cg11049279	chr1	23173267		OpenSea	EPHB2;EPHB2;EPHB2;EPHB2	Body;Body;Body;Body	-0.218	4.51396e-09	2.47383e-06	-0.22	3.5494e-07	1.68296e-05	-0.195	3.70413e-07	5.27662e-05	-0.23	5.18965e-08	3.22047e-05
cg24287125	chr12	2692308		OpenSea	CACNA1C;CACNA1C;CACNA1C;CACNA1C;CACNA1C;CACNA1C;CACNA1C;CACNA1C;CACNA1C;CACNA1C;CACNA1C;CACNA1C;CACNA1C;CACNA1C;CACNA1C;CACNA1C;CACNA1C;CACNA1C;CACNA1C;CACNA1C;CACNA1C;CACNA1C;CACNA1C	Body;Body;Body;Body;Body;Body;Body;Body;Body;Body;Body;Body;Body;Body;Body;Body;Body;Body;Body;Body;Body;Body;Body	-0.197	4.51742e-09	2.47388e-06	-0.174	6.06034e-06	0.000145485	-0.168	8.68431e-07	9.57178e-05	-0.24	3.19069e-10	1.37852e-06
cg09204767	chr10	120951641		OpenSea			-0.208	4.5338e-09	2.48099e-06	-0.23	1.98471e-08	1.92227e-06	-0.21	7.77674e-09	3.41521e-06	-0.194	9.06067e-07	0.000218278
cg17762391	chr19	41921136		OpenSea	BCKDHA;BCKDHA	Body;Body	0.162	4.55206e-09	2.48871e-06	0.219	1.84185e-11	1.05265e-08	0.129	4.59518e-06	0.000307791	0.134	1.34052e-05	0.0013018
cg12029281	chr6	35461818	chr6:35464056-35466269	N_Shelf	TEAD3	5'UTR	-0.173	4.5568e-09	2.48871e-06	-0.169	8.17905e-07	3.16685e-05	-0.171	2.1744e-08	6.93852e-06	-0.166	5.70657e-07	0.000159844
cg23019886	chr12	6277045		OpenSea			-0.239	4.5581e-09	2.48871e-06	-0.26	5.22614e-08	3.96559e-06	-0.299	4.06953e-12	1.94602e-08	-0.184	6.14401e-05	0.00343091
cg24714910	chr2	8231424		OpenSea	LINC00299	Body	-0.205	4.57145e-09	2.49414e-06	-0.27	8.67371e-12	6.09966e-09	-0.203	4.22124e-09	2.20443e-06	-0.167	8.59626e-06	0.000975582
cg25027367	chr17	63100218	chr17:63096756-63097000	S_Shelf			-0.186	4.58137e-09	2.49768e-06	-0.251	7.93496e-12	5.71407e-09	-0.173	6.68089e-08	1.55966e-05	-0.134	0.00010707	0.00487537
cg20863947	chr2	120124202	chr2:120124241-120125287	N_Shore	DBI;C2orf76;DBI;C2orf76;DBI	TSS1500;5'UTR;TSS1500;1stExon;TSS1500	-0.184	4.58519e-09	2.49791e-06	-0.203	1.92448e-08	1.87411e-06	-0.162	3.72763e-07	5.29874e-05	-0.199	1.61714e-08	1.48451e-05
cg12150066	chr1	1823305	chr1:1821405-1823272	S_Shore	GNB1	TSS1500	-0.192	4.59989e-09	2.50405e-06	-0.185	1.64964e-06	5.39726e-05	-0.201	5.30141e-09	2.61897e-06	-0.187	6.45352e-07	0.000173845
cg23433621	chr11	64412630	chr11:64409877-64411253	S_Shore	NRXN2;NRXN2	Body;Body	-0.19	4.60843e-09	2.50649e-06	-0.261	3.39639e-12	3.03408e-09	-0.166	3.30699e-07	4.88297e-05	-0.14	7.27724e-05	0.00382327
cg19235283	chr1	89725209		OpenSea	GBP5;GBP5	3'UTR;3'UTR	-0.239	4.61261e-09	2.50649e-06	-0.246	3.82333e-07	1.77933e-05	-0.238	3.31081e-08	9.36159e-06	-0.248	1.46153e-07	6.33099e-05
cg25363080	chr5	81452987		OpenSea	ATG10;ATG10	Body;Body	-0.205	4.61466e-09	2.50649e-06	-0.245	5.06709e-09	6.86861e-07	-0.18	9.72881e-07	0.000103625	-0.191	2.03084e-06	0.000376829
cg10814131	chr1	203009651		OpenSea	PPFIA4;PPFIA4	Body;Body	-0.202	4.67219e-09	2.53586e-06	-0.269	2.70338e-11	1.38393e-08	-0.207	4.79894e-09	2.4181e-06	-0.156	4.48107e-05	0.00280769
cg20849146	chr7	17314686		OpenSea			-0.199	4.67581e-09	2.53594e-06	-0.262	7.16966e-11	2.91502e-08	-0.141	5.0794e-05	0.00163159	-0.193	4.83127e-07	0.000143922
cg03277377	chr13	30154507		OpenSea	SLC7A1	5'UTR	0.161	4.68396e-09	2.53848e-06	0.211	2.41383e-10	7.20835e-08	0.143	7.64457e-07	8.74322e-05	0.139	1.07688e-05	0.00112958
cg20986280	chr12	7282316		OpenSea	CLSTN3;RBP5	TSS1500;TSS1500	-0.243	4.69156e-09	2.54072e-06	-0.302	3.60506e-10	9.79423e-08	-0.229	5.72187e-08	1.3987e-05	-0.217	2.26862e-06	0.000405168
cg21138946	chr17	77958760	chr17:77955491-77955693	S_Shelf	TBC1D16	Body	-0.228	4.69972e-09	2.54234e-06	-0.2	7.45592e-06	0.000169949	-0.228	1.18909e-08	4.57403e-06	-0.236	7.03751e-08	3.91534e-05
cg21967545	chr19	5838807		OpenSea	FUT6;FUT6;FUT6;FUT6	1stExon;5'UTR;1stExon;5'UTR	-0.193	4.7015e-09	2.54234e-06	-0.17	1.25364e-05	0.000252397	-0.168	1.23434e-06	0.000122619	-0.205	8.03744e-08	4.32706e-05
cg17479654	chr16	57728697		OpenSea	DRC7;DRC7;DRC7	TSS200;TSS200;TSS200	-0.242	4.73785e-09	2.55918e-06	-0.285	2.19114e-09	3.66593e-07	-0.177	1.97261e-05	0.000849909	-0.241	1.49949e-07	6.42693e-05
cg13414955	chr8	20126308		OpenSea			-0.206	4.74219e-09	2.55918e-06	-0.194	3.95779e-06	0.000105496	-0.229	1.47261e-09	1.07233e-06	-0.186	5.00803e-06	0.000684357
cg19217955	chr17	7123994	chr17:7123038-7123718	S_Shore	DLG4;ACADVL;ACADVL	TSS1500;Body;Body	-0.179	4.74314e-09	2.55918e-06	-0.245	2.43911e-12	2.38197e-09	-0.155	3.12682e-07	4.68789e-05	-0.147	8.4145e-06	0.000962831
cg17805404	chr12	6930624	chr12:6933276-6933605	N_Shelf	GPR162;GPR162	TSS1500;TSS1500	-0.246	4.7656e-09	2.56858e-06	-0.282	1.84631e-08	1.81694e-06	-0.192	1.18228e-05	0.000593441	-0.252	1.99502e-07	7.8771e-05
cg25154581	chr3	183853494	chr3:183852778-183853386	S_Shore	EIF2B5	Body	-0.165	4.77198e-09	2.56858e-06	-0.183	2.22869e-08	2.09752e-06	-0.147	3.16543e-07	4.72448e-05	-0.165	1.89049e-07	7.58345e-05
cg23856536	chr7	101384349	chr7:101386554-101387122	N_Shelf			-0.221	4.77373e-09	2.56858e-06	-0.277	1.74309e-10	5.60553e-08	-0.184	1.15042e-06	0.000116885	-0.218	1.66782e-07	6.96479e-05
cg17058781	chr5	178902439		OpenSea			-0.19	4.77461e-09	2.56858e-06	-0.217	9.01508e-09	1.06075e-06	-0.173	2.17095e-07	3.60823e-05	-0.189	2.39121e-07	8.94423e-05
cg03048292	chr12	54701017		OpenSea			-0.186	4.78084e-09	2.57004e-06	-0.198	4.86528e-08	3.75011e-06	-0.166	2.26261e-07	3.72414e-05	-0.192	5.45224e-08	3.31592e-05
cg10493058	chr2	8686931		OpenSea			-0.234	4.78829e-09	2.57216e-06	-0.316	2.22478e-11	1.20394e-08	-0.21	3.08324e-07	4.64027e-05	-0.201	6.74497e-06	0.000833732
cg06777853	chr14	61201602		OpenSea	MNAT1	1stExon	-0.212	4.79534e-09	2.57405e-06	-0.255	7.67532e-10	1.69962e-07	-0.18	6.50052e-07	7.82882e-05	-0.19	1.57027e-06	0.000317278
cg08075974	chr11	122619720		OpenSea	UBASH3B	Body	-0.306	4.79952e-09	2.57441e-06	-0.547	4.30615e-20	3.15053e-15	-0.237	1.81292e-06	0.000160756	-0.239	1.03388e-05	0.00109738
cg16186929	chr19	36001446		OpenSea	DMKN;DMKN;DMKN;DMKN;DMKN;DMKN	TSS200;Body;TSS200;Body;Body;Body	-0.257	4.80395e-09	2.5749e-06	-0.243	1.22805e-06	4.30083e-05	-0.203	4.45112e-06	0.000301733	-0.327	4.74291e-11	4.23181e-07
cg03617435	chr16	84980648		OpenSea			-0.26	4.81823e-09	2.58066e-06	-0.25	9.7e-07	3.59696e-05	-0.253	2.57004e-08	7.81196e-06	-0.25	4.63054e-07	0.000139994
cg07447260	chr10	103600544	chr10:103603166-103603642	N_Shelf	KCNIP2;KCNIP2;KCNIP2;KCNIP2;KCNIP2;KCNIP2;KCNIP2	Body;Body;TSS1500;Body;Body;Body;Body	-0.205	4.83174e-09	2.58601e-06	-0.254	6.43241e-10	1.49545e-07	-0.17	2.03869e-06	0.000174704	-0.208	1.31016e-07	5.92801e-05
cg15077372	chr8	21881628	chr8:21882245-21882883	N_Shore	NPM2;NPM2;NPM2;NPM2	TSS1500;TSS1500;1stExon;5'UTR	-0.18	4.83799e-09	2.58746e-06	-0.19	7.67965e-08	5.29508e-06	-0.182	7.17659e-09	3.21928e-06	-0.173	4.40089e-07	0.000134685
cg08366476	chr15	63664748		OpenSea	CA12;CA12;CA12	Body;Body;Body	-0.203	4.84832e-09	2.59109e-06	-0.298	2.59021e-14	8.34839e-11	-0.19	1.75395e-08	5.96004e-06	-0.142	0.000100938	0.00469663
cg21310687	chr1	110163855	chr1:110162464-110162716	S_Shore	AMPD2;AMPD2;AMPD2;AMPD2	1stExon;1stExon;Body;Body	-0.187	4.85462e-09	2.59256e-06	-0.194	1.32011e-07	7.96832e-06	-0.182	2.79468e-08	8.26803e-06	-0.191	1.00375e-07	4.97299e-05
cg20353935	chr18	55098450	chr18:55102427-55102708	N_Shelf			-0.199	4.85963e-09	2.59334e-06	-0.256	1.37554e-10	4.68829e-08	-0.131	0.000133666	0.00319309	-0.202	1.26419e-07	5.80983e-05
cg00098304	chr15	93579369		OpenSea			-0.247	4.86383e-09	2.5937e-06	-0.292	2.29883e-09	3.80349e-07	-0.224	1.69796e-07	3.0138e-05	-0.241	3.04781e-07	0.000105732
cg26835262	chr19	7405999		OpenSea			-0.211	4.87692e-09	2.59878e-06	-0.267	7.70979e-10	1.70467e-07	-0.19	5.4924e-07	6.95953e-05	-0.209	5.27241e-07	0.000152169
cg02017047	chr3	52329086		OpenSea	MIR135A1;GLYCTK;GLYCTK;GLYCTK;GLYCTK;GLYCTK	TSS1500;Body;3'UTR;Body;Body;Body	0.158	4.88182e-09	2.5995e-06	0.191	4.65245e-09	6.45043e-07	0.127	7.84274e-06	0.000446053	0.161	3.21908e-07	0.00010929
cg06171242	chr6	24667490	chr6:24666538-24667395	S_Shore	ACOT13;TTRAP;ACOT13;ACOT13;ACOT13	5'UTR;TSS1500;1stExon;5'UTR;1stExon	-0.158	4.90964e-09	2.61241e-06	-0.178	2.33495e-08	2.16903e-06	-0.14	6.34151e-07	7.69186e-05	-0.152	7.62753e-07	0.000195447
cg18285075	chr11	1503541		OpenSea	MOB2;MOB2	TSS1500;Body	0.172	4.93441e-09	2.62368e-06	0.236	7.77415e-12	5.65392e-09	0.162	6.33681e-08	1.50429e-05	0.128	7.93706e-05	0.00403602
cg08693658	chr1	31296940		OpenSea			-0.209	4.95457e-09	2.63213e-06	-0.259	4.05081e-10	1.06417e-07	-0.182	5.09477e-07	6.59619e-05	-0.192	1.33074e-06	0.000283938
cg23245063	chr14	100154773	chr14:100149727-100151073	S_Shelf	CYP46A1	Body	-0.195	4.9575e-09	2.63213e-06	-0.174	8.37239e-06	0.000185493	-0.191	4.72706e-08	1.2182e-05	-0.202	1.34656e-07	6.03669e-05
cg12339644	chr11	62538951	chr11:62539001-62539322	N_Shore	TAF6L;TAF6L	1stExon;5'UTR	-0.185	4.96532e-09	2.63437e-06	-0.158	8.0476e-06	0.000180053	-0.201	3.07972e-10	3.56617e-07	-0.192	3.34861e-08	2.41137e-05
cg05946971	chr22	32341328	chr22:32339933-32341192	S_Shore	C22orf24;C22orf24;YWHAH	1stExon;5'UTR;Body	-0.148	4.98447e-09	2.64262e-06	-0.164	5.64464e-08	4.19483e-06	-0.137	2.62939e-07	4.13711e-05	-0.156	1.04427e-07	5.10713e-05
cg20424211	chr3	194030734	chr3:194033392-194033697	N_Shelf	LINC00887	TSS200	-0.209	4.99135e-09	2.64435e-06	-0.191	5.21089e-06	0.000129817	-0.237	3.66381e-10	4.0399e-07	-0.186	5.0017e-06	0.000684003
cg05739896	chr16	29822997	chr16:29823163-29823906	N_Shore	PRRT2;PRRT2;PRRT2	TSS1500;TSS1500;TSS1500	-0.173	5.0374e-09	2.66579e-06	-0.202	4.57785e-09	6.36631e-07	-0.176	7.85308e-09	3.43636e-06	-0.157	1.90458e-06	0.00036269
cg00444915	chr1	153571425		OpenSea			-0.223	5.03911e-09	2.66579e-06	-0.241	3.39746e-07	1.62815e-05	-0.207	7.19725e-07	8.38363e-05	-0.229	5.62907e-07	0.000158584
cg13337865	chr17	6734991		OpenSea	TEKT1;TEKT1	1stExon;5'UTR	-0.214	5.0459e-09	2.66665e-06	-0.201	2.62631e-06	7.72122e-05	-0.201	1.28466e-07	2.47799e-05	-0.207	6.51026e-07	0.000174986
cg25983108	chr7	99717481		OpenSea	TAF6;TAF6;TAF6;CNPY4;TAF6	TSS1500;TSS1500;TSS1500;1stExon;TSS200	-0.271	5.04801e-09	2.66665e-06	-0.29	3.44806e-08	2.90035e-06	-0.275	3.80806e-09	2.05012e-06	-0.258	3.63152e-07	0.000118034
cg17097786	chr6	29004050		OpenSea	LOC100129636	Body	0.158	5.0526e-09	2.66714e-06	0.248	2.07847e-16	2.30406e-12	0.131	3.16538e-07	4.72448e-05	0.104	0.000170108	0.00651263
cg16860587	chr19	8069925		OpenSea	ELAVL1	5'UTR	-0.247	5.06247e-09	2.67043e-06	-0.274	3.20546e-08	2.75067e-06	-0.198	4.89116e-06	0.000321205	-0.281	5.94678e-09	8.10218e-06
cg01769750	chr4	105888571		OpenSea			-0.242	5.07838e-09	2.67689e-06	-0.328	2.75386e-11	1.40601e-08	-0.194	5.4981e-06	0.000348353	-0.212	5.5623e-06	0.000735908
cg24908413	chr17	46663136	chr17:46658948-46660003	S_Shelf			-0.201	5.09569e-09	2.68408e-06	-0.206	1.8448e-07	1.02617e-05	-0.211	2.07954e-09	1.34881e-06	-0.203	1.15409e-07	5.4892e-05
cg10979888	chr9	134346417		OpenSea	PRRC2B	Body	0.157	5.11295e-09	2.69123e-06	0.215	8.76192e-12	6.11016e-09	0.131	1.38568e-06	0.000132541	0.127	1.91551e-05	0.00163016
cg19116718	chr3	40494974	chr3:40494414-40494899	S_Shore			-0.189	5.13247e-09	2.69936e-06	-0.225	3.40797e-09	5.1178e-07	-0.196	5.25678e-09	2.60572e-06	-0.18	8.54703e-07	0.000210598
cg10847807	chr1	840944	chr1:839694-840619	S_Shore			-0.222	5.13578e-09	2.69936e-06	-0.256	4.97259e-09	6.77238e-07	-0.233	1.86382e-09	1.25599e-06	-0.17	4.62443e-05	0.00286243
cg05389884	chr19	7895049		OpenSea	EVI5L	TSS200	-0.237	5.15553e-09	2.7078e-06	-0.215	3.82921e-06	0.000102897	-0.235	1.78798e-08	6.03667e-06	-0.256	2.12158e-08	1.77803e-05
cg12080687	chr2	47063626		OpenSea	LOC100134259	Body	-0.179	5.16171e-09	2.7091e-06	-0.187	8.26599e-08	5.59505e-06	-0.142	3.66268e-06	0.000264048	-0.195	9.61888e-09	1.11002e-05
cg26518497	chr22	38071174	chr22:38073037-38073412	N_Shore	LGALS1	TSS1500	-0.18	5.19522e-09	2.72473e-06	-0.167	1.64417e-06	5.38443e-05	-0.193	8.06481e-10	6.93912e-07	-0.188	4.06125e-08	2.74617e-05
cg05461276	chr11	119054709		OpenSea	NLRX1;NLRX1;NLRX1;NLRX1;PDZD3;PDZD3;PDZD3	3'UTR;3'UTR;3'UTR;3'UTR;TSS1500;TSS1500;TSS1500	0.175	5.2042e-09	2.72749e-06	0.25	1.27843e-12	1.53587e-09	0.128	2.32851e-05	0.000953022	0.134	4.78812e-05	0.00292344
cg08802990	chr12	32260376	chr12:32259249-32260165	S_Shore	BICD1;BICD1	1stExon;1stExon	-0.165	5.22258e-09	2.73516e-06	-0.21	1.72248e-10	5.5492e-08	-0.143	5.99381e-07	7.41509e-05	-0.135	1.49263e-05	0.00139364
cg12703727	chr13	39612376	chr13:39611688-39612116	S_Shore	PROSER1;NHLRC3;NHLRC3;NHLRC3	TSS200;TSS200;TSS200;TSS200	-0.224	5.24078e-09	2.74273e-06	-0.28	2.07041e-10	6.40232e-08	-0.206	8.89874e-08	1.91152e-05	-0.189	6.67608e-06	0.000828385
cg04301450	chr17	2718515		OpenSea	RAP1GAP2;RAP1GAP2	Body;Body	-0.201	5.25014e-09	2.74567e-06	-0.238	3.66896e-09	5.39999e-07	-0.164	3.4423e-06	0.000252241	-0.215	3.8952e-08	2.66592e-05
cg16594066	chr16	30569726	chr16:30569181-30570049	Island	ZNF764	TSS200	0.289	5.28166e-09	2.76018e-06	0.309	6.4899e-08	4.65335e-06	0.241	1.64965e-06	0.000150341	0.28	4.20065e-07	0.000130306
cg03891849	chr2	95963068		OpenSea	KCNIP3	TSS200	-0.226	5.29167e-09	2.76343e-06	-0.244	1.25654e-07	7.68479e-06	-0.171	2.50358e-05	0.00100329	-0.24	9.52138e-08	4.83091e-05
cg09801687	chr1	21835424	chr1:21835548-21836344	N_Shore	ALPL	TSS1500	-0.183	5.29965e-09	2.76563e-06	-0.194	5.51307e-08	4.12302e-06	-0.171	6.12167e-08	1.46987e-05	-0.185	8.83455e-08	4.6202e-05
cg18968475	chr6	53863342		OpenSea	MLIP-IT1	TSS1500	-0.154	5.31592e-09	2.77214e-06	-0.21	4.58769e-12	3.77308e-09	-0.146	3.19983e-08	9.14307e-06	-0.11	0.000117899	0.00516644
cg18989615	chr17	5487989		OpenSea	NLRP1;NLRP1;NLRP1;NLRP1;NLRP1	TSS200;TSS200;TSS200;TSS200;TSS200	-0.184	5.32583e-09	2.77346e-06	-0.196	5.60543e-08	4.17333e-06	-0.205	2.50164e-10	3.0454e-07	-0.181	2.32512e-07	8.75973e-05
cg26797716	chr11	126224985	chr11:126225355-126226073	N_Shore	ST3GAL4;ST3GAL4;ST3GAL4-AS1	TSS1500;TSS1500;Body	-0.199	5.32603e-09	2.77346e-06	-0.24	6.03215e-10	1.42045e-07	-0.213	6.0896e-10	5.72669e-07	-0.168	5.70561e-06	0.000748239
cg14371571	chr12	6930613	chr12:6933276-6933605	N_Shelf	GPR162;GPR162	TSS1500;TSS1500	-0.262	5.34542e-09	2.78158e-06	-0.26	8.42503e-07	3.23912e-05	-0.203	1.26731e-05	0.000622917	-0.301	6.21588e-09	8.28371e-06
cg04843573	chr15	79191833		OpenSea			0.301	5.34963e-09	2.78179e-06	0.361	7.21354e-09	8.9787e-07	0.267	1.12613e-06	0.000115072	0.307	3.26865e-07	0.000110343
cg10836887	chr5	87976567	chr5:87976094-87976546	S_Shore	LOC645323	Body	-0.224	5.36324e-09	2.78689e-06	-0.235	1.52113e-07	8.86569e-06	-0.183	3.65597e-06	0.000263712	-0.234	8.11738e-08	4.35407e-05
cg27649941	chr17	7080870	chr17:7077021-7077888	S_Shelf	ASGR1;ASGR1	Body;Body	-0.201	5.38137e-09	2.79432e-06	-0.217	1.40257e-07	8.33649e-06	-0.17	3.11411e-06	0.000235031	-0.226	2.01031e-08	1.71338e-05
cg10813195	chr21	40721677	chr21:40720185-40721625	S_Shore	HMGN1	TSS1500	-0.188	5.42828e-09	2.81668e-06	-0.233	2.56217e-10	7.52493e-08	-0.196	1.67821e-09	1.17666e-06	-0.144	3.78699e-05	0.00252504
cg11232994	chr1	234985754		OpenSea			-0.238	5.43597e-09	2.81867e-06	-0.353	2.54143e-13	4.46972e-10	-0.201	1.20192e-06	0.00012054	-0.223	9.80034e-07	0.000230093
cg05169357	chr1	110171741		OpenSea	AMPD2;AMPD2;AMPD2;AMPD2;AMPD2;AMPD2;AMPD2;AMPD2;AMPD2;AMPD2;AMPD2;AMPD2	Body;Body;ExonBnd;ExonBnd;ExonBnd;ExonBnd;ExonBnd;ExonBnd;Body;Body;Body;Body	0.169	5.44773e-09	2.82277e-06	0.217	1.90637e-10	5.99491e-08	0.114	0.000101083	0.00263404	0.183	2.51119e-08	1.97344e-05
cg08372168	chr1	31297079		OpenSea			-0.207	5.46497e-09	2.82846e-06	-0.21	8.67838e-07	3.31164e-05	-0.189	5.93131e-07	7.36391e-05	-0.211	3.98943e-07	0.000125594
cg04906549	chr19	14202335		OpenSea	SAMD1	TSS1500	-0.225	5.46685e-09	2.82846e-06	-0.235	1.19498e-07	7.38735e-06	-0.213	6.47995e-08	1.52653e-05	-0.216	5.29094e-07	0.000152622
cg09007058	chr12	13043755	chr12:13044042-13044667	N_Shore	GPRC5A	TSS200	-0.218	5.47032e-09	2.82846e-06	-0.221	2.25718e-07	1.19565e-05	-0.228	2.19739e-09	1.41025e-06	-0.185	7.12621e-06	0.000863639
cg06385281	chr1	27160336		OpenSea	ZDHHC18	Body	-0.209	5.48891e-09	2.83427e-06	-0.235	2.68133e-08	2.40536e-06	-0.185	6.41328e-07	7.75182e-05	-0.212	2.16522e-07	8.32888e-05
cg13519197	chr10	99166091		OpenSea			-0.209	5.48929e-09	2.83427e-06	-0.193	2.74846e-06	7.98333e-05	-0.225	1.09165e-09	8.64379e-07	-0.198	8.03101e-07	0.000202264
cg03127008	chr6	116538355		OpenSea	NT5DC1	Body	-0.219	5.50701e-09	2.84141e-06	-0.25	1.50093e-08	1.55279e-06	-0.166	1.73867e-05	0.000777741	-0.234	4.56438e-08	2.96841e-05
cg26340050	chr14	105771879	chr14:105766558-105767996	S_Shelf			-0.216	5.53647e-09	2.8546e-06	-0.211	1.86292e-06	5.93707e-05	-0.212	6.9389e-08	1.60352e-05	-0.238	3.72083e-08	2.58773e-05
cg03070959	chr9	16134073		OpenSea			-0.236	5.54348e-09	2.8562e-06	-0.181	0.0001353	0.00155496	-0.218	3.11771e-07	4.67711e-05	-0.267	1.34134e-08	1.33504e-05
cg24771527	chr13	44811688		OpenSea			-0.321	5.54955e-09	2.85731e-06	-0.441	2.9774e-12	2.74354e-09	-0.32	6.56915e-09	3.04384e-06	-0.216	0.000267839	0.00869505
cg06509993	chr1	27692295	chr1:27692412-27693243	N_Shore	MAP3K6	Body	-0.164	5.57546e-09	2.86864e-06	-0.231	2.78537e-12	2.61266e-09	-0.15	1.75598e-07	3.08757e-05	-0.123	7.50291e-05	0.0038965
cg02071074	chr13	52585283	chr13:52585314-52586567	N_Shore	ATP7B;ALG11;ATP7B	Body;TSS1500;Body	-0.156	5.59793e-09	2.87817e-06	-0.158	3.42866e-07	1.63996e-05	-0.137	6.73268e-07	8.00357e-05	-0.168	2.81762e-08	2.1541e-05
cg05995478	chr16	81957156		OpenSea	PLCG2	Body	0.149	5.63381e-09	2.89459e-06	0.169	1.88003e-08	1.84029e-06	0.139	1.59902e-07	2.89436e-05	0.146	4.87047e-07	0.000144502
cg24113505	chr7	92861286		OpenSea	CCDC132;CCDC132	TSS1500;TSS1500	-0.205	5.64082e-09	2.89616e-06	-0.205	4.21557e-07	1.91521e-05	-0.219	1.40004e-09	1.03997e-06	-0.201	3.35753e-07	0.000112288
cg01995660	chr13	41238844	chr13:41238500-41241750	Island	FOXO1	Body	-0.215	5.65073e-09	2.89921e-06	-0.146	0.000371457	0.00334392	-0.258	6.20547e-12	2.57537e-08	-0.234	8.32258e-09	1.01316e-05
cg14182841	chr11	72296138	chr11:72295167-72295875	S_Shore	PDE2A;PDE2A;PDE2A;PDE2A	Body;Body;Body;Body	-0.234	5.68447e-09	2.91448e-06	-0.223	1.2367e-06	4.32535e-05	-0.265	1.60335e-10	2.27865e-07	-0.204	4.81445e-06	0.000666368
cg19202687	chr13	107001759		OpenSea			-0.209	5.69229e-09	2.91644e-06	-0.247	8.97974e-09	1.05881e-06	-0.191	4.54075e-07	6.08791e-05	-0.181	1.18027e-05	0.00119801
cg01230796	chr6	25652698	chr6:25652380-25652709	Island	SCGN	1stExon	0.184	5.70067e-09	2.91869e-06	0.178	1.55324e-06	5.15585e-05	0.175	1.12432e-07	2.25678e-05	0.179	7.15665e-07	0.00018714
cg11392995	chr6	30640372	chr6:30640431-30640853	N_Shore	DHX16;DHX16	Body;Body	-0.172	5.70652e-09	2.91964e-06	-0.192	2.47718e-08	2.26866e-06	-0.171	2.19143e-08	6.98008e-06	-0.162	1.02198e-06	0.000236545
cg20880275	chr22	50246870	chr22:50246590-50248143	Island	ZBED4	TSS1500	-0.166	5.71888e-09	2.92392e-06	-0.106	0.000653966	0.00512318	-0.187	4.45556e-11	1.0316e-07	-0.208	2.56116e-11	3.02231e-07
cg17192888	chr10	7486888		OpenSea			-0.205	5.73703e-09	2.93115e-06	-0.242	2.13332e-09	3.59255e-07	-0.199	2.55948e-08	7.8047e-06	-0.196	4.85613e-07	0.000144333
cg17459536	chr19	38419437		OpenSea	SIPA1L3	5'UTR	-0.255	5.74665e-09	2.93402e-06	-0.3	7.79579e-09	9.49821e-07	-0.239	1.81242e-07	3.15646e-05	-0.213	1.83701e-05	0.00158606
cg20524308	chr17	7358945		OpenSea	CHRNB1	Body	-0.227	5.75611e-09	2.9368e-06	-0.233	1.69497e-07	9.63336e-06	-0.21	1.0541e-07	2.15545e-05	-0.228	1.32896e-07	5.97981e-05
cg04026926	chr11	2323395		OpenSea	TSPAN32;C11orf21;C11orf21	1stExon;TSS1500;TSS1500	-0.223	5.77158e-09	2.94024e-06	-0.236	8.51807e-08	5.72542e-06	-0.226	9.05119e-09	3.79501e-06	-0.205	1.47267e-06	0.000303858
cg15868392	chr2	178433302		OpenSea			-0.184	5.77711e-09	2.94024e-06	-0.28	1.28917e-15	9.43199e-12	-0.136	4.96354e-06	0.000324386	-0.149	4.79696e-06	0.000664604
cg16559730	chr19	13001638	chr19:13002417-13002656	N_Shore	GCDH;GCDH;GCDH;GCDH	TSS1500;TSS1500;TSS1500;TSS1500	-0.18	5.77765e-09	2.94024e-06	-0.196	5.00673e-08	3.83852e-06	-0.19	2.81101e-09	1.65324e-06	-0.165	2.12416e-06	0.000387966
cg21203061	chr3	13521381	chr3:13521506-13522262	N_Shore	HDAC11;HDAC11	TSS1500;TSS1500	-0.197	5.77893e-09	2.94024e-06	-0.211	7.27776e-08	5.08855e-06	-0.206	3.6643e-09	1.99474e-06	-0.184	1.2604e-06	0.000273717
cg06554069	chr19	5624175	chr19:5622248-5623712	S_Shore	SAFB2;SAFB	TSS1500;Body	-0.155	5.80598e-09	2.95195e-06	-0.196	1.11405e-10	4.0263e-08	-0.101	0.000110663	0.00280738	-0.175	2.85646e-09	5.22472e-06
cg21306543	chr9	116411852		OpenSea			0.119	5.82969e-09	2.96195e-06	0.12	2.70533e-07	1.37214e-05	0.1	1.33693e-06	0.000129521	0.127	2.64623e-08	2.04875e-05
cg18035291	chr13	31040470		OpenSea	HMGB1	TSS1500	-0.225	5.84075e-09	2.96458e-06	-0.236	1.66476e-07	9.50372e-06	-0.202	3.86377e-07	5.42897e-05	-0.223	3.56926e-07	0.000116737
cg24565496	chr16	1021302	chr16:1020219-1021303	Island	LMF1	TSS1500	-0.182	5.84298e-09	2.96458e-06	-0.138	7.69855e-05	0.00101079	-0.214	1.55765e-11	4.82298e-08	-0.204	3.59266e-09	5.99256e-06
cg04665180	chr9	132934972	chr9:132935029-132935543	N_Shore	FREQ	1stExon	-0.303	5.85583e-09	2.96788e-06	-0.26	5.60965e-06	0.000137278	-0.351	1.59794e-11	4.91221e-08	-0.32	1.35442e-08	1.34154e-05
cg08931782	chr20	2489687	chr20:2489190-2489644	S_Shore	ZNF343;ZNF343;ZNF343;ZNF343;ZNF343;ZNF343;ZNF343;ZNF343;ZNF343;ZNF343;ZNF343	5'UTR;5'UTR;5'UTR;5'UTR;1stExon;1stExon;1stExon;1stExon;1stExon;5'UTR;5'UTR	-0.193	5.85759e-09	2.96788e-06	-0.213	4.01034e-08	3.25577e-06	-0.187	4.87631e-08	1.24896e-05	-0.185	7.7312e-07	0.000197294
cg26534847	chr20	36932479		OpenSea	BPI	TSS200	-0.193	5.88078e-09	2.97757e-06	-0.21	1.29208e-07	7.84311e-06	-0.16	4.66498e-06	0.000311146	-0.2	2.04327e-07	7.97722e-05
cg14217584	chr2	95963065		OpenSea	KCNIP3	TSS200	-0.234	5.90859e-09	2.98768e-06	-0.251	1.64262e-07	9.40741e-06	-0.179	2.10572e-05	0.000889297	-0.23	7.38153e-07	0.000190785
cg12579686	chr20	35154580		OpenSea	DLGAP4;DLGAP4-AS1;DLGAP4;DLGAP4	Body;Body;Body;Body	0.184	5.90892e-09	2.98768e-06	0.239	1.53131e-11	9.21346e-09	0.123	5.10129e-05	0.00163625	0.198	5.87916e-09	8.07027e-06
cg04467350	chr22	19434622	chr22:19434797-19435556	N_Shore	C22orf39;C22orf39	Body;Body	-0.151	5.91877e-09	2.99059e-06	-0.159	8.4941e-08	5.7135e-06	-0.153	6.64133e-09	3.06661e-06	-0.137	1.85841e-06	0.000355848
cg01382938	chr10	7709848		OpenSea	ITIH5;ITIH5	TSS1500;TSS1500	-0.252	5.92635e-09	2.99236e-06	-0.269	8.34753e-08	5.63762e-06	-0.208	2.46633e-06	0.000199652	-0.259	1.10508e-07	5.3227e-05
cg14185420	chr3	127480423		OpenSea	MGLL;MGLL;MGLL	Body;Body;Body	-0.236	5.94466e-09	2.99839e-06	-0.278	5.59917e-09	7.42802e-07	-0.251	2.8718e-09	1.67503e-06	-0.192	2.42188e-05	0.00189893
cg10155621	chr12	48045705		OpenSea			-0.307	5.94649e-09	2.99839e-06	-0.329	2.18441e-07	1.1655e-05	-0.328	6.33853e-09	2.97116e-06	-0.247	5.26153e-05	0.00310646
cg10866154	chr12	110266146		OpenSea	TRPV4	5'UTR	-0.241	5.95357e-09	2.99989e-06	-0.267	1.85876e-08	1.82444e-06	-0.271	1.7171e-10	2.39294e-07	-0.22	1.59914e-06	0.000321411
cg01667384	chr19	49977266		OpenSea	FLT3LG	TSS1500	-0.269	5.95885e-09	3.00049e-06	-0.331	3.75545e-10	1.00978e-07	-0.244	1.32541e-07	2.53358e-05	-0.243	1.4147e-06	0.000296064
cg20072448	chr11	63304963		OpenSea	RARRES3	Body	-0.215	5.98476e-09	3.01146e-06	-0.201	2.88056e-06	8.28231e-05	-0.192	4.91314e-07	6.43161e-05	-0.249	4.02465e-09	6.40525e-06
cg05717833	chr15	69706383	chr15:69706516-69707352	N_Shore	KIF23;KIF23	TSS1500;TSS1500	-0.175	6.02294e-09	3.02859e-06	-0.211	2.65699e-09	4.24443e-07	-0.162	1.84383e-07	3.20024e-05	-0.151	7.78515e-06	0.000917655
cg05587474	chr1	113216961	chr1:113217475-113218097	N_Shore	MOV10;MOV10;MOV10;MOV10;MOV10	TSS200;1stExon;1stExon;5'UTR;5'UTR	-0.171	6.02791e-09	3.02901e-06	-0.203	3.29094e-09	4.97987e-07	-0.125	2.68592e-05	0.00105182	-0.178	7.85421e-08	4.25976e-05
cg03040282	chr13	33002269	chr13:33001249-33002078	S_Shore	N4BP2L1;N4BP2L1;N4BP2L1;N4BP2L1	1stExon;5'UTR;1stExon;5'UTR	-0.192	6.04033e-09	3.03316e-06	-0.187	1.69338e-06	5.50534e-05	-0.198	1.41275e-08	5.13217e-06	-0.18	1.98786e-06	0.000371872
cg13933279	chr15	88418502		OpenSea			-0.173	6.04613e-09	3.03399e-06	-0.203	6.43492e-09	8.23944e-07	-0.139	5.72782e-06	0.000358883	-0.152	5.90987e-06	0.000763935
cg06443772	chr1	110186212	chr1:110185961-110186164	S_Shore			-0.202	6.06975e-09	3.04376e-06	-0.202	1.28339e-06	4.45434e-05	-0.229	9.8434e-10	8.01979e-07	-0.199	9.59313e-07	0.000227362
cg23356920	chr3	184033082	chr3:184032166-184033242	Island	EIF4G1;EIF4G1;EIF4G1;EIF4G1;EIF4G1;EIF4G1;EIF4G1;EIF4G1	5'UTR;5'UTR;5'UTR;5'UTR;5'UTR;5'UTR;1stExon;5'UTR	-0.433	6.08361e-09	3.0484e-06	-0.416	6.17143e-07	2.55098e-05	-0.473	2.96267e-10	3.46815e-07	-0.407	5.44537e-07	0.000155626
cg22840216	chr12	117549516		OpenSea			-0.201	6.08733e-09	3.0484e-06	-0.23	2.90826e-09	4.53395e-07	-0.17	5.54245e-07	7.00354e-05	-0.21	2.15252e-08	1.79165e-05
cg26985201	chr3	197517876	chr3:197517983-197518782	N_Shore	LRCH3	TSS1500	-0.162	6.0969e-09	3.0511e-06	-0.21	1.51986e-10	5.05216e-08	-0.153	9.44269e-08	1.99382e-05	-0.139	8.05219e-06	0.000937887
cg19216894	chr17	7232119	chr17:7232330-7233151	N_Shore	NEURL4;NEURL4	Body;Body	-0.197	6.11098e-09	3.05605e-06	-0.194	6.28681e-07	2.58573e-05	-0.208	2.49729e-09	1.53932e-06	-0.188	7.03543e-07	0.000184968
cg27105205	chr1	154934396	chr1:154933928-154934735	Island	PYGO2	TSS200	-0.353	6.14189e-09	3.06766e-06	-0.304	8.41735e-06	0.000186258	-0.384	4.74029e-10	4.81347e-07	-0.398	3.3238e-09	5.7219e-06
cg26522585	chr19	661747	chr19:662284-663337	N_Shore	RNF126	Body	-0.2	6.14258e-09	3.06766e-06	-0.213	5.45599e-08	4.09037e-06	-0.203	5.81477e-09	2.78422e-06	-0.213	2.28791e-08	1.86744e-05
cg09091424	chr11	67057304	chr11:67055931-67057249	S_Shore	ANKRD13D;ANKRD13D	Body;Body	-0.176	6.16295e-09	3.07158e-06	-0.183	1.73885e-07	9.80804e-06	-0.153	8.01846e-07	9.05198e-05	-0.205	2.18222e-09	4.45975e-06
cg22129074	chr11	74204105	chr11:74204135-74204856	N_Shore	LIPT2	Body	-0.199	6.16366e-09	3.07158e-06	-0.243	1.68717e-09	3.01882e-07	-0.17	1.51743e-06	0.000141448	-0.182	2.39575e-06	0.000418824
cg22901226	chr19	40597369	chr19:40596540-40596863	S_Shore	ZNF780A;ZNF780A;ZNF780A;ZNF780A	TSS1500;TSS1500;TSS1500;TSS1500	-0.172	6.16383e-09	3.07158e-06	-0.16	5.79908e-06	0.000140775	-0.141	7.11679e-06	0.000416707	-0.206	3.50988e-09	5.8898e-06
cg22075475	chr11	47447566	chr11:47447704-47448257	N_Shore	PSMC3	Body	-0.201	6.16721e-09	3.07158e-06	-0.257	1.18578e-10	4.20738e-08	-0.165	2.02375e-06	0.000173785	-0.189	6.85862e-07	0.000181483
cg13663738	chr21	34392756	chr21:34392162-34392656	S_Shore			-0.159	6.18302e-09	3.07474e-06	-0.162	2.56806e-07	1.3174e-05	-0.143	3.07743e-07	4.63548e-05	-0.163	1.095e-07	5.27761e-05
cg22677161	chr19	4870468		OpenSea			-0.194	6.18556e-09	3.07474e-06	-0.275	3.44224e-12	3.0636e-09	-0.214	6.37316e-10	5.87998e-07	-0.151	4.7532e-05	0.00291257
cg15192223	chr2	109065385	chr2:109065509-109065954	N_Shore	GCC2;GCC2	TSS200;TSS200	-0.176	6.18616e-09	3.07474e-06	-0.214	1.95514e-09	3.37211e-07	-0.17	5.56101e-08	1.37268e-05	-0.166	1.18172e-06	0.000261515
cg23158663	chr2	219261029	chr2:219263098-219265556	N_Shelf	SLC11A1	3'UTR	-0.221	6.23326e-09	3.09604e-06	-0.244	2.69934e-08	2.41641e-06	-0.206	1.13969e-07	2.27999e-05	-0.245	1.03819e-08	1.15612e-05
cg07421015	chr11	113951150	chr11:113953620-113953839	N_Shelf	ZBTB16;ZBTB16	Body;Body	-0.283	6.312e-09	3.13303e-06	-0.41	6.35732e-13	8.94469e-10	-0.28	1.47069e-08	5.26682e-06	-0.196	0.000228951	0.00788576
cg05066851	chr19	55580852		OpenSea	RDH13;RDH13	1stExon;5'UTR	-0.214	6.33205e-09	3.14085e-06	-0.19	4.567e-06	0.000117596	-0.198	8.02545e-08	1.77393e-05	-0.242	3.1614e-09	5.61406e-06
cg24621107	chr7	50678328		OpenSea	GRB10;GRB10;GRB10;GRB10	Body;Body;Body;Body	-0.235	6.33817e-09	3.14135e-06	-0.265	4.89992e-09	6.69583e-07	-0.276	1.04098e-11	3.72244e-08	-0.175	5.2268e-05	0.00309419
cg06257561	chr12	50445403		OpenSea			-0.188	6.34165e-09	3.14135e-06	-0.215	1.11129e-08	1.2403e-06	-0.2	2.09784e-09	1.35708e-06	-0.162	7.09517e-06	0.000860836
cg11422256	chr22	24188826	chr22:24191547-24191985	N_Shelf			-0.192	6.34845e-09	3.14259e-06	-0.24	3.83409e-10	1.02594e-07	-0.158	2.05905e-06	0.000175958	-0.179	1.0882e-06	0.000247369
cg23627909	chr14	60337760	chr14:60336951-60337461	S_Shore	RTN1	TSS1500	-0.235	6.35464e-09	3.14353e-06	-0.23	5.72768e-07	2.41209e-05	-0.209	3.16096e-07	4.72262e-05	-0.234	1.88131e-07	7.55868e-05
cg18174243	chr5	156775102		OpenSea	CYFIP2;CYFIP2;CYFIP2;CYFIP2	Body;Body;Body;Body	0.221	6.37452e-09	3.15123e-06	0.263	2.19407e-09	3.67e-07	0.191	6.42779e-07	7.76424e-05	0.192	5.11446e-06	0.000694363
cg12465817	chr17	266499	chr17:263083-263412	S_Shelf			-0.323	6.4018e-09	3.16067e-06	-0.367	9.03952e-09	1.06226e-06	-0.291	2.3669e-07	3.84397e-05	-0.325	1.41841e-07	6.22906e-05
cg02714710	chr16	30457337	chr16:30456730-30457071	S_Shore	SEPHS2	TSS200	-0.156	6.40225e-09	3.16067e-06	-0.187	5.65398e-09	7.48686e-07	-0.156	3.39315e-08	9.513e-06	-0.157	3.71414e-07	0.000119867
cg26493054	chr4	2795439	chr4:2795139-2795467	Island	SH3BP2	5'UTR	-0.169	6.45897e-09	3.18652e-06	-0.174	1.60684e-07	9.25128e-06	-0.171	7.62251e-09	3.37176e-06	-0.155	1.48968e-06	0.000306003
cg25468120	chr3	27259020		OpenSea	NEK10;NEK10;NEK10;NEK10	TSS1500;TSS1500;Body;Body	-0.137	6.50133e-09	3.20525e-06	-0.165	2.87828e-09	4.49776e-07	-0.118	1.18542e-06	0.000119383	-0.106	6.60154e-05	0.00359063
cg27328965	chr20	49307959		OpenSea	FAM65C;FAM65C;FAM65C	1stExon;5'UTR;Body	-0.215	6.5115e-09	3.20625e-06	-0.256	3.07761e-09	4.7374e-07	-0.173	4.42696e-06	0.000300568	-0.223	8.40494e-08	4.46036e-05
cg00202829	chr15	74609868		OpenSea	CCDC33;CCDC33	Body;TSS1500	-0.18	6.5121e-09	3.20625e-06	-0.227	1.38104e-09	2.61766e-07	-0.174	1.26728e-07	2.45157e-05	-0.143	5.66528e-05	0.00325961
cg09765586	chr1	155294051	chr1:155292469-155295433	Island	RUSC1;RUSC1;RUSC1;RUSC1;C1orf104;RUSC1	Body;1stExon;Body;TSS200;TSS200;5'UTR	-0.272	6.54059e-09	3.21811e-06	-0.324	1.64433e-09	2.96528e-07	-0.281	3.36464e-09	1.86833e-06	-0.245	1.99422e-06	0.00037287
cg23499823	chr11	507502	chr11:506353-508009	Island	RNH1;RNH1;RNH1;RNH1;RNH1;RNH1;RNH1;RNH1	TSS1500;TSS1500;TSS1500;TSS1500;TSS1500;TSS1500;TSS1500;TSS1500	-0.152	6.55175e-09	3.22068e-06	-0.148	8.07123e-07	3.13606e-05	-0.159	3.09455e-09	1.76631e-06	-0.144	7.59512e-07	0.000194831
cg24902375	chr12	56473444	chr12:56472792-56474393	Island	ERBB3;ERBB3	TSS1500;TSS1500	-0.234	6.56165e-09	3.22068e-06	-0.29	2.7582e-10	7.96683e-08	-0.239	3.84208e-09	2.06388e-06	-0.201	4.34535e-06	0.000623382
cg03907572	chr13	111866968		OpenSea	ARHGEF7;ARHGEF7;ARHGEF7;ARHGEF7;ARHGEF7	5'UTR;5'UTR;Body;Body;Body	-0.216	6.56307e-09	3.22068e-06	-0.198	3.537e-06	9.68993e-05	-0.209	4.19866e-08	1.11705e-05	-0.231	3.27505e-08	2.37852e-05
cg00919925	chr18	57899751		OpenSea			-0.29	6.56343e-09	3.22068e-06	-0.301	2.03281e-07	1.10479e-05	-0.279	5.90893e-08	1.42915e-05	-0.236	2.31984e-05	0.0018503
cg09442760	chr5	170060797		OpenSea	KCNIP1;KCNIP1;KCNIP1;KCNIP1;KCNIP1	5'UTR;Body;Body;Body;Body	-0.215	6.57284e-09	3.22313e-06	-0.249	1.39445e-08	1.47155e-06	-0.187	1.25155e-06	0.000123623	-0.207	9.24465e-07	0.000221181
cg18578532	chr16	2009338	chr16:2009496-2009919	N_Shore	NDUFB10	TSS200	-0.205	6.58156e-09	3.22525e-06	-0.199	4.42126e-07	1.98597e-05	-0.204	6.70733e-09	3.08442e-06	-0.212	3.81318e-08	2.62204e-05
cg00102920	chr6	18156401	chr6:18155534-18156354	S_Shore	TPMT;KDM1B	TSS1500;5'UTR	-0.199	6.6216e-09	3.2427e-06	-0.201	2.34926e-07	1.233e-05	-0.231	4.15373e-11	9.8534e-08	-0.187	7.0704e-07	0.000185743
cg02994645	chr8	30891371		OpenSea	WRN;PURG;PURG;WRN	1stExon;TSS1500;TSS200;5'UTR	-0.271	6.62732e-09	3.24333e-06	-0.259	1.06676e-06	3.86746e-05	-0.3	3.33146e-10	3.79659e-07	-0.259	5.22297e-07	0.000151339
cg26686150	chr12	93637466		OpenSea			-0.203	6.64013e-09	3.24743e-06	-0.256	2.16199e-10	6.62667e-08	-0.203	1.0516e-08	4.18145e-06	-0.173	6.87093e-06	0.000843458
cg06611744	chr13	27844618	chr13:27844658-27845525	N_Shore	RASL11A;RASL11A	1stExon;5'UTR	-0.217	6.64785e-09	3.24903e-06	-0.267	7.31638e-10	1.64161e-07	-0.235	9.48657e-10	7.80732e-07	-0.165	5.85168e-05	0.00332825
cg20982546	chr19	6639651		OpenSea			-0.29	6.69323e-09	3.26903e-06	-0.3	2.43111e-07	1.26383e-05	-0.313	1.69997e-09	1.18726e-06	-0.245	1.27211e-05	0.00125536
cg02277235	chr14	104192854	chr14:104193901-104194627	N_Shore	ZFYVE21	Body	0.186	6.69783e-09	3.26909e-06	0.254	1.72912e-11	1.00794e-08	0.163	6.36359e-07	7.7147e-05	0.154	1.71363e-05	0.00152029
cg07549381	chr16	88769970	chr16:88772237-88773195	N_Shelf	RNF166	Body	-0.231	6.744e-09	3.28943e-06	-0.189	2.86455e-05	0.000475175	-0.235	8.13826e-09	3.52948e-06	-0.262	4.78663e-09	7.06298e-06
cg00326259	chr5	31855477	chr5:31855003-31855426	S_Shore	PDZD2	Body	-0.202	6.75428e-09	3.29225e-06	-0.22	5.14174e-08	3.91555e-06	-0.21	5.16825e-09	2.5723e-06	-0.19	1.24249e-06	0.000271035
cg18532308	chr19	8642308		OpenSea	MYO1F	TSS200	-0.193	6.76534e-09	3.29545e-06	-0.2	1.99247e-07	1.08885e-05	-0.161	2.18953e-06	0.000183729	-0.21	2.3647e-08	1.90889e-05
cg05376156	chr12	54694673		OpenSea	NFE2;NFE2	1stExon;5'UTR	-0.224	6.77948e-09	3.30014e-06	-0.238	1.33318e-07	8.02853e-06	-0.197	7.59057e-07	8.70459e-05	-0.231	1.29313e-07	5.89838e-05
cg15642182	chr10	13873971		OpenSea	FRMD4A	Body	-0.198	6.79178e-09	3.30393e-06	-0.207	2.19306e-07	1.16897e-05	-0.18	3.58272e-07	5.16298e-05	-0.208	8.92418e-08	4.65377e-05
cg05112850	chr1	156165865	chr1:156163672-156164052	S_Shore	SLC25A44;SLC25A44;SLC25A44;SLC25A44;SLC25A44	5'UTR;5'UTR;Body;Body;Body	0.133	6.86868e-09	3.33697e-06	0.122	3.9851e-06	0.000106058	0.146	8.07122e-10	6.93912e-07	0.124	1.4518e-06	0.000300988
cg13425226	chr16	88770361	chr16:88772237-88773195	N_Shore	RNF166;RNF166;RNF166	TSS1500;Body;Body	-0.214	6.86883e-09	3.33697e-06	-0.203	1.52966e-06	5.09354e-05	-0.231	1.01136e-09	8.18528e-07	-0.21	3.23803e-07	0.000109577
cg17654622	chr5	138606969	chr5:138609320-138609851	N_Shelf			-0.23	6.88346e-09	3.34186e-06	-0.278	3.46177e-09	5.17839e-07	-0.223	6.97218e-08	1.60867e-05	-0.205	5.45463e-06	0.000726127
cg22716904	chr22	35796059	chr22:35795856-35796650	Island	MCM5	TSS200	-0.327	6.89878e-09	3.34708e-06	-0.297	5.977e-06	0.000144009	-0.275	2.34632e-06	0.000192697	-0.34	1.19884e-07	5.61174e-05
cg14601560	chr2	238970191	chr2:238969080-238969919	S_Shore	SCLY	Body	-0.186	6.92591e-09	3.35801e-06	-0.217	8.59238e-09	1.02511e-06	-0.177	1.02717e-07	2.11873e-05	-0.185	3.72377e-07	0.00012006
cg05391288	chr17	35405155		OpenSea	AATF	Body	-0.224	6.93676e-09	3.3597e-06	-0.28	3.38913e-10	9.36408e-08	-0.194	5.95559e-07	7.38403e-05	-0.195	4.61077e-06	0.000648855
cg15743833	chr17	6376638		OpenSea	PITPNM3;PITPNM3	Body;Body	-0.222	6.93858e-09	3.3597e-06	-0.192	1.15327e-05	0.000237068	-0.218	2.50074e-08	7.6806e-06	-0.24	2.43867e-08	1.94347e-05
cg01902560	chr1	5712477		OpenSea			-0.251	6.94729e-09	3.36078e-06	-0.235	2.81963e-06	8.1391e-05	-0.214	1.38833e-06	0.000132758	-0.276	1.85516e-08	1.62356e-05
cg02224920	chr1	1166824	chr1:1167001-1168985	N_Shore	SDF4;SDF4;B3GALT6	5'UTR;5'UTR;TSS1500	-0.169	6.95305e-09	3.36078e-06	-0.198	4.14089e-09	5.91953e-07	-0.164	3.18251e-08	9.10939e-06	-0.151	2.95482e-06	0.000481804
cg26975609	chr7	150777587	chr7:150777607-150780879	N_Shore	FASTK;FASTK	Body;Body	-0.292	6.95458e-09	3.36078e-06	-0.22	6.22364e-05	0.000859025	-0.336	2.18305e-11	6.09617e-08	-0.316	6.21525e-09	8.28371e-06
cg21522303	chr17	74581331	chr17:74580974-74582396	Island	ST6GALNAC2	Body	-0.199	6.9669e-09	3.36451e-06	-0.185	1.64727e-06	5.39174e-05	-0.224	1.29342e-10	1.97973e-07	-0.178	2.05431e-06	0.000379931
cg07028788	chr1	221100785		OpenSea			-0.16	7.00157e-09	3.37902e-06	-0.216	2.91389e-11	1.47231e-08	-0.128	4.96064e-06	0.000324254	-0.145	2.50918e-06	0.000431649
cg09698228	chr4	140586680		OpenSea	MGST2;MGST2;MGST2;MGST2	TSS1500;TSS1500;TSS1500;TSS1500	-0.207	7.02479e-09	3.38799e-06	-0.154	0.000149922	0.00167897	-0.215	4.54853e-09	2.33044e-06	-0.221	3.21576e-08	2.34807e-05
cg01574360	chr16	22910668		OpenSea	HS3ST2	Body	-0.202	7.0586e-09	3.40063e-06	-0.265	7.74467e-11	3.08508e-08	-0.172	1.14943e-06	0.000116816	-0.183	2.35445e-06	0.000414186
cg24931954	chr11	3164851		OpenSea	OSBPL5;OSBPL5;OSBPL5	5'UTR;5'UTR;5'UTR	0.177	7.06443e-09	3.40063e-06	0.215	2.99594e-09	4.64885e-07	0.2	5.00487e-10	4.99534e-07	0.137	7.03786e-05	0.00373776
cg19463885	chr2	242626846	chr2:242625961-242626720	S_Shore	DTYMK;DTYMK;DTYMK	TSS1500;TSS1500;TSS1500	-0.179	7.06493e-09	3.40063e-06	-0.195	2.32704e-08	2.16444e-06	-0.166	7.12801e-08	1.63329e-05	-0.193	1.36284e-08	1.3438e-05
cg00460807	chr3	45731126	chr3:45730615-45731294	Island	SACM1L	Body	-0.17	7.11644e-09	3.42317e-06	-0.138	2.55979e-05	0.000435482	-0.18	1.14878e-09	8.96406e-07	-0.18	2.2578e-08	1.84982e-05
cg05550603	chr17	71287339		OpenSea	CDC42EP4	5'UTR	-0.217	7.1213e-09	3.42325e-06	-0.205	1.26449e-06	4.40208e-05	-0.248	8.69014e-11	1.57385e-07	-0.197	1.645e-06	0.000327946
cg08484518	chr6	31105526		OpenSea	PSORS1C1;PSORS1C2	Body;3'UTR	-0.226	7.13554e-09	3.42581e-06	-0.268	2.4043e-09	3.93015e-07	-0.222	2.03904e-08	6.62449e-06	-0.206	1.68419e-06	0.000332761
cg00299893	chr15	101609726		OpenSea	LRRK1	3'UTR	0.121	7.13599e-09	3.42581e-06	0.165	1.17269e-11	7.55352e-09	0.094	7.35395e-06	0.000426711	0.096	3.33988e-05	0.00233099
cg12697325	chr17	9862763		OpenSea	GAS7;GAS7;GAS7;GAS7;GAS7	Body;Body;Body;5'UTR;1stExon	-0.23	7.18006e-09	3.4433e-06	-0.312	1.21796e-11	7.77579e-09	-0.181	5.14815e-06	0.000332525	-0.203	3.44729e-06	0.000534129
cg11645155	chr19	47288114	chr19:47290585-47291983	N_Shelf	SLC1A5;SLC1A5;SLC1A5;SLC1A5	1stExon;5'UTR;Body;5'UTR	-0.178	7.18183e-09	3.4433e-06	-0.252	2.74098e-12	2.57433e-09	-0.152	1.10287e-06	0.000113408	-0.141	3.31898e-05	0.00232127
cg09390708	chr16	21675205		OpenSea			-0.336	7.2028e-09	3.4511e-06	-0.308	6.84867e-06	0.0001595	-0.32	1.74329e-07	3.07149e-05	-0.33	7.93999e-07	0.000200976
cg23055547	chr22	30661978		OpenSea	OSM	Body	-0.251	7.22172e-09	3.45726e-06	-0.269	2.14879e-07	1.1514e-05	-0.222	1.25069e-06	0.000123605	-0.247	9.56318e-07	0.000226946
cg24927135	chr15	63449340	chr15:63449418-63449874	N_Shore	RPS27L	Body	-0.179	7.22512e-09	3.45726e-06	-0.235	8.98592e-11	3.43132e-08	-0.168	1.12383e-07	2.25673e-05	-0.145	2.39618e-05	0.00188834
cg11817230	chr17	37832244		OpenSea	PGAP3;PGAP3;PGAP3;PGAP3;PGAP3;PGAP3	Body;Body;Body;Body;Body;Body	-0.223	7.23648e-09	3.46043e-06	-0.258	1.27402e-08	1.37619e-06	-0.243	1.6716e-09	1.17513e-06	-0.169	9.3347e-05	0.00446175
cg17434186	chr3	52349951		OpenSea	DNAH1	TSS1500	0.134	7.27608e-09	3.4771e-06	0.151	2.69106e-08	2.41195e-06	0.136	1.54365e-08	5.44023e-06	0.124	2.08518e-06	0.000383433
cg04494503	chr5	109336000		OpenSea			-0.208	7.28848e-09	3.48075e-06	-0.297	6.58758e-13	9.13539e-10	-0.203	1.54632e-08	5.44438e-06	-0.16	3.78454e-05	0.00252504
cg19587377	chr19	50432935	chr19:50432354-50433138	Island	NUP62;NUP62;NUP62;IL4I1;ATF5;NUP62	TSS200;TSS200;TSS200;TSS200;5'UTR;TSS200	-0.15	7.30249e-09	3.48516e-06	-0.165	2.02125e-08	1.94837e-06	-0.16	1.01753e-09	8.217e-07	-0.122	1.55813e-05	0.00143196
cg17441778	chr11	76838677		OpenSea	MYO7A;MYO7A;MYO7A	TSS1500;TSS1500;TSS1500	-0.253	7.36958e-09	3.51489e-06	-0.287	1.91449e-08	1.86686e-06	-0.192	1.79893e-05	0.000796829	-0.27	4.81353e-08	3.06227e-05
cg16728606	chr7	150924635	chr7:150923880-150924536	S_Shore	ABCF2;ABCF2	TSS200;TSS200	-0.209	7.41085e-09	3.53227e-06	-0.209	5.87295e-07	2.45773e-05	-0.201	6.23386e-08	1.48758e-05	-0.197	1.16614e-06	0.000259485
cg14462670	chr17	1363732	chr17:1358888-1359814	S_Shelf			-0.187	7.43289e-09	3.54047e-06	-0.184	2.02444e-06	6.32729e-05	-0.167	1.12538e-06	0.000115043	-0.194	2.5521e-07	9.3688e-05
cg12413375	chr14	72818021		OpenSea	RGS6;RGS6;RGS6;RGS6;RGS6;RGS6;RGS6;RGS6;RGS6;RGS6	5'UTR;Body;Body;Body;Body;Body;Body;Body;Body;Body	-0.241	7.48721e-09	3.56262e-06	-0.373	1.09933e-14	4.25562e-11	-0.184	7.86292e-06	0.000446645	-0.156	0.000504193	0.0128363
cg11451801	chr16	67970768	chr16:67969290-67970418	S_Shore	PSMB10	TSS200	-0.208	7.48914e-09	3.56262e-06	-0.238	6.25271e-09	8.07728e-07	-0.215	3.26059e-09	1.82997e-06	-0.176	7.56609e-06	0.000901126
cg07113397	chr16	50301690		OpenSea	ADCY7	5'UTR	-0.219	7.50959e-09	3.56983e-06	-0.243	3.6151e-08	3.00663e-06	-0.209	8.52754e-08	1.85801e-05	-0.209	9.63313e-07	0.000227867
cg08458738	chr15	57853778		OpenSea			-0.518	7.51808e-09	3.56983e-06	-0.525	5.69728e-07	2.40305e-05	-0.408	1.01848e-05	0.000533705	-0.556	5.88621e-08	3.50127e-05
cg17350345	chr9	137558909		OpenSea	COL5A1;COL5A1	Body;Body	-0.26	7.51892e-09	3.56983e-06	-0.342	1.40024e-11	8.63577e-09	-0.253	1.09508e-08	4.32146e-06	-0.207	1.52711e-05	0.00141357
cg24121967	chr11	69089119		OpenSea			0.169	7.55152e-09	3.57991e-06	0.154	8.27683e-06	0.00018391	0.172	2.80098e-08	8.27664e-06	0.198	6.4158e-09	8.38133e-06
cg10208516	chr2	16146560		OpenSea			-0.188	7.55491e-09	3.57991e-06	-0.219	8.01867e-09	9.71202e-07	-0.183	4.49849e-08	1.17461e-05	-0.161	9.96557e-06	0.00107125
cg17342367	chr3	132036163		OpenSea	ACPP;ACPP;ACPP	TSS200;TSS200;TSS200	-0.179	7.55596e-09	3.57991e-06	-0.195	4.31169e-08	3.433e-06	-0.165	1.42534e-07	2.6664e-05	-0.184	9.28016e-08	4.77475e-05
cg03946955	chr1	156096301		OpenSea	LMNA;LMNA;LMNA	Body;Body;Body	-0.197	7.55974e-09	3.57991e-06	-0.211	1.06628e-07	6.7661e-06	-0.182	2.32235e-07	3.79266e-05	-0.175	4.89269e-06	0.000674009
cg09414002	chr8	146277200	chr8:146277254-146277491	N_Shore	C8orf33	TSS1500	-0.181	7.58718e-09	3.59059e-06	-0.239	5.93851e-11	2.529e-08	-0.181	1.39692e-08	5.08982e-06	-0.162	3.16999e-06	0.000504958
cg16155096	chr19	826359	chr19:821345-822669	S_Shelf	AZU1	TSS1500	-0.222	7.61258e-09	3.60028e-06	-0.257	1.12884e-08	1.25593e-06	-0.173	1.04931e-05	0.000545591	-0.199	4.13167e-06	0.000604788
cg08538491	chr5	71698874		OpenSea			-0.208	7.63566e-09	3.60778e-06	-0.22	2.02525e-07	1.10199e-05	-0.171	4.83952e-06	0.000318901	-0.21	3.35869e-07	0.000112288
cg24677501	chr11	64008407	chr11:64008283-64009487	Island	FKBP2;FKBP2;FKBP2	TSS200;TSS1500;TSS200	-0.133	7.6383e-09	3.60778e-06	-0.141	3.06417e-07	1.50946e-05	-0.122	5.89445e-07	7.32685e-05	-0.144	9.3896e-08	4.80403e-05
cg04491828	chr22	31003172		OpenSea	PES1;PES1;TCN2;TCN2;TCN2;TCN2	TSS200;TSS200;5'UTR;5'UTR;1stExon;1stExon	-0.191	7.65841e-09	3.61494e-06	-0.179	1.97852e-06	6.21642e-05	-0.173	2.45891e-07	3.94571e-05	-0.209	1.66936e-08	1.5191e-05
cg07152728	chr19	50400217		OpenSea	IL4I1;IL4I1;IL4I1;IL4I1;IL4I1	TSS200;Body;Body;Body;Body	-0.212	7.67094e-09	3.61852e-06	-0.261	4.48618e-10	1.14645e-07	-0.187	3.48133e-07	5.06174e-05	-0.212	1.49915e-07	6.42693e-05
cg23255694	chr11	65837220	chr11:65837254-65838649	N_Shore	PACS1	TSS1500	-0.201	7.72556e-09	3.64194e-06	-0.232	9.03558e-09	1.06197e-06	-0.191	7.45976e-08	1.68712e-05	-0.168	1.40868e-05	0.00134468
cg23202661	chr3	124499829		OpenSea	ITGB5	Body	-0.183	7.76444e-09	3.65791e-06	-0.185	3.74469e-07	1.75288e-05	-0.175	6.47375e-08	1.52591e-05	-0.184	2.2772e-07	8.65047e-05
cg22492020	chr15	66648688	chr15:66648784-66649178	N_Shore	TIPIN	5'UTR	-0.18	7.80896e-09	3.67652e-06	-0.245	1.913e-11	1.07746e-08	-0.163	2.923e-07	4.46466e-05	-0.16	3.8198e-06	0.00057445
cg21611056	chr20	3776172	chr20:3776618-3777374	N_Shore	CDC25B;CDC25B;CDC25B;CDC25B;CDC25B;CDC25B;CDC25B;CDC25B;CDC25B	TSS1500;TSS1500;TSS1500;TSS1500;TSS1500;TSS1500;Body;Body;Body	-0.206	7.82986e-09	3.68399e-06	-0.269	1.71377e-10	5.52669e-08	-0.199	7.19246e-08	1.64189e-05	-0.134	0.000775141	0.0168005
cg24079591	chr14	103851511	chr14:103851217-103852708	Island	MARK3;MARK3;MARK3;MARK3;MARK3	TSS200;TSS200;TSS200;TSS200;TSS200	-0.651	7.87367e-09	3.70153e-06	-0.435	0.000324552	0.00301847	-0.747	1.43459e-11	4.62376e-08	-0.744	6.58185e-10	2.08177e-06
cg06996485	chr21	36339951		OpenSea	RUNX1	Body	-0.25	7.88514e-09	3.70153e-06	-0.337	1.24303e-11	7.92891e-09	-0.219	3.91901e-07	5.48539e-05	-0.234	7.92883e-07	0.000200935
cg11672268	chr8	82190119	chr8:82192378-82193685	N_Shelf			-0.191	7.88714e-09	3.70153e-06	-0.197	1.97653e-07	1.08249e-05	-0.195	7.46213e-09	3.31112e-06	-0.191	2.05233e-07	7.99794e-05
cg13854193	chr11	116723395		OpenSea	APOA1-AS;SIK3;SIK3;SIK3	Body;Body;Body;Body	-0.265	7.88737e-09	3.70153e-06	-0.411	5.94769e-15	2.76633e-11	-0.234	2.02013e-07	3.42763e-05	-0.186	0.000146374	0.00592949
cg18374625	chr19	50004152		OpenSea	MIR150	TSS200	-0.215	7.97464e-09	3.73915e-06	-0.276	2.36801e-10	7.09177e-08	-0.165	1.2286e-05	0.000609703	-0.215	2.54816e-07	9.36603e-05
cg04044418	chr16	89789362	chr16:89786837-89789089	S_Shore	ZNF276;ZNF276	Body;Body	-0.208	7.97778e-09	3.73915e-06	-0.243	6.1576e-09	7.98213e-07	-0.2	5.5911e-08	1.37732e-05	-0.204	4.08843e-07	0.000127661
cg06729284	chr17	62075394		OpenSea	C17orf72	TSS1500	-0.198	7.98641e-09	3.74081e-06	-0.213	7.64724e-08	5.27956e-06	-0.186	1.09026e-07	2.20963e-05	-0.183	1.65122e-06	0.000328733
cg09663203	chr17	73761474	chr17:73760694-73761269	S_Shore	GALK1	TSS200	-0.164	8.00213e-09	3.74577e-06	-0.186	2.28804e-08	2.13712e-06	-0.16	5.55731e-08	1.37268e-05	-0.154	1.51489e-06	0.000309422
cg16468350	chr22	40525251		OpenSea	TNRC6B	Body	-0.198	8.01575e-09	3.74975e-06	-0.198	4.25188e-07	1.9262e-05	-0.208	2.99487e-09	1.7226e-06	-0.179	2.52581e-06	0.000433593
cg27634187	chr3	49057755	chr3:49058325-49059986	N_Shore	DALRD3;NDUFAF3;NDUFAF3;NDUFAF3;MIR425;NDUFAF3	5'UTR;TSS1500;TSS1500;TSS1500;TSS200;TSS200	-0.184	8.02428e-09	3.75134e-06	-0.184	3.31551e-07	1.59841e-05	-0.175	4.63266e-08	1.20064e-05	-0.199	1.47676e-08	1.4142e-05
cg04456219	chr7	17274337		OpenSea			-0.205	8.09271e-09	3.78091e-06	-0.173	1.9369e-05	0.0003524	-0.191	1.30211e-07	2.50283e-05	-0.235	3.79402e-09	6.16853e-06
cg03220124	chr17	54756137		OpenSea			-0.171	8.12939e-09	3.79563e-06	-0.158	5.06107e-06	0.000127097	-0.16	2.17818e-07	3.61531e-05	-0.174	3.06778e-07	0.000106123
cg11581627	chr19	51728379		OpenSea	CD33;CD33	1stExon;1stExon	-0.191	8.16344e-09	3.80748e-06	-0.162	1.69148e-05	0.000317766	-0.155	3.6656e-06	0.000264222	-0.239	1.65465e-10	9.15793e-07
cg23512558	chr12	116997079		OpenSea	MAP1LC3B2	TSS200	-0.234	8.16518e-09	3.80748e-06	-0.27	9.42211e-09	1.09412e-06	-0.215	2.03412e-07	3.44659e-05	-0.223	8.76628e-07	0.000213707
cg18303589	chr2	8442608		OpenSea	LINC00299	Body	-0.313	8.17482e-09	3.80954e-06	-0.446	2.48836e-12	2.40499e-09	-0.262	1.96335e-06	0.000169825	-0.226	0.000158095	0.00622405
cg24699150	chr10	82251396		OpenSea	TSPAN14;TSPAN14	Body;Body	-0.195	8.19878e-09	3.81828e-06	-0.229	9.54502e-09	1.1055e-06	-0.16	4.28554e-06	0.00029416	-0.202	1.61671e-07	6.80185e-05
cg01747792	chr20	61806628	chr20:61806254-61810867	Island			-0.365	8.25393e-09	3.84031e-06	-0.255	0.000197278	0.00206669	-0.397	1.74458e-10	2.41285e-07	-0.427	3.81782e-10	1.52903e-06
cg16294668	chr12	32675207		OpenSea	FGD4	5'UTR	-0.285	8.25659e-09	3.84031e-06	-0.327	5.05353e-08	3.86508e-06	-0.224	1.9809e-05	0.000852717	-0.269	3.10323e-06	0.00049823
cg18646240	chr1	40626599	chr1:40626913-40627612	N_Shore	RLF	TSS1500	0.249	8.29085e-09	3.85288e-06	0.24	4.42246e-06	0.000114739	0.233	5.44916e-07	6.92754e-05	0.241	2.14314e-06	0.0003902
cg01714091	chr19	45494675		OpenSea	CLPTM1;CLPTM1;CLPTM1	Body;Body;Body	0.17	8.29414e-09	3.85288e-06	0.228	2.95215e-11	1.48549e-08	0.176	4.79635e-09	2.4181e-06	0.145	7.79184e-06	0.000918297
cg11698827	chr19	45600540	chr19:45596086-45596871	S_Shelf			0.168	8.31338e-09	3.85937e-06	0.258	1.25723e-14	4.7414e-11	0.146	3.86739e-07	5.43094e-05	0.126	4.9848e-05	0.00299479
cg27436579	chr7	56142202		OpenSea	SUMF2;SUMF2;SUMF2;SUMF2;SUMF2	Body;Body;Body;Body;Body	-0.213	8.3224e-09	3.85995e-06	-0.206	3.06768e-06	8.68316e-05	-0.195	6.49343e-07	7.82409e-05	-0.228	1.29367e-07	5.89838e-05
cg17162578	chr20	61609595	chr20:61612284-61612501	N_Shelf			-0.278	8.3252e-09	3.85995e-06	-0.28	6.76913e-07	2.74045e-05	-0.26	2.0152e-07	3.42062e-05	-0.275	5.13142e-07	0.000149515
cg06401459	chr9	134128240		OpenSea			-0.216	8.34719e-09	3.8677e-06	-0.249	9.27073e-09	1.081e-06	-0.189	6.58532e-07	7.89068e-05	-0.237	1.84899e-08	1.62011e-05
cg21523871	chr5	122435550	chr5:122433878-122435551	Island	PRDM6	Body	0.195	8.35777e-09	3.86905e-06	0.22	2.88076e-08	2.536e-06	0.167	1.54975e-06	0.000143525	0.196	3.15152e-07	0.000107746
cg05420036	chr1	231164364		OpenSea	FAM89A	Body	-0.238	8.36068e-09	3.86905e-06	-0.232	1.1198e-06	4.00708e-05	-0.222	1.6554e-07	2.95677e-05	-0.25	7.78002e-08	4.23207e-05
cg24287218	chr6	33041268		OpenSea	HLA-DPA1	1stExon	-0.241	8.39793e-09	3.88383e-06	-0.232	2.44196e-06	7.2989e-05	-0.256	6.29739e-09	2.95802e-06	-0.217	5.86113e-06	0.000759916
cg21399795	chr17	16120693	chr17:16118275-16119510	S_Shore	PIGL	1stExon	-0.176	8.42293e-09	3.89293e-06	-0.244	2.96583e-12	2.73717e-09	-0.144	1.71363e-06	0.000154327	-0.192	9.71918e-09	1.11631e-05
cg02931464	chr12	121826303		OpenSea			-0.192	8.43056e-09	3.89399e-06	-0.141	0.000155218	0.00172362	-0.197	4.70797e-09	2.38871e-06	-0.217	4.22879e-09	6.49985e-06
cg26133217	chr2	233157602		OpenSea	DIS3L2	Body	-0.199	8.43587e-09	3.89399e-06	-0.218	2.36809e-08	2.19147e-06	-0.194	2.18136e-08	6.95406e-06	-0.181	1.58496e-06	0.000319189
cg09819776	chr7	45223882		OpenSea			0.133	8.44474e-09	3.89563e-06	0.171	1.66918e-10	5.42768e-08	0.113	1.38848e-06	0.000132758	0.12	2.74673e-06	0.000458652
cg03031583	chr16	21964721		OpenSea	UQCRC2;UQCRC2	5'UTR;1stExon	-0.203	8.46498e-09	3.9025e-06	-0.24	6.2395e-09	8.06686e-07	-0.184	3.93556e-07	5.50133e-05	-0.197	7.36705e-07	0.000190661
cg02199580	chr13	94725024		OpenSea	GPC6	Body	-0.288	8.49416e-09	3.91349e-06	-0.296	4.15539e-07	1.89422e-05	-0.211	3.73963e-05	0.00131985	-0.333	5.87352e-09	8.07027e-06
cg06928797	chr11	116966699	chr11:116968849-116969512	N_Shelf	SIK3	Body	-0.256	8.56494e-09	3.94362e-06	-0.339	8.07083e-11	3.17468e-08	-0.266	6.66245e-09	3.07151e-06	-0.191	0.000104369	0.00479997
cg01794932	chr1	1209696	chr1:1208515-1209942	Island	UBE2J2;UBE2J2;UBE2J2;UBE2J2	TSS1500;TSS1500;TSS1500;TSS1500	-0.17	8.57719e-09	3.94677e-06	-0.13	8.51123e-05	0.00109234	-0.201	3.12537e-11	8.02327e-08	-0.187	1.19156e-08	1.26164e-05
cg14601550	chr17	40346443		OpenSea	GHDC;GHDC;GHDC;GHDC;GHDC;GHDC;GHDC	TSS200;5'UTR;1stExon;1stExon;5'UTR;1stExon;5'UTR	-0.215	8.6122e-09	3.96039e-06	-0.243	1.75098e-08	1.74652e-06	-0.17	6.59217e-06	0.000395268	-0.226	6.52903e-08	3.75245e-05
cg20445283	chr19	33360599		OpenSea	SLC7A9;SLC7A9;SLC7A9;SLC7A9	1stExon;5'UTR;5'UTR;1stExon	0.13	8.62643e-09	3.96385e-06	0.15	8.46043e-09	1.01327e-06	0.117	3.24255e-07	4.81112e-05	0.113	5.9512e-06	0.000767605
cg25201173	chr2	28673071		OpenSea			-0.187	8.63524e-09	3.96385e-06	-0.23	4.39304e-10	1.12952e-07	-0.196	1.63879e-09	1.16182e-06	-0.157	7.81506e-06	0.000920105
cg26513837	chr11	3014269	chr11:3012799-3014181	S_Shore	NAP1L4	TSS1500	-0.146	8.63598e-09	3.96385e-06	-0.164	4.42713e-08	3.50205e-06	-0.141	9.79741e-08	2.04337e-05	-0.125	1.25868e-05	0.00124702
cg00945285	chr7	56164254		OpenSea			-0.177	8.6824e-09	3.98266e-06	-0.255	6.46617e-13	9.04565e-10	-0.172	2.2197e-08	7.03643e-06	-0.113	0.00062271	0.0146466
cg01163974	chr10	75567396	chr10:75570928-75571809	N_Shelf	NDST2	Body	0.157	8.6998e-09	3.98779e-06	0.201	3.59424e-10	9.77574e-08	0.14	5.90998e-07	7.34117e-05	0.128	2.68746e-05	0.00202872
cg16461729	chr14	102991223		OpenSea			-0.207	8.70448e-09	3.98779e-06	-0.242	6.4002e-09	8.20216e-07	-0.211	1.09166e-08	4.31435e-06	-0.201	5.64506e-07	0.000158851
cg23081397	chr3	9291180		OpenSea	SRGAP3;SRGAP3;SRGAP3;SRGAP3	1stExon;5'UTR;1stExon;5'UTR	-0.204	8.71428e-09	3.98978e-06	-0.199	8.57151e-07	3.28319e-05	-0.195	6.02317e-08	1.45202e-05	-0.219	3.10888e-08	2.29523e-05
cg22053008	chr6	138731376		OpenSea	HEBP2	Body	-0.233	8.72279e-09	3.99118e-06	-0.308	6.45743e-11	2.69525e-08	-0.23	2.43187e-08	7.52641e-06	-0.202	6.41697e-06	0.000806958
cg27264345	chr5	137775041		OpenSea	REEP2	Body	-0.233	8.74398e-09	3.99838e-06	-0.219	2.94504e-06	8.41874e-05	-0.241	9.00073e-09	3.78463e-06	-0.219	1.64762e-06	0.000328283
cg07898796	chr14	20811656		OpenSea	RPPH1;PARP2;PARP2	TSS200;TSS200;TSS200	-0.186	8.7514e-09	3.99927e-06	-0.237	3.09128e-10	8.70549e-08	-0.146	7.80216e-06	0.000444401	-0.192	1.07425e-07	5.20611e-05
cg00698067	chr6	139278436		OpenSea	REPS1;REPS1	Body;Body	0.365	8.77728e-09	4.00859e-06	0.438	2.44579e-09	3.98181e-07	0.336	1.90785e-07	3.28387e-05	0.339	1.50681e-06	0.000308201
cg07493562	chr16	78244468		OpenSea	WWOX;WWOX	Body;Body	-0.233	8.85157e-09	4.04e-06	-0.276	5.32587e-09	7.13957e-07	-0.245	5.26599e-09	2.60852e-06	-0.189	2.90388e-05	0.0021329
cg24720038	chr3	128291538		OpenSea	C3orf27	3'UTR	-0.163	8.89292e-09	4.05634e-06	-0.219	4.92069e-11	2.19924e-08	-0.098	0.000580273	0.00868725	-0.169	1.15625e-07	5.48962e-05
cg17757646	chr7	106744094		OpenSea	PRKAR2B	Body	-0.225	8.91812e-09	4.0653e-06	-0.288	8.16369e-10	1.76555e-07	-0.267	1.52958e-10	2.1943e-07	-0.165	0.000206503	0.00738913
cg24030507	chr5	139089274	chr5:139088812-139091024	Island			0.267	8.92867e-09	4.06758e-06	0.382	2.84337e-12	2.65008e-09	0.224	1.95163e-06	0.00016916	0.225	1.32402e-05	0.00129143
cg25964609	chr12	76956058	chr12:76952707-76953830	S_Shelf			-0.259	8.93608e-09	4.06842e-06	-0.278	1.08528e-07	6.85453e-06	-0.301	1.34541e-10	2.03378e-07	-0.225	8.24375e-06	0.000951627
cg13337740	chr17	33446298	chr17:33446426-33447063	N_Shore	RAD51L3;RAD51L3;RAD51L3	Body;Body;Body	-0.222	8.94609e-09	4.07015e-06	-0.234	1.06155e-07	6.74659e-06	-0.228	5.49305e-09	2.67571e-06	-0.206	1.21931e-06	0.000267252
cg01226740	chr15	57179248	chr15:57179277-57179838	N_Shore	LOC145783	Body	-0.166	8.951e-09	4.07015e-06	-0.193	1.38237e-08	1.46112e-06	-0.173	1.01523e-08	4.0857e-06	-0.131	5.4512e-05	0.00317792
cg07337914	chr16	85881624	chr16:85878939-85879146	S_Shelf			-0.2	9.00953e-09	4.09421e-06	-0.225	3.49469e-08	2.93115e-06	-0.164	4.94531e-06	0.00032367	-0.201	3.81387e-07	0.000122109
cg09853467	chr2	23824418		OpenSea	KLHL29	Body	-0.263	9.01582e-09	4.09453e-06	-0.217	2.67178e-05	0.000450457	-0.307	6.06498e-11	1.25704e-07	-0.281	3.29991e-08	2.39222e-05
cg21798832	chr17	2291793		OpenSea	MNT	Body	0.161	9.06602e-09	4.11477e-06	0.233	8.29511e-13	1.10145e-09	0.128	4.73664e-06	0.000314702	0.14	4.96968e-06	0.000680642
cg08382497	chr2	232469534	chr2:232469147-232469379	S_Shore			-0.25	9.07575e-09	4.11664e-06	-0.2	3.92893e-05	0.000604883	-0.302	1.13378e-11	3.93133e-08	-0.257	7.73977e-08	4.21959e-05
cg04145065	chr4	40057559	chr4:40057484-40059041	Island	N4BP2;LOC344967	TSS1500;Body	-0.235	9.11742e-09	4.13136e-06	-0.154	0.000621785	0.00493243	-0.252	6.86284e-10	6.16224e-07	-0.29	1.15743e-10	7.36364e-07
cg00971447	chr7	45018964		OpenSea	MYO1G	TSS1500	-0.223	9.11951e-09	4.13136e-06	-0.267	3.58903e-09	5.31873e-07	-0.184	3.14572e-06	0.000236733	-0.231	1.2124e-07	5.65712e-05
cg25853486	chr1	207096709		OpenSea	FCMR;FCMR;FCMR	TSS1500;TSS1500;TSS1500	-0.189	9.12581e-09	4.13166e-06	-0.2	2.45382e-07	1.27236e-05	-0.172	5.05546e-07	6.5668e-05	-0.203	8.19998e-08	4.38552e-05
cg18258236	chr12	74931219	chr12:74931492-74931879	N_Shore	ATXN7L3B	TSS1500	-0.186	9.15393e-09	4.14183e-06	-0.216	1.57367e-08	1.61099e-06	-0.189	2.12319e-08	6.82212e-06	-0.155	2.16218e-05	0.00176692
cg17426070	chr3	13624131		OpenSea	FBLN2;FBLN2;FBLN2	Body;Body;Body	0.168	9.16718e-09	4.14289e-06	0.176	2.03403e-07	1.10521e-05	0.144	1.30636e-06	0.000127318	0.177	7.95945e-08	4.29483e-05
cg23239754	chr6	27760147		OpenSea			-0.215	9.1676e-09	4.14289e-06	-0.203	2.56665e-06	7.58206e-05	-0.162	2.08079e-05	0.000881619	-0.237	2.01165e-08	1.71338e-05
cg05578570	chr16	88522584	chr16:88518729-88522514	S_Shore	ZFPM1	Body	-0.182	9.17841e-09	4.14521e-06	-0.217	2.20038e-09	3.67953e-07	-0.162	3.79688e-07	5.36604e-05	-0.176	4.65001e-07	0.000140337
cg26082856	chr14	23503928		OpenSea	PSMB5;PSMB5;PSMB5	5'UTR;1stExon;1stExon	-0.244	9.19462e-09	4.14997e-06	-0.273	1.91583e-08	1.86767e-06	-0.226	1.4758e-07	2.73285e-05	-0.247	1.49273e-07	6.41459e-05
cg13145289	chr2	242210216	chr2:242211289-242212308	N_Shore	HDLBP;HDLBP	5'UTR;5'UTR	0.146	9.21861e-09	4.15598e-06	0.17	1.9411e-08	1.88753e-06	0.136	3.57262e-07	5.15368e-05	0.13	8.55331e-06	0.000972478
cg21238221	chr14	68162436		OpenSea	RDH11;RDH11	1stExon;5'UTR	-0.196	9.21928e-09	4.15598e-06	-0.216	6.31016e-08	4.56154e-06	-0.158	6.75258e-06	0.000401799	-0.199	2.8745e-07	0.000101789
cg19261974	chr8	143122627		OpenSea			-0.221	9.22787e-09	4.15728e-06	-0.261	5.74085e-09	7.57204e-07	-0.213	6.38404e-08	1.51207e-05	-0.224	2.06138e-07	8.02222e-05
cg06327472	chr1	205198724	chr1:205197632-205197959	S_Shore	TMCC2;TMCC2	Body;5'UTR	-0.178	9.24337e-09	4.16171e-06	-0.185	1.4479e-07	8.54072e-06	-0.173	3.14896e-08	9.03486e-06	-0.184	7.06679e-08	3.92285e-05
cg13397741	chr8	142737158	chr8:142734083-142734331	S_Shelf			-0.219	9.27245e-09	4.17131e-06	-0.247	3.60429e-08	2.99935e-06	-0.205	2.40999e-07	3.88463e-05	-0.222	3.20931e-07	0.000109008
cg19474559	chr19	48210688		OpenSea			-0.228	9.27611e-09	4.17131e-06	-0.26	6.48854e-09	8.29466e-07	-0.25	3.86718e-10	4.17239e-07	-0.2	3.39538e-06	0.000528886
cg16331452	chr16	90075490		OpenSea	DBNDD1;DBNDD1;DBNDD1;DBNDD1	Body;Body;Body;Body	-0.207	9.30729e-09	4.18277e-06	-0.182	1.09577e-05	0.000228133	-0.192	1.84684e-07	3.20345e-05	-0.226	2.4599e-08	1.95201e-05
cg16931416	chr10	134365109		OpenSea	INPP5A	Body	-0.243	9.32308e-09	4.18729e-06	-0.26	9.47403e-08	6.18666e-06	-0.242	2.27689e-08	7.18038e-06	-0.226	1.65459e-06	0.000328956
cg03177631	chr11	18415927	chr11:18415922-18416680	Island	LDHA;LDHA;LDHA;LDHA;LDHA	TSS200;TSS200;TSS200;TSS200;TSS200	-0.157	9.35409e-09	4.19864e-06	-0.129	2.37843e-05	0.00041182	-0.15	4.43941e-08	1.16383e-05	-0.185	1.03841e-09	2.76269e-06
cg27027151	chr16	27461638		OpenSea	IL21R;IL21R;IL21R	3'UTR;3'UTR;3'UTR	-0.213	9.40937e-09	4.22086e-06	-0.214	5.99308e-07	2.49573e-05	-0.198	2.09799e-07	3.51894e-05	-0.212	3.5763e-07	0.000116862
cg09409342	chr12	6525854		OpenSea			-0.255	9.41815e-09	4.22221e-06	-0.37	4.134e-13	6.47662e-10	-0.237	8.00102e-08	1.77174e-05	-0.179	0.000167252	0.00644685
cg06602250	chr16	46782317		OpenSea	MYLK3;MYLK3	TSS200;5'UTR	-0.156	9.49752e-09	4.25519e-06	-0.179	2.17541e-08	2.06006e-06	-0.159	1.9266e-08	6.37814e-06	-0.127	3.44068e-05	0.00237753
cg06082050	chr1	91630943		OpenSea			-0.176	9.50707e-09	4.25686e-06	-0.177	9.75062e-07	3.61064e-05	-0.169	1.50247e-07	2.76683e-05	-0.161	4.23748e-06	0.000614368
cg13920090	chr1	27872303	chr1:27874417-27874638	N_Shelf	AHDC1	3'UTR	0.179	9.53399e-09	4.26614e-06	0.231	1.63929e-10	5.3519e-08	0.151	1.64845e-06	0.000150251	0.162	2.66912e-06	0.000449904
cg19839691	chr15	64673790		OpenSea	KIAA0101;KIAA0101	TSS200;TSS200	-0.239	9.53946e-09	4.26614e-06	-0.241	1.43975e-06	4.86544e-05	-0.204	4.15759e-06	0.000288669	-0.224	3.87597e-06	0.000579562
cg09681688	chr5	56790707		OpenSea			-0.16	9.55104e-09	4.2669e-06	-0.192	2.24137e-09	3.73206e-07	-0.13	3.5315e-06	0.000256938	-0.165	9.74457e-08	4.88654e-05
cg18885895	chr17	7081580	chr17:7077021-7077888	S_Shelf	ASGR1;ASGR1	Body;Body	-0.217	9.55283e-09	4.2669e-06	-0.235	6.54322e-08	4.68374e-06	-0.176	4.4829e-06	0.0003031	-0.226	9.25392e-08	4.7646e-05
cg11181435	chr7	134878393		OpenSea	WDR91	Body	0.14	9.56213e-09	4.2673e-06	0.172	1.88572e-09	3.27943e-07	0.08	0.00120336	0.0142587	0.137	6.48954e-07	0.000174494
cg00812831	chr10	71488989		OpenSea			0.135	9.56538e-09	4.2673e-06	0.166	9.14551e-10	1.91669e-07	0.11	3.10947e-06	0.000234826	0.122	2.37985e-06	0.00041735
cg05832812	chr6	30710169	chr6:30710307-30712440	N_Shore	FLOT1	5'UTR	-0.205	9.58638e-09	4.27158e-06	-0.279	3.27368e-11	1.59889e-08	-0.199	6.1235e-08	1.46987e-05	-0.181	5.64793e-06	0.000743606
cg20868032	chr16	88770161	chr16:88772237-88773195	N_Shelf	RNF166;RNF166;RNF166	TSS200;Body;Body	-0.213	9.58667e-09	4.27158e-06	-0.218	2.47887e-07	1.28199e-05	-0.189	4.29716e-07	5.83618e-05	-0.222	7.02261e-08	3.91019e-05
cg04944873	chr6	6320895		OpenSea	F13A1;F13A1	1stExon;5'UTR	-0.235	9.59956e-09	4.27472e-06	-0.273	7.67805e-09	9.39229e-07	-0.196	2.11192e-06	0.000179107	-0.254	2.71638e-08	2.0898e-05
cg25200679	chr14	92506497	chr14:92505998-92506811	Island	TRIP11	TSS200	-0.271	9.60688e-09	4.27538e-06	-0.257	2.39689e-06	7.19624e-05	-0.286	4.65605e-09	2.37058e-06	-0.29	5.3034e-08	3.27163e-05
cg22357078	chr19	10348903		OpenSea			0.147	9.62275e-09	4.27984e-06	0.203	7.71792e-12	5.63543e-09	0.116	5.64098e-06	0.000354883	0.133	2.32457e-06	0.000410905
cg06544405	chr18	70536807	chr18:70533965-70536871	Island			0.185	9.65509e-09	4.28976e-06	0.192	2.93104e-07	1.4598e-05	0.202	1.743e-09	1.19966e-06	0.175	1.45451e-06	0.000301295
cg01532103	chr19	571107	chr19:572278-573134	N_Shore	BSG;BSG;BSG	TSS1500;TSS1500;TSS1500	-0.177	9.65678e-09	4.28976e-06	-0.159	7.64012e-06	0.000173187	-0.153	1.19444e-06	0.000120073	-0.215	9.80455e-10	2.64909e-06
cg00156265	chr15	77265459		OpenSea			0.192	9.66563e-09	4.29109e-06	0.223	2.78138e-08	2.46871e-06	0.137	9.40291e-05	0.00250337	0.193	6.40031e-07	0.000172729
cg25114671	chr16	68445232		OpenSea	SMPD3	5'UTR	0.139	9.70155e-09	4.30172e-06	0.192	3.6558e-11	1.73529e-08	0.116	4.12617e-06	0.000287305	0.114	3.27392e-05	0.00230119
cg27404198	chr8	101450454		OpenSea			-0.251	9.70393e-09	4.30172e-06	-0.262	1.69173e-07	9.62089e-06	-0.271	1.43277e-09	1.05514e-06	-0.213	9.85109e-06	0.00106243
cg03800712	chr22	26975222		OpenSea	TPST2	5'UTR	-0.207	9.70723e-09	4.30172e-06	-0.183	7.50327e-06	0.000170757	-0.243	5.82444e-11	1.22161e-07	-0.186	2.87966e-06	0.000473878
cg08491125	chr15	89181942		OpenSea	ISG20	TSS200	-0.197	9.72023e-09	4.30488e-06	-0.214	9.64273e-08	6.26996e-06	-0.158	7.00117e-06	0.000412158	-0.23	4.14419e-09	6.49253e-06
cg07507056	chr1	45806213	chr1:45805564-45805983	S_Shore	MUTYH;MUTYH;MUTYH;TOE1;MUTYH;MUTYH;MUTYH;MUTYH;MUTYH;MUTYH;MUTYH;MUTYH	TSS1500;TSS1500;TSS1500;Body;TSS1500;TSS1500;TSS1500;TSS200;TSS200;TSS200;TSS200;TSS200	-0.221	9.72975e-09	4.30649e-06	-0.295	1.28843e-10	4.47183e-08	-0.214	9.42328e-08	1.99145e-05	-0.191	1.20735e-05	0.00121656
cg03812679	chr17	38170632		OpenSea	CSF3;CSF3;CSF3	TSS1500;TSS1500;TSS1500	-0.253	9.74831e-09	4.3121e-06	-0.205	3.02056e-05	0.000494815	-0.258	5.3407e-09	2.63128e-06	-0.29	2.55243e-09	4.87585e-06
cg10351522	chr19	15443550	chr19:15442261-15443077	S_Shore			-0.205	9.77675e-09	4.32206e-06	-0.213	2.80068e-07	1.40946e-05	-0.206	2.12776e-08	6.82784e-06	-0.205	3.60728e-07	0.00011756
cg07442907	chr17	5487958		OpenSea	NLRP1;NLRP1;NLRP1;NLRP1;NLRP1	TSS200;TSS200;TSS200;TSS200;TSS200	-0.207	9.84112e-09	4.34504e-06	-0.211	4.16372e-07	1.8966e-05	-0.166	6.69596e-06	0.000399527	-0.235	8.84688e-09	1.05008e-05
cg04402021	chr19	1094921	chr19:1094797-1095649	Island	POLR2E	Body	-0.187	9.84134e-09	4.34504e-06	-0.192	2.28401e-07	1.20637e-05	-0.194	4.69343e-09	2.38298e-06	-0.202	2.47698e-08	1.9613e-05
cg21710060	chr13	114321749		OpenSea	GRK1	1stExon	0.173	9.84907e-09	4.34504e-06	0.258	7.12513e-14	1.75522e-10	0.156	1.36766e-07	2.59297e-05	0.124	0.000110329	0.00495927
cg07013177	chr12	58166795	chr12:58166252-58166741	S_Shore	METTL1;METTL1;METTL21B;METTL21B;METTL21B;METTL21B	TSS1500;TSS1500;Body;Body;ExonBnd;ExonBnd	-0.157	9.85248e-09	4.34504e-06	-0.177	2.78013e-08	2.4679e-06	-0.151	8.37653e-08	1.83341e-05	-0.157	3.1127e-07	0.000106968
cg08176914	chr17	47468118		OpenSea			-0.199	9.88995e-09	4.35894e-06	-0.214	7.23944e-08	5.06467e-06	-0.195	3.2262e-08	9.19877e-06	-0.181	2.35226e-06	0.0004139
cg01185940	chr5	139537065		OpenSea	LOC101929719	Body	-0.205	9.92148e-09	4.3702e-06	-0.249	2.97741e-09	4.62697e-07	-0.161	9.99835e-06	0.000527028	-0.208	2.44949e-07	9.09252e-05
cg14786132	chr16	50715338		OpenSea	SNX20;SNX20;SNX20	TSS200;TSS200;TSS200	-0.212	9.94069e-09	4.37603e-06	-0.253	3.89536e-09	5.64801e-07	-0.193	2.93721e-07	4.47981e-05	-0.212	2.91836e-07	0.000102554
cg27314718	chr15	42122598	chr15:42120302-42120622	S_Shore	JMJD7;JMJD7-PLA2G4B;JMJD7-PLA2G4B	Body;Body;Body	0.149	9.95632e-09	4.37854e-06	0.169	1.01463e-08	1.15737e-06	0.155	3.17427e-09	1.80095e-06	0.13	4.4249e-06	0.000631074
cg24483304	chr1	43855122	chr1:43855375-43855921	N_Shore	MED8;C1orf84;MED8	Body;TSS1500;Body	-0.164	9.95836e-09	4.37854e-06	-0.184	4.54732e-08	3.56934e-06	-0.142	1.47196e-06	0.000138175	-0.186	1.26278e-08	1.3031e-05
cg08574993	chr16	30485296	chr16:30485382-30485721	N_Shore	ITGAL;ITGAL	Body;Body	-0.173	9.97925e-09	4.38509e-06	-0.146	1.57864e-05	0.000301283	-0.187	8.92534e-10	7.48006e-07	-0.2	2.53649e-09	4.85808e-06
cg08690459	chr11	47279586		OpenSea	NR1H3;NR1H3;NR1H3;NR1H3;NR1H3	1stExon;5'UTR;1stExon;5'UTR;5'UTR	-0.221	1.00074e-08	4.3925e-06	-0.265	1.63673e-09	2.95794e-07	-0.218	1.86644e-08	6.22686e-06	-0.183	1.24304e-05	0.00123882
cg08682433	chr20	37548684		OpenSea	PPP1R16B;PPP1R16B	3'UTR;3'UTR	0.148	1.00087e-08	4.3925e-06	0.22	9.59338e-14	2.17368e-10	0.127	5.06617e-07	6.5743e-05	0.119	1.70122e-05	0.00151236
cg12751033	chr6	90755040		OpenSea	BACH2;BACH2	5'UTR;5'UTR	-0.18	1.00141e-08	4.3925e-06	-0.212	1.14912e-08	1.27172e-06	-0.166	3.90759e-07	5.47281e-05	-0.172	1.5297e-06	0.000310988
cg11210881	chr11	113930500	chr11:113929633-113932190	Island	ZBTB16;ZBTB16;ZBTB16	1stExon;TSS1500;5'UTR	-0.214	1.00328e-08	4.39805e-06	-0.138	0.000615286	0.00489291	-0.222	1.33162e-09	1.0044e-06	-0.249	6.50965e-10	2.08177e-06
cg15683568	chr19	54523628		OpenSea			-0.282	1.00516e-08	4.4023e-06	-0.3	4.08129e-07	1.86848e-05	-0.263	5.55496e-07	7.0145e-05	-0.295	3.1291e-07	0.00010733
cg24996804	chr15	72501304		OpenSea	PKM;PKM;PKM;PKM;PKM;PKM;PKM	Body;Body;Body;Body;Body;Body;Body	0.131	1.00545e-08	4.4023e-06	0.198	1.91501e-13	3.6774e-10	0.098	2.10988e-05	0.000890539	0.108	1.93534e-05	0.00164207
cg04316941	chr1	202224262		OpenSea	LGR6;LGR6;LGR6	Body;Body;Body	-0.19	1.00683e-08	4.4057e-06	-0.274	1.13473e-13	2.4418e-10	-0.162	3.38929e-07	4.97039e-05	-0.149	1.64711e-05	0.00148427
cg26277667	chr2	65100456		OpenSea			-0.223	1.01191e-08	4.42526e-06	-0.254	1.50418e-08	1.55505e-06	-0.197	6.16653e-07	7.54457e-05	-0.227	1.65414e-07	6.92351e-05
cg08079136	chr16	88878935	chr16:88877712-88878936	Island	APRT;APRT	TSS1500;TSS1500	-0.17	1.01407e-08	4.43209e-06	-0.135	4.25709e-05	0.000643388	-0.202	1.76822e-11	5.25892e-08	-0.184	1.50757e-08	1.4269e-05
cg06372873	chr14	52327240		OpenSea	GNG2;GNG2;GNG2;GNG2;GNG2;GNG2	1stExon;1stExon;1stExon;5'UTR;5'UTR;5'UTR	-0.222	1.01837e-08	4.44802e-06	-0.268	2.9125e-09	4.53959e-07	-0.194	9.37905e-07	0.00010115	-0.236	5.8995e-08	3.50632e-05
cg00833795	chr11	2323304		OpenSea	C11orf21;C11orf21;TSPAN32;TSPAN32	TSS200;TSS200;5'UTR;1stExon	-0.217	1.01893e-08	4.44802e-06	-0.267	3.087e-09	4.74986e-07	-0.178	6.26937e-06	0.000381847	-0.201	3.42943e-06	0.000532602
cg15919308	chr11	64864282	chr11:64863698-64863980	S_Shore	VPS51;VPS51	Body;Body	-0.236	1.02064e-08	4.45282e-06	-0.263	1.81795e-08	1.79474e-06	-0.262	3.4235e-10	3.84755e-07	-0.209	3.51301e-06	0.000540989
cg03359102	chr19	11126265		OpenSea	SMARCA4;SMARCA4;SMARCA4;SMARCA4;SMARCA4;SMARCA4;SMARCA4	Body;Body;Body;Body;Body;Body;Body	0.231	1.0218e-08	4.45523e-06	0.293	3.52226e-10	9.62779e-08	0.151	0.000170251	0.00377001	0.215	1.44089e-06	0.000299491
cg10185519	chr16	30621987	chr16:30621000-30621826	S_Shore	ZNF689	TSS1500	-0.215	1.02445e-08	4.46411e-06	-0.223	1.38004e-07	8.23024e-06	-0.258	1.28304e-11	4.20949e-08	-0.18	9.50849e-06	0.00104003
cg03215909	chr5	100067799		OpenSea			-0.209	1.03313e-08	4.49926e-06	-0.22	8.24009e-08	5.58113e-06	-0.156	1.33798e-05	0.000646746	-0.265	5.32208e-11	4.45473e-07
cg22019765	chr12	2968387		OpenSea	LOC100507424;FOXM1;FOXM1;FOXM1;FOXM1;FOXM1	Body;Body;Body;Body;Body;Body	0.178	1.03753e-08	4.51551e-06	0.231	1.13448e-10	4.07268e-08	0.166	1.09372e-07	2.21603e-05	0.15	1.14506e-05	0.00117315
cg11238747	chr10	103032203		OpenSea			-0.221	1.0381e-08	4.51551e-06	-0.221	8.38658e-07	3.22824e-05	-0.242	1.72103e-09	1.19465e-06	-0.218	5.78841e-07	0.000161149
cg26577523	chr2	70270826		OpenSea	PCBP1-AS1	Body	-0.289	1.04138e-08	4.52708e-06	-0.41	5.55578e-13	8.04912e-10	-0.282	1.14369e-08	4.46035e-06	-0.21	7.9478e-05	0.00403918
cg19375403	chr1	3807709	chr1:3808490-3809236	N_Shore	C1orf174	Body	-0.215	1.04275e-08	4.52783e-06	-0.261	2.43204e-09	3.96648e-07	-0.243	3.89325e-10	4.1815e-07	-0.166	7.09649e-05	0.0037569
cg08895853	chr1	65310517		OpenSea	JAK1	Body	0.184	1.04279e-08	4.52783e-06	0.215	1.19316e-08	1.30996e-06	0.157	2.03564e-06	0.000174539	0.173	1.76253e-06	0.000343141
cg03892693	chr11	2937098		OpenSea	SLC22A18;SLC22A18	Body;Body	0.138	1.04936e-08	4.55223e-06	0.221	8.7838e-16	7.09789e-12	0.097	2.92101e-05	0.00111355	0.111	1.26655e-05	0.00125141
cg13922418	chr8	28915332		OpenSea			0.165	1.04965e-08	4.55223e-06	0.221	3.81099e-11	1.79424e-08	0.135	3.19443e-06	0.000239443	0.154	1.24484e-06	0.000271305
cg13653195	chr12	49453711	chr12:49453637-49454762	Island			-0.339	1.05153e-08	4.55667e-06	-0.256	9.64857e-05	0.00120126	-0.384	1.24995e-10	1.94575e-07	-0.379	5.6279e-09	7.88806e-06
cg22947196	chr14	100070895	chr14:100069475-100071813	Island	CCDC85C	TSS200	-0.321	1.05247e-08	4.55667e-06	-0.246	7.12865e-05	0.000952999	-0.367	7.88607e-11	1.47942e-07	-0.377	9.90852e-10	2.66523e-06
cg19258682	chr12	109535996	chr12:109535264-109536431	Island	UNG;UNG	TSS200;Body	-0.216	1.05254e-08	4.55667e-06	-0.227	3.59459e-07	1.6987e-05	-0.216	5.22958e-08	1.31302e-05	-0.213	9.06176e-07	0.000218278
cg08379517	chr19	18509505		OpenSea	LRRC25	TSS1500	0.174	1.05866e-08	4.58042e-06	0.185	2.86169e-07	1.43277e-05	0.162	3.96802e-07	5.52559e-05	0.157	6.31247e-06	0.000797242
cg18886739	chr12	124457431	chr12:124456573-124458728	Island	ZNF664;CCDC92	TSS1500;TSS1500	0.274	1.06624e-08	4.60822e-06	0.258	3.73249e-06	0.000100899	0.247	6.18602e-07	7.56209e-05	0.297	5.51788e-08	3.34749e-05
cg09880345	chr20	32045114		OpenSea			-0.167	1.06673e-08	4.60822e-06	-0.201	2.09883e-09	3.54882e-07	-0.135	3.82683e-06	0.000272253	-0.157	1.07513e-06	0.000245431
cg09747431	chr2	232164710		OpenSea	ARMC9;ARMC9;ARMC9	Body;Body;Body	-0.25	1.06697e-08	4.60822e-06	-0.266	1.37662e-07	8.21721e-06	-0.25	2.51391e-08	7.70535e-06	-0.231	2.38768e-06	0.00041812
cg15343101	chr19	46272953	chr19:46270699-46275167	Island	SIX5	TSS1500	-0.165	1.06959e-08	4.61683e-06	-0.127	7.63453e-05	0.0010043	-0.187	1.47121e-10	2.15277e-07	-0.187	3.85256e-09	6.22222e-06
cg01510278	chr16	11456238		OpenSea			-0.296	1.07083e-08	4.61943e-06	-0.421	1.32106e-12	1.56905e-09	-0.308	2.51059e-09	1.53932e-06	-0.186	0.000766723	0.0166948
cg23378992	chr12	111051514	chr12:111051693-111052150	N_Shore	TCTN1;TCTN1;TCTN1	TSS1500;TSS1500;TSS1500	-0.206	1.07174e-08	4.62062e-06	-0.187	1.11541e-05	0.000231255	-0.211	3.24139e-08	9.2303e-06	-0.201	1.35659e-06	0.000287025
cg16223079	chr15	75339541		OpenSea	PPCDC	Body	-0.278	1.07481e-08	4.63113e-06	-0.272	1.47469e-06	4.95106e-05	-0.31	9.76474e-10	7.97436e-07	-0.259	2.31281e-06	0.000409123
cg00356694	chr17	4337202		OpenSea	SPNS3	TSS200	-0.259	1.07604e-08	4.63157e-06	-0.279	7.78222e-08	5.34648e-06	-0.217	2.01346e-06	0.000173125	-0.264	1.5855e-07	6.70136e-05
cg25032441	chr1	19432305		OpenSea	UBR4	Body	0.144	1.07622e-08	4.63157e-06	0.194	1.73141e-11	1.00794e-08	0.113	6.20812e-06	0.000379487	0.139	4.51662e-07	0.000137231
cg04515806	chr19	47885397		OpenSea	DHX34	3'UTR	-0.196	1.07736e-08	4.63157e-06	-0.188	2.33098e-06	7.04576e-05	-0.181	3.18166e-07	4.74483e-05	-0.203	1.75478e-07	7.23302e-05
cg14835962	chr22	21355944	chr22:21355973-21356824	N_Shore	THAP7;THAP7;FLJ39582;FLJ39582	Body;Body;TSS1500;TSS1500	-0.173	1.07744e-08	4.63157e-06	-0.192	3.74971e-08	3.09292e-06	-0.182	4.48068e-09	2.30411e-06	-0.159	2.52706e-06	0.000433705
cg01022801	chr8	38794702		OpenSea	PLEKHA2	Body	-0.229	1.08192e-08	4.6481e-06	-0.174	6.18572e-05	0.000854888	-0.295	1.55751e-13	2.23437e-09	-0.19	6.75885e-06	0.000834741
cg22610743	chr1	2144161	chr1:2144199-2144497	N_Shore	FAAP20	TSS200	-0.218	1.08335e-08	4.65041e-06	-0.251	1.68252e-08	1.6942e-06	-0.173	8.76167e-06	0.000481134	-0.226	1.49002e-07	6.41459e-05
cg27502782	chr17	18234630		OpenSea	SHMT1;SHMT1;SHMT1	Body;Body;Body	0.142	1.08373e-08	4.65041e-06	0.175	1.62296e-09	2.94234e-07	0.133	1.91075e-07	3.28702e-05	0.103	0.000183755	0.0068484
cg08409609	chr19	18590117		OpenSea	ELL	Body	-0.202	1.08465e-08	4.65161e-06	-0.185	8.5097e-06	0.000187779	-0.226	1.71805e-09	1.19448e-06	-0.199	9.49634e-07	0.00022602
cg07811498	chr22	42475450	chr22:42475474-42476094	N_Shore	C22orf32	TSS1500	-0.21	1.08775e-08	4.66058e-06	-0.29	1.2694e-11	8.055e-09	-0.21	1.91688e-08	6.36034e-06	-0.182	7.06992e-06	0.000859079
cg20317180	chr19	56111252	chr19:56111498-56112063	N_Shore	FIZ1;ZNF524	TSS1500;TSS1500	-0.175	1.08801e-08	4.66058e-06	-0.178	4.21373e-07	1.9145e-05	-0.164	1.47881e-07	2.73773e-05	-0.183	9.51084e-08	4.82891e-05
cg07081807	chr2	23872854		OpenSea	KLHL29	Body	-0.222	1.08893e-08	4.66179e-06	-0.195	8.9922e-06	0.000195805	-0.233	3.58784e-09	1.96628e-06	-0.251	6.38086e-09	8.38133e-06
cg25724123	chr12	112450556	chr12:112450905-112451856	N_Shore	ERP29;TMEM116;ERP29	TSS1500;5'UTR;TSS1500	-0.174	1.09017e-08	4.66438e-06	-0.231	1.08056e-10	3.93163e-08	-0.164	1.65423e-07	2.95626e-05	-0.157	4.42633e-06	0.000631155
cg00290028	chr13	37393125	chr13:37393213-37394092	N_Shore	RFXAP	TSS1500	-0.213	1.09193e-08	4.66919e-06	-0.197	1.39694e-05	0.000274435	-0.231	1.32165e-08	4.92095e-06	-0.202	4.5094e-06	0.000639007
cg26260794	chr6	32806022	chr6:32806284-32806669	N_Shore	TAP2;TAP2	5'UTR;5'UTR	-0.198	1.09339e-08	4.67269e-06	-0.223	2.09384e-08	2.00069e-06	-0.197	2.29233e-08	7.20734e-06	-0.19	7.97206e-07	0.000201275
cg09814633	chr6	5969517		OpenSea			-0.185	1.09581e-08	4.68028e-06	-0.163	9.50036e-06	0.000204279	-0.175	1.19023e-07	2.34404e-05	-0.198	4.87461e-08	3.08515e-05
cg20843286	chr10	102045959	chr10:102046142-102046632	N_Shore	BLOC1S2;BLOC1S2;BLOC1S2	Body;5'UTR;1stExon	-0.164	1.09662e-08	4.68103e-06	-0.179	8.96113e-08	5.9387e-06	-0.182	1.04793e-09	8.39762e-07	-0.133	3.46894e-05	0.00239051
cg16859943	chr14	65189789		OpenSea	PLEKHG3	5'UTR	-0.317	1.10026e-08	4.6938e-06	-0.4	4.34291e-10	1.1214e-07	-0.335	3.32298e-09	1.84742e-06	-0.229	0.000165774	0.00641421
cg05209461	chr3	49389917		OpenSea			-0.235	1.10253e-08	4.70075e-06	-0.325	1.9497e-11	1.09392e-08	-0.22	1.81067e-07	3.15416e-05	-0.184	5.50323e-05	0.0031978
cg01657408	chr5	158634989	chr5:158636218-158636949	N_Shore	RNF145	TSS200	-0.174	1.10332e-08	4.70137e-06	-0.161	3.70583e-06	0.000100352	-0.198	3.0236e-10	3.51643e-07	-0.163	1.46674e-06	0.000303312
cg00696889	chr12	48202004		OpenSea	HDAC7;HDAC7;HDAC7	Body;Body;Body	-0.231	1.10908e-08	4.72318e-06	-0.272	1.02321e-08	1.16516e-06	-0.206	7.68712e-07	8.78364e-05	-0.236	2.75354e-07	9.88997e-05
cg17759224	chr1	235098018		OpenSea			-0.222	1.10977e-08	4.72338e-06	-0.261	5.24293e-09	7.06299e-07	-0.202	2.78118e-07	4.30739e-05	-0.228	1.22024e-07	5.67919e-05
cg10931539	chr19	35810108		OpenSea			-0.23	1.11055e-08	4.72395e-06	-0.222	2.73984e-06	7.96664e-05	-0.215	3.09399e-07	4.65106e-05	-0.243	1.47371e-07	6.37624e-05
cg11184497	chr15	78384679		OpenSea	SH2D7	TSS1500	-0.219	1.11293e-08	4.73129e-06	-0.205	2.55415e-06	7.55459e-05	-0.243	5.81972e-10	5.56589e-07	-0.211	6.19871e-07	0.000168846
cg01437204	chr1	202130344		OpenSea	PTPN7;PTPN7	TSS1500;TSS1500	-0.306	1.11364e-08	4.73159e-06	-0.429	3.70036e-12	3.2167e-09	-0.266	6.39119e-07	7.73407e-05	-0.248	1.97344e-05	0.00166475
cg08949345	chr8	104160481		OpenSea	BAALC;BAALC	Body;Body	0.174	1.11745e-08	4.745e-06	0.187	1.39626e-07	8.30531e-06	0.189	2.3195e-09	1.46159e-06	0.151	9.74079e-06	0.00105503
cg08644860	chr14	81102392		OpenSea	CEP128	Body	0.271	1.11845e-08	4.74613e-06	0.408	3.74405e-13	6.07169e-10	0.2	2.91602e-05	0.00111222	0.205	9.40297e-05	0.00448471
cg00706275	chr10	94591097		OpenSea			-0.208	1.11901e-08	4.74613e-06	-0.196	3.3039e-06	9.1928e-05	-0.19	3.69715e-07	5.27335e-05	-0.22	9.41044e-08	4.8067e-05
cg17357892	chr21	44914774		OpenSea			-0.236	1.12668e-08	4.7759e-06	-0.306	6.88499e-11	2.8288e-08	-0.255	7.30079e-10	6.44332e-07	-0.17	0.000126812	0.00540332
cg18914023	chr14	74868443		OpenSea			-0.175	1.12852e-08	4.77858e-06	-0.166	1.94985e-06	6.14773e-05	-0.187	2.16932e-09	1.39469e-06	-0.179	1.45507e-07	6.32172e-05
cg03395546	chr19	41222599	chr19:41222598-41223162	Island	ADCK4;ADCK4;ITPKC	1stExon;5'UTR;TSS1500	0.188	1.12862e-08	4.77858e-06	0.154	5.16211e-05	0.000746297	0.166	9.90536e-07	0.000105015	0.219	5.26001e-09	7.52313e-06
cg07982208	chr19	47840366		OpenSea	GPR77	TSS200	-0.176	1.12944e-08	4.77889e-06	-0.18	4.96086e-07	2.16392e-05	-0.204	2.15427e-10	2.75549e-07	-0.148	1.84192e-05	0.00158917
cg15666431	chr8	22932022		OpenSea	LOC286059	Body	-0.255	1.13e-08	4.77889e-06	-0.252	1.34078e-06	4.6074e-05	-0.233	4.97863e-07	6.49642e-05	-0.274	7.57118e-08	4.14463e-05
cg16621987	chr22	19110328	chr22:19109068-19110329	Island	DGCR2	TSS1500	-0.173	1.13122e-08	4.78128e-06	-0.106	0.00130512	0.00864222	-0.18	2.31346e-09	1.46159e-06	-0.196	2.74986e-09	5.08053e-06
cg25537448	chr2	99388712		OpenSea	LOC101927070	TSS1500	-0.206	1.13287e-08	4.78392e-06	-0.189	2.25093e-06	6.86706e-05	-0.186	1.73028e-07	3.05708e-05	-0.246	4.59392e-10	1.67218e-06
cg02122020	chr4	6259168		OpenSea			-0.211	1.13315e-08	4.78392e-06	-0.189	1.33432e-05	0.000264798	-0.196	3.89561e-07	5.46218e-05	-0.239	2.21381e-08	1.82015e-05
cg26444434	chr13	33937790		OpenSea	STARD13	Body	-0.195	1.13385e-08	4.78411e-06	-0.207	3.47558e-07	1.65691e-05	-0.235	1.35646e-10	2.03785e-07	-0.159	4.95838e-05	0.00298476
cg16289299	chr16	89939807	chr16:89939432-89940812	Island	TCF25	TSS200	-0.49	1.13468e-08	4.78487e-06	-0.363	0.000138956	0.00158621	-0.538	4.73469e-10	4.81347e-07	-0.519	3.4564e-08	2.46816e-05
cg17034568	chr20	30740869		OpenSea	TM9SF4	Body	0.128	1.13586e-08	4.78706e-06	0.16	1.10122e-09	2.20671e-07	0.101	1.10632e-05	0.000565755	0.129	3.50646e-07	0.000115613
cg01460479	chr1	229695091	chr1:229693772-229695074	S_Shore	ABCB10	TSS1500	-0.205	1.13655e-08	4.78723e-06	-0.259	8.19208e-10	1.76907e-07	-0.207	2.44316e-08	7.54219e-06	-0.175	1.30875e-05	0.00128131
cg04514983	chr2	201935987	chr2:201936024-201936376	N_Shore	NDUFB3;NDUFB3;FAM126B	TSS1500;TSS1500;5'UTR	-0.22	1.14201e-08	4.80514e-06	-0.282	2.86002e-10	8.17652e-08	-0.195	5.48626e-07	6.95415e-05	-0.187	1.12173e-05	0.00115807
cg01040759	chr2	86116384	chr2:86115590-86116327	S_Shore	ST3GAL5	TSS1500	-0.249	1.14212e-08	4.80514e-06	-0.21	1.80924e-05	0.000334599	-0.292	5.53345e-11	1.19073e-07	-0.267	2.91747e-08	2.20486e-05
cg00083262	chr1	157125526		OpenSea			-0.191	1.14416e-08	4.8092e-06	-0.183	2.15553e-06	6.64314e-05	-0.184	8.4589e-08	1.84852e-05	-0.207	4.18872e-08	2.809e-05
cg23850764	chr17	39458879		OpenSea	KRTAP29-1	1stExon	-0.199	1.14504e-08	4.8092e-06	-0.194	1.67616e-06	5.46472e-05	-0.191	1.12625e-07	2.25878e-05	-0.205	2.05295e-07	7.99794e-05
cg22280792	chr17	77070793		OpenSea	ENGASE	TSS1500	-0.224	1.14506e-08	4.8092e-06	-0.238	1.28127e-07	7.79818e-06	-0.194	1.0759e-06	0.00011126	-0.244	2.82817e-08	2.15812e-05
cg24671348	chr4	106067375	chr4:106067473-106067968	N_Shore	TET2;TET2	TSS1500;5'UTR	-0.211	1.14776e-08	4.81781e-06	-0.194	3.90129e-06	0.000104336	-0.227	1.92217e-09	1.28424e-06	-0.213	2.02178e-07	7.93138e-05
cg21513724	chr10	105409153		OpenSea	SH3PXD2A	Body	0.15	1.1542e-08	4.83874e-06	0.181	9.93207e-09	1.1376e-06	0.083	0.00241654	0.0228265	0.164	7.51661e-08	4.11941e-05
cg00333314	chr17	4854880	chr17:4850942-4853907	S_Shore	ENO3;ENO3;ENO3	5'UTR;5'UTR;5'UTR	0.15	1.15426e-08	4.83874e-06	0.18	6.98747e-09	8.77166e-07	0.131	1.45123e-06	0.000136818	0.143	1.69122e-06	0.000333398
cg03185624	chr9	139929848	chr9:139925243-139925996	S_Shelf	C9orf139	3'UTR	-0.213	1.15473e-08	4.83874e-06	-0.242	2.14909e-08	2.04149e-06	-0.172	5.35088e-06	0.000341673	-0.219	1.67325e-07	6.97553e-05
cg10934350	chr4	48131896		OpenSea	TXK	Body	-0.235	1.15784e-08	4.84899e-06	-0.285	3.64895e-09	5.38028e-07	-0.204	1.43322e-06	0.000135741	-0.214	3.60645e-06	0.00055131
cg17891123	chr15	90931113	chr15:90931162-90932019	N_Shore	IQGAP1	TSS1500	-0.162	1.1606e-08	4.85777e-06	-0.203	1.13597e-09	2.25356e-07	-0.152	2.08556e-07	3.50629e-05	-0.151	2.18901e-06	0.000395348
cg26106055	chr4	54062757		OpenSea	SCFD2	Body	-0.204	1.16361e-08	4.86758e-06	-0.182	1.73666e-05	0.000324175	-0.211	2.84443e-08	8.37122e-06	-0.208	5.10846e-07	0.000148965
cg02514974	chr11	63994115	chr11:63993589-63993834	S_Shore	TRPT1;NUDT22;NUDT22;NUDT22;NUDT22;TRPT1;TRPT1;TRPT1;TRPT1;TRPT1;NUDT22;NUDT22;NUDT22;NUDT22	TSS1500;5'UTR;5'UTR;5'UTR;5'UTR;TSS1500;TSS1500;TSS1500;TSS1500;TSS1500;ExonBnd;ExonBnd;ExonBnd;ExonBnd	-0.163	1.16522e-08	4.87151e-06	-0.173	1.37145e-07	8.19381e-06	-0.143	7.63094e-07	8.72914e-05	-0.193	1.88503e-09	4.11687e-06
cg25084477	chr14	57856838	chr14:57856944-57858351	N_Shore	NAA30	TSS1500	-0.208	1.16672e-08	4.87366e-06	-0.24	1.49973e-08	1.55177e-06	-0.221	4.47463e-09	2.30387e-06	-0.178	1.17161e-05	0.00119203
cg15167198	chr11	65635163		OpenSea	EFEMP2;EFEMP2	Body;Body	-0.184	1.16706e-08	4.87366e-06	-0.212	1.48901e-08	1.54417e-06	-0.177	9.34732e-08	1.98515e-05	-0.164	5.32059e-06	0.000713671
cg26143221	chr3	72937048		OpenSea	GXYLT2	TSS1500	-0.206	1.16892e-08	4.87861e-06	-0.238	2.02295e-08	1.9495e-06	-0.17	4.59681e-06	0.000307871	-0.201	9.19567e-07	0.000220369
cg20272421	chr19	15753040		OpenSea	CYP4F3;CYP4F3;CYP4F3	Body;Body;Body	-0.207	1.17204e-08	4.88886e-06	-0.25	7.51384e-10	1.67139e-07	-0.204	1.16095e-08	4.50845e-06	-0.163	2.57626e-05	0.0019737
cg14090520	chr3	4783557		OpenSea	ITPR1;ITPR1;ITPR1	Body;Body;Body	-0.263	1.17366e-08	4.89281e-06	-0.387	1.09969e-13	2.40171e-10	-0.262	6.27105e-09	2.94866e-06	-0.181	0.000197887	0.00718196
cg04034539	chr11	62439802	chr11:62439047-62439803	Island	C11orf48;C11orf83	TSS1500;3'UTR	-0.149	1.17512e-08	4.89612e-06	-0.163	4.17159e-08	3.35099e-06	-0.158	2.67517e-09	1.60141e-06	-0.125	1.19616e-05	0.00120861
cg17066620	chr22	37882518		OpenSea	MFNG;MFNG;MFNG	TSS200;TSS200;TSS200	-0.231	1.17694e-08	4.90091e-06	-0.27	1.01093e-08	1.15351e-06	-0.195	2.38939e-06	0.000195149	-0.245	7.89525e-08	4.27252e-05
cg03168296	chr9	140317011	chr9:140317160-140318663	N_Shore	NOXA1;EXD3	TSS1500;5'UTR	-0.155	1.18051e-08	4.91082e-06	-0.189	4.52801e-09	6.31861e-07	-0.138	9.72313e-07	0.000103624	-0.155	5.76707e-07	0.000160861
cg06339706	chr19	49371285		OpenSea	PLEKHA4;PLEKHA4	5'UTR;5'UTR	0.159	1.18071e-08	4.91082e-06	0.199	7.95658e-10	1.73587e-07	0.136	1.47651e-06	0.000138478	0.125	4.86489e-05	0.00294964
cg05376810	chr17	74511493		OpenSea			-0.256	1.18133e-08	4.91082e-06	-0.266	2.57027e-07	1.31817e-05	-0.238	1.95965e-07	3.35066e-05	-0.265	1.319e-07	5.94594e-05
cg22095090	chr19	4872885		OpenSea			-0.245	1.1843e-08	4.92037e-06	-0.299	1.26536e-09	2.44593e-07	-0.242	2.52987e-08	7.74111e-06	-0.21	8.055e-06	0.000937939
cg23209243	chr6	80340070	chr6:80340861-80341346	N_Shore	SH3BGRL2	TSS1500	-0.287	1.18775e-08	4.93191e-06	-0.385	2.43019e-11	1.27639e-08	-0.242	1.33502e-06	0.000129422	-0.232	2.14847e-05	0.00176202
cg16323164	chr4	40670286		OpenSea			0.114	1.18937e-08	4.93318e-06	0.165	1.15843e-12	1.41968e-09	0.089	7.7467e-06	0.000442413	0.1	5.11138e-06	0.000694323
cg00718831	chr12	278159		OpenSea	IQSEC3;IQSEC3	Body;Body	-0.203	1.18972e-08	4.93318e-06	-0.238	2.79529e-08	2.47895e-06	-0.213	2.0282e-08	6.60392e-06	-0.188	5.11949e-06	0.000694583
cg19730801	chr14	103244459		OpenSea	TRAF3;TRAF3;TRAF3	5'UTR;5'UTR;5'UTR	-0.262	1.19008e-08	4.93318e-06	-0.215	3.88552e-05	0.000599794	-0.285	1.56445e-09	1.12437e-06	-0.284	3.44671e-08	2.46731e-05
cg22293401	chr3	120462309		OpenSea	GTF2E1;RABL3	5'UTR;TSS1500	-0.21	1.19683e-08	4.95832e-06	-0.222	5.42671e-07	2.31612e-05	-0.211	7.89906e-08	1.75874e-05	-0.207	1.44765e-06	0.000300398
cg09214920	chr1	108743318	chr1:108742400-108743201	S_Shore	SLC25A24	TSS1500	-0.206	1.19814e-08	4.95857e-06	-0.24	6.53123e-09	8.32923e-07	-0.164	6.10962e-06	0.000375284	-0.231	9.17062e-09	1.07525e-05
cg23315838	chr17	42827033		OpenSea	DBF4B;DBF4B;DBF4B	Body;Body;Body	0.167	1.19824e-08	4.95857e-06	0.258	3.38071e-14	1.00547e-10	0.129	9.26414e-06	0.000499924	0.132	3.1062e-05	0.00222434
cg22376704	chr19	4760016	chr19:4759818-4760070	Island			-0.305	1.20081e-08	4.96405e-06	-0.314	2.08798e-07	1.12649e-05	-0.315	5.59961e-09	2.71541e-06	-0.282	1.48979e-06	0.000306003
cg15139222	chr18	34409401	chr18:34408558-34409289	S_Shore	KIAA1328;C18orf10	Body;TSS1500	-0.19	1.20092e-08	4.96405e-06	-0.19	4.65948e-07	2.06684e-05	-0.201	2.50501e-09	1.53932e-06	-0.198	6.79974e-08	3.85355e-05
cg11704012	chr12	6561007		OpenSea	TAPBPL;LOC678655	TSS200;TSS1500	-0.185	1.204e-08	4.97398e-06	-0.179	2.74139e-06	7.96986e-05	-0.191	2.35776e-08	7.3593e-06	-0.19	3.27747e-07	0.000110452
cg03863549	chr9	33474004		OpenSea	NOL6;SUGT1P1;NOL6	TSS200;Body;TSS200	-0.253	1.21282e-08	5.00758e-06	-0.285	3.96298e-08	3.22592e-06	-0.247	6.8737e-08	1.59147e-05	-0.258	2.87765e-07	0.000101789
cg27620695	chr2	223709253		OpenSea			-0.244	1.21682e-08	5.02123e-06	-0.35	1.51313e-12	1.7206e-09	-0.259	2.12239e-09	1.36812e-06	-0.171	0.000219122	0.00767527
cg14043335	chr19	18607546		OpenSea	ELL	Body	-0.218	1.22049e-08	5.03357e-06	-0.257	3.28283e-09	4.97042e-07	-0.243	3.3583e-10	3.80349e-07	-0.157	0.000146234	0.00592513
cg21138752	chr6	28303932		OpenSea	ZNF323;ZNF323;ZNF323;ZNF323;ZNF323;ZNF323;ZNF323	1stExon;TSS200;5'UTR;TSS200;5'UTR;5'UTR;Body	-0.249	1.22408e-08	5.04475e-06	-0.22	6.15594e-06	0.000147148	-0.283	1.26026e-10	1.95764e-07	-0.236	6.69851e-07	0.000178504
cg03250676	chr7	65554080		OpenSea	ASL;ASL;ASL;ASL;ASL;ASL;ASL;ASL	ExonBnd;ExonBnd;ExonBnd;ExonBnd;Body;Body;Body;Body	0.168	1.22458e-08	5.04475e-06	0.203	6.2482e-09	8.07525e-07	0.162	1.38861e-07	2.62183e-05	0.135	5.28487e-05	0.00311351
cg09012513	chr8	30242620	chr8:30241416-30242878	Island	RBPMS-AS1;RBPMS;RBPMS;RBPMS;RBPMS	Body;1stExon;1stExon;1stExon;1stExon	-0.387	1.22655e-08	5.04999e-06	-0.358	4.73249e-06	0.000120813	-0.375	8.10314e-08	1.7884e-05	-0.441	9.8807e-09	1.12253e-05
cg04502647	chr12	123131858		OpenSea			-0.264	1.23226e-08	5.07005e-06	-0.268	1.88454e-06	5.98748e-05	-0.253	3.97014e-07	5.52654e-05	-0.259	2.08537e-06	0.000383433
cg15703512	chr16	22012565		OpenSea	C16orf65	TSS200	-0.211	1.23297e-08	5.07005e-06	-0.236	2.99121e-08	2.61311e-06	-0.202	7.90728e-08	1.7595e-05	-0.208	4.68737e-07	0.000141019
cg26861525	chr15	74287168	chr15:74290344-74290760	N_Shelf	PML;PML;PML;PML;PML;PML;PML;PML;PML	1stExon;1stExon;1stExon;1stExon;1stExon;1stExon;1stExon;1stExon;1stExon	-0.197	1.2335e-08	5.07005e-06	-0.241	1.19773e-09	2.34601e-07	-0.159	4.13721e-06	0.000287801	-0.199	1.97015e-07	7.81264e-05
cg08323536	chr5	55220592		OpenSea			0.173	1.23423e-08	5.07023e-06	0.186	1.40497e-07	8.34586e-06	0.156	5.86396e-07	7.3029e-05	0.181	1.36728e-07	6.09599e-05
cg11468193	chr17	75282040	chr17:75277317-75278172	S_Shelf	2009-09-01	Body	-0.224	1.24041e-08	5.09276e-06	-0.241	7.75255e-08	5.33237e-06	-0.198	5.48108e-07	6.95e-05	-0.24	3.76455e-08	2.60575e-05
cg08674238	chr19	18525442	chr19:18527651-18531118	N_Shelf			-0.183	1.24141e-08	5.094e-06	-0.222	3.79514e-09	5.5378e-07	-0.169	3.52897e-07	5.10967e-05	-0.178	8.83776e-07	0.000214604
cg22596282	chr2	128834864		OpenSea			-0.251	1.24362e-08	5.10022e-06	-0.335	2.27163e-11	1.22152e-08	-0.243	2.82637e-08	8.34155e-06	-0.189	6.42086e-05	0.00353105
cg27199022	chr2	120234000		OpenSea	SCTR	Body	-0.209	1.24818e-08	5.11603e-06	-0.201	1.69487e-06	5.50928e-05	-0.202	7.11469e-08	1.63075e-05	-0.22	8.3519e-08	4.44727e-05
cg01604480	chr17	75877899		OpenSea	FLJ45079	Body	-0.228	1.24949e-08	5.11856e-06	-0.259	3.21995e-08	2.75858e-06	-0.216	1.79677e-07	3.13368e-05	-0.237	1.75586e-07	7.23339e-05
cg23620236	chr14	45368282	chr14:45366387-45367108	S_Shore	C14orf28	5'UTR	0.359	1.25293e-08	5.12751e-06	0.352	1.41521e-06	4.79852e-05	0.322	6.56194e-07	7.87306e-05	0.393	3.8596e-08	2.64402e-05
cg12892033	chr14	104181379	chr14:104181378-104182952	Island	XRCC3;XRCC3;XRCC3;ZFYVE21;ZFYVE21	5'UTR;5'UTR;5'UTR;TSS1500;TSS1500	-0.228	1.25308e-08	5.12751e-06	-0.168	0.0001301	0.00150971	-0.272	1.10483e-11	3.8769e-08	-0.209	1.17826e-06	0.000260991
cg07826424	chr3	50628064		OpenSea			-0.213	1.256e-08	5.13622e-06	-0.247	9.96382e-09	1.14011e-06	-0.182	1.43906e-06	0.000136065	-0.232	2.88095e-08	2.18956e-05
cg21295729	chr18	13580042		OpenSea	LDLRAD4;LDLRAD4	Body;Body	-0.231	1.25661e-08	5.13622e-06	-0.189	2.91115e-05	0.000481159	-0.264	1.3625e-10	2.04269e-07	-0.26	6.43063e-09	8.38133e-06
cg25392269	chr19	13049289	chr19:13049038-13049809	Island	CALR	TSS200	-0.16	1.26034e-08	5.14857e-06	-0.193	2.47861e-09	4.01736e-07	-0.152	9.49316e-08	1.99994e-05	-0.142	4.80516e-06	0.000665333
cg16674267	chr19	2537741	chr19:2540906-2541138	N_Shelf	GNG7	5'UTR	-0.231	1.26661e-08	5.17129e-06	-0.394	1.04922e-18	3.48931e-14	-0.173	3.76167e-06	0.000268871	-0.167	4.1696e-05	0.00268234
cg17454283	chr4	96549942		OpenSea			-0.265	1.27065e-08	5.18489e-06	-0.305	4.47738e-08	3.52947e-06	-0.212	1.50299e-05	0.000702376	-0.238	9.03519e-06	0.00100544
cg03877600	chr9	116417691		OpenSea			-0.148	1.2751e-08	5.20017e-06	-0.186	5.16321e-10	1.26722e-07	-0.121	3.30325e-06	0.000245358	-0.131	4.27678e-06	0.000617687
cg14994919	chr2	219536449	chr2:219536410-219536813	Island	RNF25;STK36	Body;TSS1500	0.251	1.27662e-08	5.20163e-06	0.324	2.01708e-10	6.26919e-08	0.22	7.0262e-07	8.23948e-05	0.214	1.03692e-05	0.00109961
cg07830557	chr19	4374239	chr19:4371729-4371952	S_Shelf	SH3GL1	Body	-0.232	1.27688e-08	5.20163e-06	-0.266	9.46346e-09	1.09797e-06	-0.251	1.02428e-09	8.25329e-07	-0.178	5.67539e-05	0.00326286
cg12801438	chr14	104073615		OpenSea			-0.258	1.2795e-08	5.20939e-06	-0.275	2.18797e-07	1.16693e-05	-0.238	4.02108e-07	5.5793e-05	-0.284	3.85396e-08	2.64402e-05
cg05029473	chr5	180674081	chr5:180673068-180673694	S_Shore			-0.157	1.2834e-08	5.22238e-06	-0.176	2.28302e-08	2.13353e-06	-0.159	1.43556e-08	5.1867e-06	-0.163	9.49523e-08	4.82433e-05
cg12556524	chr9	128469664	chr9:128469269-128469635	S_Shore	MAPKAP1;MAPKAP1;MAPKAP1;MAPKAP1;MAPKAP1;MAPKAP1	TSS200;TSS200;TSS200;TSS200;TSS200;TSS200	-0.168	1.28655e-08	5.23227e-06	-0.161	2.98252e-06	8.5027e-05	-0.169	4.42129e-08	1.16171e-05	-0.169	5.22657e-07	0.000151383
cg03532040	chr19	51301449		OpenSea	C19orf48;C19orf48	Body;Body	0.154	1.28772e-08	5.23413e-06	0.216	2.80297e-12	2.62581e-09	0.109	3.95106e-05	0.00137164	0.141	1.53853e-06	0.000312419
cg24292665	chr11	69065779		OpenSea			-0.205	1.28903e-08	5.23653e-06	-0.25	1.53225e-09	2.82166e-07	-0.184	3.74128e-07	5.3099e-05	-0.199	5.36073e-07	0.000154085
cg01913767	chr1	27989282	chr1:27986305-27986808	S_Shelf			-0.208	1.29014e-08	5.23815e-06	-0.283	2.34789e-11	1.24814e-08	-0.148	4.734e-05	0.001554	-0.2	6.73705e-07	0.000179108
cg04655662	chr17	79283230	chr17:79283863-79284131	N_Shore	C17orf55	TSS200	-0.175	1.29666e-08	5.2617e-06	-0.185	3.13129e-07	1.53377e-05	-0.162	4.22815e-07	5.78001e-05	-0.152	1.35436e-05	0.00131093
cg25506396	chr2	234262867		OpenSea	DGKD	TSS1500	-0.256	1.30097e-08	5.2759e-06	-0.302	5.20743e-09	7.01905e-07	-0.23	3.95765e-07	5.51745e-05	-0.267	8.56873e-08	4.53303e-05
cg08167214	chr16	81040017	chr16:81040134-81041325	N_Shore	CENPN;CENPN;CENPN;C16orf61	TSS200;TSS200;TSS200;5'UTR	-0.204	1.30178e-08	5.2759e-06	-0.218	7.76427e-08	5.33993e-06	-0.207	1.02043e-08	4.09918e-06	-0.191	1.12318e-06	0.000252693
cg16372595	chr14	20774003		OpenSea	TTC5	Body	-0.205	1.30233e-08	5.2759e-06	-0.216	1.31545e-07	7.94542e-06	-0.174	1.49161e-06	0.000139537	-0.251	4.88027e-10	1.75028e-06
cg24198977	chr3	120461209		OpenSea	RABL3;GTF2E1	Body;TSS1500	-0.19	1.30348e-08	5.27764e-06	-0.21	6.25314e-08	4.52927e-06	-0.153	7.87201e-06	0.000446953	-0.202	9.5319e-08	4.83223e-05
cg25234963	chr19	19143846	chr19:19143924-19144827	N_Shore	SFRS14;ARMC6;SFRS14	5'UTR;TSS1500;5'UTR	-0.174	1.30696e-08	5.28881e-06	-0.213	2.15549e-09	3.62232e-07	-0.174	2.98635e-08	8.6703e-06	-0.162	2.14155e-06	0.00039005
cg04433323	chr3	120277687		OpenSea			-0.178	1.30825e-08	5.29109e-06	-0.188	2.7399e-07	1.38603e-05	-0.162	6.09836e-07	7.49375e-05	-0.175	7.95179e-07	0.000200976
cg00548143	chr1	226891174	chr1:226891032-226891381	Island	ITPKB	Body	-0.182	1.31368e-08	5.31014e-06	-0.178	1.7172e-06	5.56283e-05	-0.199	2.49633e-09	1.53932e-06	-0.181	5.85902e-07	0.000162134
cg25090143	chr9	140289850	chr9:140292992-140293487	N_Shelf	EXD3;EXD3;EXD3;EXD3;EXD3;EXD3;EXD3;EXD3	ExonBnd;ExonBnd;ExonBnd;ExonBnd;Body;Body;5'UTR;5'UTR	0.157	1.31579e-08	5.31573e-06	0.191	2.48685e-09	4.02542e-07	0.138	8.72279e-07	9.60262e-05	0.146	2.19973e-06	0.000396599
cg16437995	chr5	128241347		OpenSea			-0.212	1.317e-08	5.31766e-06	-0.163	0.000148918	0.00167027	-0.219	1.73827e-08	5.92529e-06	-0.203	1.49521e-06	0.000306892
cg11390388	chr19	49929717	chr19:49931203-49931804	N_Shore	GFY	1stExon	-0.173	1.32019e-08	5.3276e-06	-0.185	1.13115e-07	7.08687e-06	-0.177	1.21101e-08	4.62671e-06	-0.142	2.5022e-05	0.00193745
cg00243184	chr22	42840270		OpenSea			-0.212	1.32117e-08	5.32865e-06	-0.18	3.21327e-05	0.000518914	-0.207	9.73629e-08	2.03178e-05	-0.227	9.16795e-08	4.74035e-05
cg06373083	chr15	28346972	chr15:28344188-28344489	S_Shelf			0.142	1.32587e-08	5.34464e-06	0.192	5.63933e-11	2.43561e-08	0.121	1.88522e-06	0.000165264	0.119	1.81196e-05	0.0015739
cg06723553	chr22	24181428	chr22:24180491-24181666	Island	DERL3;DERL3;DERL3	TSS1500;TSS1500;TSS1500	0.277	1.32736e-08	5.34769e-06	0.258	5.23306e-06	0.000130234	0.225	7.1448e-06	0.000417957	0.321	8.31018e-09	1.01316e-05
cg03747050	chr19	16253154		OpenSea	HSH2D;HSH2D;HSH2D;HSH2D	5'UTR;5'UTR;Body;Body	-0.25	1.33148e-08	5.36136e-06	-0.305	4.82662e-09	6.63034e-07	-0.259	1.99319e-08	6.53647e-06	-0.199	6.26175e-05	0.00346954
cg01278701	chr11	102631387		OpenSea			-0.262	1.33239e-08	5.36206e-06	-0.247	5.54256e-06	0.000136069	-0.292	2.61571e-09	1.5764e-06	-0.273	3.0663e-07	0.000106122
cg07534211	chr16	31363565		OpenSea			-0.226	1.33699e-08	5.37505e-06	-0.226	1.17138e-06	4.14962e-05	-0.24	7.53864e-09	3.34092e-06	-0.208	3.76757e-06	0.000569287
cg00123906	chr8	143818127	chr8:143820468-143821310	N_Shelf	C8orf55	3'UTR	0.146	1.33709e-08	5.37505e-06	0.206	1.42134e-11	8.70939e-09	0.119	6.82782e-06	0.000404984	0.119	3.55661e-05	0.00243123
cg01122991	chr4	4695715		OpenSea	STX18-AS1	Body	0.139	1.33816e-08	5.37642e-06	0.148	4.09944e-07	1.87491e-05	0.154	4.21219e-09	2.20128e-06	0.14	8.59062e-07	0.000211196
cg17717549	chr12	7261691		OpenSea	C1RL;LOC283314	Body;Body	-0.197	1.33957e-08	5.37911e-06	-0.242	7.83938e-10	1.71826e-07	-0.176	3.00745e-07	4.55844e-05	-0.183	1.15718e-06	0.000258152
cg06929872	chr15	65322164	chr15:65321431-65321996	S_Shore	MTFMT	TSS200	-0.211	1.34259e-08	5.38698e-06	-0.202	2.29369e-06	6.96008e-05	-0.255	4.17497e-11	9.8534e-08	-0.214	2.79024e-07	9.98745e-05
cg07423632	chr12	94407877		OpenSea			-0.213	1.343e-08	5.38698e-06	-0.217	3.14921e-07	1.53954e-05	-0.213	1.71567e-08	5.88212e-06	-0.201	1.07636e-06	0.000245633
cg12618656	chr19	30377521		OpenSea			-0.137	1.34534e-08	5.3916e-06	-0.166	6.40417e-09	8.20437e-07	-0.13	2.3669e-07	3.84397e-05	-0.125	4.66293e-06	0.000653431
cg02174133	chr12	132352265		OpenSea			-0.221	1.34563e-08	5.3916e-06	-0.281	1.11415e-09	2.22239e-07	-0.223	3.86601e-08	1.05338e-05	-0.183	3.07006e-05	0.0022084
cg09820347	chr5	16736457		OpenSea	MYO10	Body	-0.202	1.34676e-08	5.3932e-06	-0.282	2.65127e-12	2.5184e-09	-0.202	8.62025e-09	3.67866e-06	-0.144	0.000147174	0.00595168
cg04272203	chr6	36328488		OpenSea	ETV7;ETV7	Body;Body	-0.215	1.3481e-08	5.39562e-06	-0.239	5.80513e-08	4.28451e-06	-0.21	8.11018e-08	1.78887e-05	-0.204	1.62952e-06	0.000325688
cg17814717	chr7	151512049		OpenSea	PRKAG2;PRKAG2	TSS200;Body	0.13	1.34997e-08	5.40015e-06	0.172	9.88949e-11	3.67284e-08	0.136	5.73011e-09	2.7545e-06	0.115	5.53626e-06	0.000733391
cg11766038	chr2	27546135		OpenSea	MPV17	TSS200	-0.192	1.3541e-08	5.41372e-06	-0.231	5.4394e-09	7.26478e-07	-0.174	5.23246e-07	6.72686e-05	-0.178	2.71051e-06	0.000454527
cg15146515	chr19	49250561	chr19:49253688-49254221	N_Shelf	IZUMO1	TSS1500	-0.267	1.35654e-08	5.41982e-06	-0.311	3.82815e-08	3.14309e-06	-0.228	4.47842e-06	0.000302965	-0.261	1.70801e-06	0.000335448
cg17128833	chr11	3647695		OpenSea	TRPC2	TSS200	-0.225	1.35711e-08	5.41982e-06	-0.256	1.28654e-07	7.8179e-06	-0.215	4.94992e-07	6.46944e-05	-0.223	2.01848e-06	0.0003752
cg15714221	chr1	27906462	chr1:27901660-27902688	S_Shelf	AHDC1	5'UTR	0.184	1.3601e-08	5.42635e-06	0.221	3.31315e-09	4.99694e-07	0.196	3.31306e-09	1.84415e-06	0.129	0.000276229	0.00886645
cg20449614	chr8	22438122	chr8:22436295-22437076	S_Shore	PDLIM2;PDLIM2;PDLIM2	Body;1stExon;1stExon	-0.155	1.36079e-08	5.42635e-06	-0.164	2.01441e-07	1.09792e-05	-0.156	2.7723e-08	8.20846e-06	-0.163	1.2103e-07	5.65451e-05
cg21322248	chr15	77289047		OpenSea	PSTPIP1	Body	-0.239	1.36097e-08	5.42635e-06	-0.266	1.28872e-07	7.82856e-06	-0.216	1.23361e-06	0.000122593	-0.255	1.99986e-07	7.88769e-05
cg02923966	chr10	73483782		OpenSea	CDH23;CDH23;C10orf105;CDH23;CDH23	ExonBnd;ExonBnd;5'UTR;Body;Body	-0.191	1.36605e-08	5.44109e-06	-0.257	3.24913e-11	1.59222e-08	-0.15	7.58068e-06	0.000435477	-0.173	2.43189e-06	0.000422847
cg26015040	chr19	7764362		OpenSea	FCER2	Body	-0.261	1.36616e-08	5.44109e-06	-0.307	1.82091e-08	1.79717e-06	-0.275	1.21038e-08	4.62671e-06	-0.242	4.03181e-06	0.000594494
cg20520888	chr8	145086243		OpenSea	SPATC1;SPATC1	TSS1500;TSS1500	-0.281	1.36828e-08	5.44349e-06	-0.335	1.26993e-08	1.37303e-06	-0.332	2.67472e-10	3.20806e-07	-0.221	8.73001e-05	0.00428296
cg18457874	chr2	170869299		OpenSea	UBR3	Body	0.251	1.36866e-08	5.44349e-06	0.272	2.16372e-07	1.15763e-05	0.251	7.38482e-08	1.67275e-05	0.207	4.08793e-05	0.00265195
cg23273875	chr6	44042505	chr6:44041014-44041468	S_Shore	LOC101929705	TSS200	-0.174	1.36899e-08	5.44349e-06	-0.212	4.87073e-09	6.6709e-07	-0.167	1.75659e-07	3.08789e-05	-0.151	1.30376e-05	0.00127763
cg17640530	chr2	68547169	chr2:68546339-68547111	S_Shore	CNRIP1;CNRIP1;CNRIP1;CNRIP1	1stExon;1stExon;5'UTR;5'UTR	-0.184	1.37179e-08	5.44875e-06	-0.207	7.11719e-08	5.00258e-06	-0.165	1.06712e-06	0.000110524	-0.182	9.31956e-07	0.000222609
cg13021344	chr17	80449357		OpenSea			0.156	1.3718e-08	5.44875e-06	0.229	6.58666e-13	9.13539e-10	0.136	7.85366e-07	8.91685e-05	0.114	0.000133719	0.00559724
cg01287975	chr7	97361241	chr7:97361132-97363018	Island	TAC1;TAC1;TAC1;TAC1	TSS200;TSS200;TSS200;TSS200	0.192	1.37354e-08	5.45268e-06	0.183	2.95658e-06	8.44348e-05	0.198	1.4635e-08	5.25134e-06	0.201	1.46031e-07	6.32997e-05
cg27095910	chr17	33905781	chr17:33905502-33905726	S_Shore	PEX12	TSS200	-0.167	1.37699e-08	5.46341e-06	-0.19	4.40794e-08	3.49102e-06	-0.155	4.18019e-07	5.73158e-05	-0.149	8.65067e-06	0.000980046
cg03880724	chr16	21312085	chr16:21312168-21313333	N_Shore	CRYM;NCRNA00169	5'UTR;TSS200	-0.149	1.3787e-08	5.46725e-06	-0.203	1.51568e-11	9.15713e-09	-0.149	1.35807e-08	5.00811e-06	-0.119	2.85093e-05	0.00210627
cg01382363	chr1	171750382	chr1:171750399-171750934	N_Shore	METTL13;METTL13;METTL13	TSS1500;TSS1500;TSS1500	-0.234	1.3821e-08	5.47774e-06	-0.329	2.29452e-11	1.23076e-08	-0.25	6.33167e-09	2.97116e-06	-0.185	6.399e-05	0.00352434
cg15355185	chr19	4700434		OpenSea	DPP9	Body	0.153	1.38492e-08	5.48577e-06	0.206	1.69937e-10	5.48926e-08	0.152	7.05119e-08	1.62038e-05	0.116	0.000133311	0.00558524
cg21206329	chr1	41125570		OpenSea	RIMS3	5'UTR	0.151	1.38615e-08	5.48577e-06	0.171	5.12111e-08	3.90412e-06	0.142	2.75623e-07	4.28507e-05	0.149	8.91006e-07	0.00021543
cg10306664	chr5	150537622	chr5:150537019-150537418	S_Shore	ANXA6	TSS200	-0.186	1.38637e-08	5.48577e-06	-0.239	1.37584e-09	2.61143e-07	-0.181	1.65788e-07	2.95873e-05	-0.145	0.000112248	0.00501086
cg23681213	chr14	74180391	chr14:74180518-74181264	N_Shore	PNMA1;PNMA1	1stExon;5'UTR	-0.178	1.38797e-08	5.48911e-06	-0.205	1.44985e-08	1.51321e-06	-0.167	1.58978e-07	2.88191e-05	-0.16	4.001e-06	0.000591846
cg15373928	chr3	184893413		OpenSea			-0.186	1.39159e-08	5.50048e-06	-0.212	6.55993e-08	4.69065e-06	-0.174	4.89254e-07	6.40923e-05	-0.161	2.00042e-05	0.00167996
cg04553559	chr8	37552657	chr8:37551944-37555922	Island	ZNF703	TSS1500	0.134	1.39793e-08	5.5178e-06	0.126	7.65712e-06	0.000173454	0.129	2.84765e-07	4.38517e-05	0.156	1.76249e-08	1.57649e-05
cg21039631	chr1	117112854	chr1:117112960-117113883	N_Shore	CD58;CD58;CD58	Body;Body;Body	-0.189	1.39892e-08	5.5178e-06	-0.215	3.55644e-08	2.96854e-06	-0.209	1.86308e-09	1.25599e-06	-0.156	2.89696e-05	0.00212968
cg03142905	chr6	53728998		OpenSea	LRRC1	Body	0.147	1.39918e-08	5.5178e-06	0.152	9.58755e-07	3.56813e-05	0.128	3.00634e-06	0.000229454	0.151	4.85125e-07	0.000144333
cg25882455	chr22	38599073	chr22:38597785-38598988	S_Shore	MAFF;MAFF;MAFF;MAFF;MAFF	1stExon;5'UTR;5'UTR;5'UTR;5'UTR	-0.172	1.39958e-08	5.5178e-06	-0.187	7.1265e-08	5.00768e-06	-0.154	4.72688e-07	6.26863e-05	-0.186	3.51463e-08	2.48909e-05
cg07756148	chr19	14247627	chr19:14246899-14248520	Island	ASF1B	TSS200	-0.202	1.39975e-08	5.5178e-06	-0.161	4.16538e-05	0.000632558	-0.216	1.13167e-09	8.88278e-07	-0.24	7.53539e-10	2.25949e-06
cg14053030	chr18	43405493		OpenSea	SIGLEC15	TSS200	-0.221	1.40448e-08	5.53346e-06	-0.207	3.55971e-06	9.73792e-05	-0.23	9.27686e-09	3.84985e-06	-0.216	7.13654e-07	0.00018681
cg06888094	chr16	31498506	chr16:31498650-31500564	N_Shore	SLC5A2	Body	-0.241	1.40566e-08	5.53513e-06	-0.27	3.69468e-08	3.05718e-06	-0.25	9.6391e-09	3.93983e-06	-0.211	7.55565e-06	0.000900469
cg00050692	chr2	25524877		OpenSea	DNMT3A;DNMT3A;DNMT3A	Body;Body;Body	-0.163	1.40648e-08	5.53528e-06	-0.207	7.08691e-10	1.60131e-07	-0.136	3.3634e-06	0.000248488	-0.153	1.88502e-06	0.00036009
cg02953302	chr10	127730564		OpenSea	ADAM12;ADAM12	Body;3'UTR	-0.204	1.40721e-08	5.53528e-06	-0.214	2.36219e-07	1.23739e-05	-0.214	7.28991e-09	3.25217e-06	-0.207	2.64233e-07	9.59188e-05
cg26078793	chr14	65006222	chr14:65006874-65009197	N_Shore	HSPA2	TSS1500	-0.189	1.41263e-08	5.55363e-06	-0.241	9.825e-10	2.02716e-07	-0.177	3.07044e-07	4.62706e-05	-0.153	4.52515e-05	0.00282343
cg10183248	chr17	42295591	chr17:42295861-42299719	N_Shore	UBTF;UBTF;UBTF	Body;Body;1stExon	-0.161	1.41621e-08	5.56219e-06	-0.243	9.76728e-15	3.97005e-11	-0.109	4.53108e-05	0.00150748	-0.146	6.60105e-07	0.00017659
cg15368769	chr18	77711201	chr18:77710769-77712454	Island	PQLC1;PQLC1;PQLC1	5'UTR;5'UTR;5'UTR	0.309	1.41633e-08	5.56219e-06	0.27	1.74273e-05	0.000325051	0.278	7.26306e-07	8.42942e-05	0.357	9.09315e-09	1.06788e-05
cg01891711	chr22	37640509		OpenSea	RAC2	TSS1500	-0.2	1.41868e-08	5.56845e-06	-0.201	4.10402e-07	1.87618e-05	-0.175	6.37705e-07	7.72438e-05	-0.237	1.12807e-09	2.92672e-06
cg13971085	chr14	73944522		OpenSea			-0.262	1.42172e-08	5.57736e-06	-0.433	6.94178e-17	1.1041e-12	-0.237	7.15128e-08	1.63657e-05	-0.177	0.000206178	0.00738144
cg03820795	chr17	4337140		OpenSea	SPNS3	TSS200	-0.236	1.42405e-08	5.58257e-06	-0.284	5.61983e-09	7.45137e-07	-0.223	2.06028e-07	3.47484e-05	-0.237	4.57268e-07	0.000138646
cg04900667	chr16	22012544		OpenSea	C16orf65	TSS200	-0.206	1.42457e-08	5.58257e-06	-0.182	1.13127e-05	0.000233656	-0.211	1.49882e-08	5.33881e-06	-0.246	1.90987e-09	4.14637e-06
cg18787975	chr8	11726094	chr8:11725059-11725600	S_Shore	CTSB;CTSB;CTSB;CTSB;CTSB	TSS1500;TSS1500;TSS1500;TSS1500;TSS1500	-0.199	1.42832e-08	5.59427e-06	-0.234	2.86141e-08	2.52319e-06	-0.184	6.9867e-07	8.21027e-05	-0.189	3.18345e-06	0.000506772
cg04167833	chr5	169724831		OpenSea	LCP2	TSS200	-0.25	1.43687e-08	5.62473e-06	-0.281	4.37241e-08	3.47116e-06	-0.196	1.32283e-05	0.000641667	-0.246	6.61954e-07	0.000176949
cg18577693	chr6	30858353		OpenSea	DDR1;DDR1;DDR1;DDR1;DDR1;DDR1;DDR1;DDR1;DDR1;MIR4640	Body;Body;Body;Body;Body;Body;Body;Body;Body;TSS1500	0.185	1.43984e-08	5.63337e-06	0.293	3.16778e-15	1.71679e-11	0.145	4.21481e-06	0.000291135	0.136	8.28477e-05	0.00414746
cg17102035	chr3	38029350		OpenSea			-0.218	1.44259e-08	5.63917e-06	-0.315	4.18048e-12	3.54413e-09	-0.212	8.76087e-08	1.89339e-05	-0.168	8.7292e-05	0.00428296
cg20020848	chr3	52224845		OpenSea			0.172	1.44287e-08	5.63917e-06	0.197	2.61204e-08	2.36035e-06	0.162	2.1798e-07	3.61637e-05	0.158	3.37841e-06	0.000527028
cg09685682	chr16	89778914	chr16:89777018-89778789	S_Shore	C16orf7	Body	-0.158	1.44593e-08	5.64679e-06	-0.21	9.96177e-10	2.04902e-07	-0.161	1.01821e-07	2.10739e-05	-0.139	2.33563e-05	0.00185803
cg02538557	chr20	56025683		OpenSea			-0.215	1.44636e-08	5.64679e-06	-0.176	7.02096e-05	0.000941993	-0.206	2.04033e-07	3.45391e-05	-0.241	3.52375e-08	2.49092e-05
cg20199655	chr12	25404314		OpenSea	KRAS;KRAS	TSS1500;TSS1500	-0.249	1.44964e-08	5.65656e-06	-0.229	3.59204e-06	9.80987e-05	-0.27	1.30019e-09	9.87585e-07	-0.245	3.94394e-07	0.000124914
cg04791477	chr6	128840399	chr6:128840158-128842126	Island	PTPRK;PTPRK	Body;Body	0.147	1.4516e-08	5.66059e-06	0.143	1.47293e-06	4.94805e-05	0.154	6.98097e-09	3.16107e-06	0.143	7.09647e-07	0.000186162
cg13984005	chr9	38395561	chr9:38392509-38393187	S_Shelf	ALDH1B1	5'UTR	0.155	1.45222e-08	5.66059e-06	0.177	4.47585e-08	3.52876e-06	0.137	1.49021e-06	0.000139459	0.128	4.05372e-05	0.00263781
cg22426397	chr20	48429093	chr20:48429172-48429645	N_Shore	SLC9A8	TSS200	-0.215	1.45835e-08	5.68148e-06	-0.282	6.64601e-11	2.75806e-08	-0.187	6.54544e-07	7.86867e-05	-0.214	2.4219e-07	9.02675e-05
cg02712464	chr13	30951156		OpenSea			-0.217	1.4661e-08	5.70861e-06	-0.241	4.28678e-08	3.41837e-06	-0.22	1.63144e-08	5.66502e-06	-0.2	2.5071e-06	0.000431494
cg01992533	chr12	90275444		OpenSea			0.241	1.46724e-08	5.70983e-06	0.29	5.33578e-09	7.1499e-07	0.263	2.28262e-09	1.45069e-06	0.189	6.81649e-05	0.0036666
cg23668631	chr17	3796936	chr17:3795519-3796868	S_Shore	CAMKK1;CAMKK1	TSS1500;TSS1500	-0.182	1.46797e-08	5.70983e-06	-0.228	4.34684e-10	1.1214e-07	-0.19	3.79673e-09	2.04703e-06	-0.144	3.48485e-05	0.00239898
cg16274762	chr11	1481779	chr11:1481778-1482644	Island	BRSK2	Body	-0.13	1.4697e-08	5.71351e-06	-0.135	1.95993e-07	1.07638e-05	-0.128	2.84201e-08	8.36945e-06	-0.127	4.20842e-07	0.000130467
cg24578343	chr9	27460981		OpenSea	MOB3B	5'UTR	-0.199	1.47311e-08	5.72374e-06	-0.177	1.14414e-05	0.000235629	-0.207	1.12369e-08	4.39405e-06	-0.195	7.71313e-07	0.000197039
cg27592532	chr19	47347693		OpenSea	AP2S1;AP2S1;AP2S1;AP2S1;AP2S1	Body;Body;Body;Body;Body	0.153	1.47955e-08	5.74572e-06	0.174	1.2635e-07	7.71466e-06	0.141	1.24689e-06	0.000123346	0.111	0.000443698	0.0118749
cg07380251	chr4	8317543		OpenSea			-0.197	1.48215e-08	5.75275e-06	-0.172	1.56198e-05	0.000298842	-0.175	8.12054e-07	9.14323e-05	-0.236	1.9293e-09	4.15159e-06
cg25510485	chr14	69865496	chr14:69864713-69865073	S_Shore	ERH;SLC39A9;SLC39A9;SLC39A9;SLC39A9;SLC39A9;SLC39A9;SLC39A9;SLC39A9	TSS1500;5'UTR;5'UTR;5'UTR;1stExon;1stExon;1stExon;5'UTR;5'UTR	-0.141	1.48579e-08	5.76381e-06	-0.161	1.8497e-08	1.81896e-06	-0.129	3.26556e-07	4.83546e-05	-0.14	4.11245e-07	0.000128144
cg01633184	chr17	78193423	chr17:78193980-78194954	N_Shore	SLC26A11;SLC26A11;SLC26A11;SLC26A11;SGSH	TSS1500;TSS1500;TSS1500;TSS1500;Body	-0.138	1.48875e-08	5.77225e-06	-0.203	6.44295e-13	9.03044e-10	-0.115	1.95937e-06	0.000169629	-0.129	1.19923e-06	0.000264037
cg11369736	chr6	1605913	chr6:1604606-1615866	Island			0.195	1.49085e-08	5.77689e-06	0.179	1.05901e-05	0.00022223	0.198	5.54595e-08	1.37128e-05	0.194	1.09697e-06	0.000248707
cg18773115	chr7	45960050	chr7:45960137-45961347	N_Shore	IGFBP3;IGFBP3	Body;Body	-0.174	1.49153e-08	5.77689e-06	-0.188	1.25648e-07	7.68479e-06	-0.142	5.56159e-06	0.000351417	-0.188	5.85391e-08	3.49342e-05
cg10667484	chr6	31597160	chr6:31599519-31599761	N_Shelf	BAT2	Body	0.158	1.49238e-08	5.77711e-06	0.202	1.85509e-10	5.86031e-08	0.166	2.58545e-09	1.56461e-06	0.118	8.09703e-05	0.00408754
cg12260241	chr16	67981842		OpenSea	SLC12A4;SLC12A4;SLC12A4;SLC12A4;SLC12A4	Body;Body;Body;Body;Body	0.191	1.49431e-08	5.78152e-06	0.233	1.42356e-09	2.67744e-07	0.179	1.16915e-07	2.31688e-05	0.157	1.94897e-05	0.00165011
cg00415011	chr8	142046261		OpenSea			-0.221	1.50214e-08	5.80708e-06	-0.202	5.37909e-06	0.000133047	-0.211	9.63834e-08	2.01882e-05	-0.246	1.53962e-08	1.4456e-05
cg05253500	chr11	45101856		OpenSea			-0.218	1.50261e-08	5.80708e-06	-0.244	7.62679e-08	5.26811e-06	-0.195	1.0099e-06	0.000106535	-0.204	3.13772e-06	0.000501456
cg12796974	chr1	24234375		OpenSea	CNR2	5'UTR	-0.211	1.50329e-08	5.80708e-06	-0.261	1.45433e-09	2.71646e-07	-0.196	2.27386e-07	3.73766e-05	-0.193	2.83089e-06	0.00046838
cg12405432	chr11	66045050	chr11:66045211-66045708	N_Shore	CNIH2;CNIH2;CNIH2	TSS1500;TSS1500;TSS1500	-0.156	1.50636e-08	5.81585e-06	-0.216	1.8454e-11	1.05265e-08	-0.151	7.10326e-08	1.6289e-05	-0.121	6.70271e-05	0.00362476
cg25782682	chr7	157051941		OpenSea	UBE3C	Body	0.209	1.51354e-08	5.84049e-06	0.283	2.38276e-11	1.26053e-08	0.151	3.56151e-05	0.00127538	0.203	5.44148e-07	0.000155575
cg15521012	chr14	89824542		OpenSea	FOXN3;FOXN3	Body;Body	-0.224	1.51576e-08	5.84599e-06	-0.312	2.05248e-12	2.10612e-09	-0.196	3.60547e-07	5.18657e-05	-0.198	2.42544e-06	0.000422534
cg14747714	chr22	30652231		OpenSea			-0.202	1.51659e-08	5.84609e-06	-0.184	1.32873e-05	0.000263991	-0.199	1.20428e-07	2.36696e-05	-0.188	4.87705e-06	0.000672537
cg02703606	chr3	38150443		OpenSea	DLEC1;DLEC1	Body;Body	-0.226	1.52035e-08	5.85752e-06	-0.22	1.67887e-06	5.47184e-05	-0.237	8.62301e-09	3.67866e-06	-0.225	4.79512e-07	0.000143078
cg08267701	chr19	45393621	chr19:45393833-45394992	N_Shore	TOMM40;TOMM40;TOMM40	TSS1500;TSS1500;TSS1500	-0.177	1.5244e-08	5.87002e-06	-0.219	1.64469e-09	2.96528e-07	-0.175	4.316e-08	1.13998e-05	-0.16	3.88365e-06	0.000580078
cg24889687	chr20	56039095		OpenSea			-0.232	1.52748e-08	5.87878e-06	-0.246	3.02039e-07	1.49332e-05	-0.233	4.47876e-08	1.17029e-05	-0.226	1.21195e-06	0.000266197
cg02272667	chr7	1922866		OpenSea	MAD1L1;MAD1L1;MAD1L1	Body;Body;Body	-0.204	1.53555e-08	5.90675e-06	-0.231	2.94734e-08	2.58145e-06	-0.212	9.90636e-09	4.0132e-06	-0.189	2.5453e-06	0.000434756
cg25680629	chr3	33188872		OpenSea	CRTAP	3'UTR	0.18	1.53737e-08	5.91025e-06	0.252	6.21868e-12	4.82482e-09	0.134	2.3367e-05	0.00095525	0.154	9.09247e-06	0.00100977
cg12780095	chr15	79281043		OpenSea	RASGRF1;RASGRF1;RASGRF1	Body;Body;Body	-0.224	1.53875e-08	5.91025e-06	-0.226	1.15468e-06	4.10199e-05	-0.23	2.76504e-08	8.19027e-06	-0.219	1.23837e-06	0.00027054
cg00103132	chr1	45956932	chr1:45956345-45956893	S_Shore	TESK2	TSS200	-0.228	1.53889e-08	5.91025e-06	-0.261	1.27205e-08	1.3743e-06	-0.201	6.28611e-07	7.64993e-05	-0.236	1.00784e-07	4.9849e-05
cg00010533	chr7	99063856	chr7:99063423-99063624	S_Shore	ATP5J2-PTCD1;ATP5J2;ATP5J2;ATP5J2;ATP5J2	TSS200;TSS200;TSS200;TSS200;TSS200	-0.17	1.54428e-08	5.92577e-06	-0.181	5.26929e-07	2.2665e-05	-0.185	8.15537e-09	3.53271e-06	-0.155	8.10144e-06	0.000940764
cg01288598	chr6	14118227	chr6:14117616-14118206	S_Shore	CD83;CD83	Body;Body	-0.208	1.54487e-08	5.92577e-06	-0.185	1.23159e-05	0.000249068	-0.217	1.25105e-08	4.74009e-06	-0.221	1.00455e-07	4.97299e-05
cg02949186	chr21	42733776		OpenSea	MX2	TSS200	-0.228	1.54536e-08	5.92577e-06	-0.226	7.24047e-07	2.88591e-05	-0.215	1.13189e-07	2.26885e-05	-0.248	2.52998e-08	1.98607e-05
cg27161448	chr4	90993240		OpenSea			-0.217	1.54618e-08	5.92582e-06	-0.186	3.0449e-05	0.000497743	-0.214	8.14651e-08	1.79418e-05	-0.222	4.02239e-07	0.000126182
cg06290693	chr12	56522776	chr12:56522240-56522454	S_Shore	ESYT1;ESYT1	Body;Body	-0.182	1.54885e-08	5.93296e-06	-0.232	5.18331e-10	1.27045e-07	-0.153	2.46968e-06	0.000199857	-0.187	1.89537e-07	7.59428e-05
cg14298322	chr22	41844156	chr22:41842383-41843919	S_Shore	TOB2	TSS1500	-0.22	1.5548e-08	5.95262e-06	-0.207	2.17458e-06	6.68903e-05	-0.221	1.51865e-08	5.38324e-06	-0.237	2.91172e-08	2.20486e-05
cg26829672	chr19	45174235		OpenSea	CEACAM19;CEACAM19	TSS1500;TSS1500	0.303	1.55757e-08	5.9601e-06	0.316	4.35766e-07	1.96331e-05	0.307	3.45537e-08	9.6528e-06	0.28	3.65371e-06	0.000555871
cg14519793	chr12	66696305		OpenSea	HELB	TSS200	-0.198	1.56066e-08	5.96881e-06	-0.252	6.17843e-10	1.44698e-07	-0.181	3.81466e-07	5.37856e-05	-0.188	1.52979e-06	0.000310988
cg22698094	chr6	168100445		OpenSea			-0.215	1.56323e-08	5.97552e-06	-0.228	3.11694e-07	1.52856e-05	-0.197	6.05061e-07	7.45842e-05	-0.229	1.25557e-07	5.78475e-05
cg23761919	chr17	78193259	chr17:78193980-78194954	N_Shore	SLC26A11;SLC26A11;SLC26A11;SLC26A11;SGSH	TSS1500;TSS1500;TSS1500;TSS1500;Body	-0.238	1.56504e-08	5.97932e-06	-0.293	1.69936e-09	3.03469e-07	-0.256	2.63661e-09	1.58517e-06	-0.17	0.000237723	0.0080727
cg16293088	chr22	29999326	chr22:29999396-30000153	N_Shore	NF2;NF2;NF2;NF2;NF2;NF2;NF2;NF2;NF2	TSS1500;TSS1500;TSS1500;TSS1500;TSS1500;TSS1500;TSS1500;TSS1500;TSS1500	-0.176	1.56677e-08	5.98279e-06	-0.175	1.03948e-06	3.79199e-05	-0.195	1.23998e-09	9.48968e-07	-0.171	9.44049e-07	0.00022491
cg19612376	chr12	111473587	chr12:111474953-111475242	N_Shore	CUX2	Body	-0.186	1.56787e-08	5.98387e-06	-0.211	6.2003e-08	4.50125e-06	-0.174	3.9962e-07	5.5532e-05	-0.165	1.09128e-05	0.00113772
cg21437481	chr1	161067985	chr1:161068062-161068801	N_Shore	KLHDC9;KLHDC9;KLHDC9	TSS200;TSS200;TSS200	-0.158	1.57066e-08	5.99056e-06	-0.126	0.000117707	0.00139867	-0.168	1.34458e-08	4.97844e-06	-0.152	2.08616e-06	0.000383433
cg00680728	chr21	38417649		OpenSea			-0.193	1.57126e-08	5.99056e-06	-0.201	4.88746e-07	2.14051e-05	-0.195	4.59759e-08	1.19367e-05	-0.172	8.85325e-06	0.000993458
cg14459710	chr17	62075409		OpenSea	C17orf72	TSS1500	-0.179	1.57743e-08	6.01094e-06	-0.228	4.29302e-10	1.11183e-07	-0.176	4.47012e-08	1.16865e-05	-0.156	7.51592e-06	0.000897312
cg18022893	chr1	44951225		OpenSea	RNF220	Body	-0.201	1.57962e-08	6.01618e-06	-0.243	3.65144e-09	5.38179e-07	-0.201	3.39492e-08	9.513e-06	-0.174	1.06206e-05	0.00111901
cg08074458	chr12	6642953	chr12:6643261-6644607	N_Shore	GAPDH;GAPDH;GAPDH;GAPDH	TSS1500;TSS1500;TSS1500;TSS1500	-0.178	1.58081e-08	6.01758e-06	-0.182	6.1895e-07	2.55744e-05	-0.174	8.58805e-08	1.86615e-05	-0.186	1.71271e-07	7.10766e-05
cg23406191	chr22	29702489	chr22:29702245-29704723	Island	GAS2L1;GAS2L1;GAS2L1	TSS1500;TSS1500;TSS1500	-0.15	1.58806e-08	6.04202e-06	-0.205	3.2415e-11	1.58973e-08	-0.132	8.42821e-07	9.36569e-05	-0.123	2.60789e-05	0.00198856
cg00384840	chr17	78992355		OpenSea			-0.26	1.58957e-08	6.04462e-06	-0.295	3.57643e-08	2.98153e-06	-0.231	9.00666e-07	9.82641e-05	-0.242	2.62935e-06	0.000444895
cg14686024	chr13	49821825	chr13:49821925-49822703	N_Shore	CDADC1;CDADC1;CDADC1	TSS1500;TSS1500;TSS1500	-0.199	1.59397e-08	6.05821e-06	-0.253	9.61796e-10	1.99499e-07	-0.191	1.48424e-07	2.74125e-05	-0.194	1.0398e-06	0.000239081
cg21193071	chr9	131395133		OpenSea	SPTAN1;SPTAN1	Body;Body	0.198	1.59715e-08	6.06599e-06	0.277	1.46917e-11	8.92028e-09	0.169	1.99578e-06	0.000171928	0.162	2.99039e-05	0.00217138
cg06397202	chr2	105716666		OpenSea	UTAT33	Body	-0.236	1.59768e-08	6.06599e-06	-0.266	5.05849e-08	3.86847e-06	-0.217	4.84136e-07	6.36955e-05	-0.222	2.44187e-06	0.000424158
cg27207809	chr1	84486044		OpenSea			-0.231	1.60139e-08	6.07465e-06	-0.249	1.79772e-07	1.00571e-05	-0.206	1.01826e-06	0.000107024	-0.231	5.87048e-07	0.000162322
cg22910493	chr12	110299688		OpenSea	GLTP	Body	0.152	1.60162e-08	6.07465e-06	0.182	1.16129e-08	1.28292e-06	0.139	7.25801e-07	8.42757e-05	0.121	6.61491e-05	0.00359358
cg00509136	chr19	50141490	chr19:50143223-50143975	N_Shore	RRAS	Body	-0.148	1.60596e-08	6.08795e-06	-0.153	4.02185e-07	1.84762e-05	-0.138	2.65334e-07	4.16239e-05	-0.166	1.70431e-08	1.54323e-05
cg07164875	chr16	89788709	chr16:89786837-89789089	Island	C16orf7;ZNF276;ZNF276	TSS1500;5'UTR;Body	-0.176	1.6082e-08	6.09209e-06	-0.17	1.23238e-06	4.31371e-05	-0.199	2.79554e-10	3.33113e-07	-0.188	4.47284e-08	2.92842e-05
cg04133370	chr11	58992317		OpenSea			-0.235	1.60872e-08	6.09209e-06	-0.261	4.41468e-08	3.4956e-06	-0.241	1.2242e-08	4.65765e-06	-0.221	1.67175e-06	0.000331108
cg05970992	chr4	6785456	chr4:6783872-6785283	S_Shore	KIAA0232;KIAA0232	5'UTR;5'UTR	-0.232	1.61146e-08	6.09933e-06	-0.199	1.56354e-05	0.000299061	-0.265	2.0906e-10	2.71197e-07	-0.265	5.13827e-09	7.41487e-06
cg16367481	chr21	43870237		OpenSea			-0.197	1.61343e-08	6.10361e-06	-0.162	4.22919e-05	0.000639937	-0.195	3.6455e-08	1.008e-05	-0.222	1.26179e-08	1.3031e-05
cg23843705	chr1	12270775		OpenSea			-0.212	1.618e-08	6.11337e-06	-0.211	1.86499e-06	5.94189e-05	-0.187	2.03017e-06	0.000174176	-0.236	5.61171e-08	3.39036e-05
cg06618686	chr7	158330075		OpenSea	PTPRN2;PTPRN2;PTPRN2;PTPRN2;PTPRN2	Body;Body;Body;Body;Body	-0.21	1.61804e-08	6.11337e-06	-0.208	1.55301e-06	5.15548e-05	-0.208	7.07279e-08	1.62369e-05	-0.193	4.03156e-06	0.000594494
cg06753092	chr7	44795231		OpenSea	ZMIZ2;ZMIZ2	TSS1500;5'UTR	0.165	1.61851e-08	6.11337e-06	0.197	2.98405e-09	4.63163e-07	0.137	2.39519e-06	0.000195428	0.173	6.99477e-08	3.90164e-05
cg02604597	chr17	78134465		OpenSea			-0.175	1.62156e-08	6.12171e-06	-0.246	1.2568e-11	7.98887e-09	-0.155	8.02617e-07	9.0568e-05	-0.142	3.211e-05	0.00227247
cg07873961	chr16	3200330	chr16:3199652-3199937	S_Shore			-0.177	1.62353e-08	6.12601e-06	-0.168	3.6734e-06	9.96917e-05	-0.203	6.17269e-10	5.78253e-07	-0.176	7.29183e-07	0.000189384
cg01627483	chr1	32708341	chr1:32705524-32707141	S_Shore	MTMR9L	TSS1500	-0.188	1.63184e-08	6.15258e-06	-0.191	1.10212e-06	3.963e-05	-0.183	1.54295e-07	2.82219e-05	-0.225	5.28806e-09	7.54177e-06
cg21757650	chr2	197292871		OpenSea	HECW2	Body	-0.142	1.63245e-08	6.15258e-06	-0.165	1.65734e-08	1.6762e-06	-0.154	3.20504e-09	1.81355e-06	-0.126	7.49125e-06	0.000895565
cg07240190	chr6	159268249		OpenSea	OSTCP1	Body	-0.53	1.63366e-08	6.15258e-06	-0.496	2.69422e-06	7.8682e-05	-0.691	7.7371e-13	6.2897e-09	-0.411	5.80523e-05	0.00331162
cg07693974	chr16	30961581	chr16:30959765-30960865	S_Shore	ORAI3	Body	-0.183	1.63394e-08	6.15258e-06	-0.126	0.000544809	0.00446562	-0.185	1.84985e-08	6.19129e-06	-0.206	1.24629e-08	1.30163e-05
cg12922959	chr6	33951070		OpenSea			-0.236	1.63745e-08	6.16263e-06	-0.275	6.12758e-09	7.95873e-07	-0.266	2.87726e-10	3.38987e-07	-0.177	8.82537e-05	0.00430952
cg00428422	chr5	171164314		OpenSea			0.177	1.64002e-08	6.16914e-06	0.235	2.56305e-10	7.52493e-08	0.17	1.55724e-07	2.84004e-05	0.15	2.15495e-05	0.00176456
cg18105702	chr12	111537211		OpenSea	CUX2	Body	-0.26	1.64118e-08	6.17033e-06	-0.257	2.90939e-06	8.3416e-05	-0.274	2.43109e-08	7.52641e-06	-0.245	4.36824e-06	0.000625065
cg02422812	chr5	154062204		OpenSea			-0.225	1.64208e-08	6.17054e-06	-0.233	4.57975e-07	2.03914e-05	-0.191	2.89242e-06	0.00022344	-0.245	5.88397e-08	3.50127e-05
cg08025318	chr11	9710883		OpenSea	SWAP70;SWAP70	Body;Body	-0.241	1.64444e-08	6.17555e-06	-0.252	1.42415e-07	8.43485e-06	-0.29	1.93832e-11	5.64997e-08	-0.189	3.92788e-05	0.00258526
cg05243095	chr18	3262534	chr18:3261708-3262671	Island	MYL12B;MYL12B;MYL12B;MYL12B	5'UTR;5'UTR;TSS200;TSS200	-0.382	1.6451e-08	6.17555e-06	-0.29	0.000116359	0.00138599	-0.48	3.29311e-12	1.73335e-08	-0.41	3.24481e-08	2.36221e-05
cg04078115	chr22	33278114		OpenSea	SYN3;SYN3;SYN3	Body;Body;Body	-0.212	1.65037e-08	6.19216e-06	-0.207	3.63982e-06	9.90007e-05	-0.218	4.65798e-08	1.20379e-05	-0.205	2.18865e-06	0.000395348
cg19587349	chr2	97579799		OpenSea	FAM178B	Body	-0.216	1.65404e-08	6.20272e-06	-0.137	0.000787196	0.00589956	-0.23	6.98299e-10	6.20024e-07	-0.282	8.06143e-12	1.52015e-07
cg12810059	chr3	164197094		OpenSea			-0.208	1.65972e-08	6.22084e-06	-0.258	1.56348e-09	2.86322e-07	-0.201	7.95062e-08	1.76592e-05	-0.177	1.47801e-05	0.00138438
cg22976567	chr1	156074182		OpenSea	LMNA	5'UTR	-0.206	1.66269e-08	6.22535e-06	-0.297	4.49666e-12	3.72583e-09	-0.203	5.64119e-08	1.38485e-05	-0.133	0.00094031	0.0189835
cg01331801	chr15	48236060		OpenSea			-0.201	1.66308e-08	6.22535e-06	-0.31	7.31321e-14	1.78123e-10	-0.116	0.000891442	0.0116161	-0.168	1.42813e-05	0.00135644
cg05151379	chr1	6055007	chr1:6051595-6052955	S_Shelf	KCNAB2	5'UTR	-0.194	1.66347e-08	6.22535e-06	-0.208	2.07686e-07	1.12207e-05	-0.203	1.16359e-08	4.51389e-06	-0.186	1.52599e-06	0.000310647
cg22124117	chr15	43028932	chr15:43028413-43029346	Island	CDAN1	Body	-0.221	1.66584e-08	6.22878e-06	-0.195	7.53883e-06	0.000171353	-0.264	2.74697e-11	7.20351e-08	-0.228	9.58556e-08	4.83998e-05
cg05683023	chr1	27183789		OpenSea			0.15	1.66609e-08	6.22878e-06	0.142	1.00562e-05	0.000213613	0.141	8.33636e-07	9.29469e-05	0.183	6.8906e-09	8.84457e-06
cg21237959	chr14	90967496		OpenSea			-0.199	1.66794e-08	6.23248e-06	-0.206	8.94344e-07	3.38822e-05	-0.214	1.18575e-08	4.5651e-06	-0.186	4.59867e-06	0.000647869
cg01257083	chr4	81064249		OpenSea			-0.19	1.67446e-08	6.25366e-06	-0.214	2.00828e-07	1.09537e-05	-0.16	9.75268e-06	0.000517959	-0.182	4.56701e-06	0.000644557
cg17120143	chr7	1032981	chr7:1029950-1030325	S_Shelf			-0.234	1.67603e-08	6.25634e-06	-0.272	8.51182e-09	1.01824e-06	-0.203	1.01645e-06	0.000106895	-0.244	9.97663e-08	4.9621e-05
cg02964828	chr17	72209527	chr17:72208474-72208902	S_Shore	MGC16275;TTYH2	TSS200;TSS200	-0.181	1.6782e-08	6.26126e-06	-0.246	2.14316e-11	1.17291e-08	-0.146	4.72716e-06	0.000314214	-0.176	5.15739e-07	0.000150033
cg02835079	chr2	190627063		OpenSea	OSGEPL1-AS1;OSGEPL1	TSS1500;5'UTR	-0.196	1.68942e-08	6.2999e-06	-0.273	1.9267e-11	1.08268e-08	-0.183	2.37886e-07	3.85135e-05	-0.164	1.96928e-05	0.00166297
cg25204891	chr10	116583008	chr10:116581522-116582434	S_Shore	FAM160B1;FAM160B1	Body;Body	-0.221	1.69407e-08	6.31403e-06	-0.194	1.07952e-05	0.000225584	-0.24	1.63607e-09	1.1614e-06	-0.207	1.5229e-06	0.000310278
cg23273715	chr10	43915916		OpenSea			-0.212	1.6969e-08	6.32135e-06	-0.239	3.41275e-08	2.87838e-06	-0.19	6.56588e-07	7.87642e-05	-0.224	9.34999e-08	4.79382e-05
cg17997329	chr2	103353471	chr2:103353138-103353414	S_Shore	MFSD9	TSS200	-0.157	1.70156e-08	6.33251e-06	-0.153	1.57792e-06	5.21767e-05	-0.147	2.26535e-07	3.72618e-05	-0.169	6.65827e-08	3.8058e-05
cg11042452	chr5	171560840		OpenSea	STK10	Body	-0.279	1.70163e-08	6.33251e-06	-0.363	1.60793e-10	5.28015e-08	-0.291	5.21325e-09	2.59117e-06	-0.21	9.39638e-05	0.00448222
cg17605580	chr3	151987389	chr3:151986327-151987325	S_Shore	MBNL1-AS1;MBNL1-AS1;MBNL1;MBNL1	Body;Body;5'UTR;5'UTR	-0.165	1.71216e-08	6.36736e-06	-0.17	3.35286e-07	1.6119e-05	-0.173	6.37083e-09	2.97797e-06	-0.154	1.74359e-06	0.000340179
cg07033669	chr13	46913287		OpenSea			-0.282	1.71274e-08	6.36736e-06	-0.288	5.61917e-07	2.37819e-05	-0.333	1.36526e-10	2.04269e-07	-0.246	1.03036e-05	0.00109475
cg09703123	chr6	30658281	chr6:30654392-30654934	S_Shelf	NRM	Body	-0.174	1.71551e-08	6.37444e-06	-0.162	9.22374e-06	0.000199669	-0.156	1.65125e-06	0.000150412	-0.196	5.37565e-08	3.29229e-05
cg14230719	chr9	123492289		OpenSea			-0.199	1.73574e-08	6.44635e-06	-0.245	2.46325e-09	4.00214e-07	-0.19	1.48249e-07	2.74006e-05	-0.171	1.34652e-05	0.00130572
cg04856096	chr8	68255097	chr8:68255129-68256274	N_Shore	ARFGEF1	Body	-0.18	1.73683e-08	6.44709e-06	-0.184	3.94746e-07	1.82215e-05	-0.193	2.72925e-09	1.61933e-06	-0.196	3.49645e-08	2.48362e-05
cg25751261	chr3	53106869		OpenSea			-0.186	1.74994e-08	6.48958e-06	-0.196	2.15062e-07	1.1523e-05	-0.172	2.49229e-07	3.97698e-05	-0.2	5.42634e-08	3.30291e-05
cg15052503	chr2	161247805		OpenSea	RBMS1;RBMS1	Body;Body	-0.226	1.75004e-08	6.48958e-06	-0.251	5.51961e-08	4.12623e-06	-0.265	1.49136e-10	2.15639e-07	-0.188	2.13733e-05	0.00175615
cg27380011	chr1	234990151		OpenSea			-0.189	1.75225e-08	6.49447e-06	-0.215	9.82216e-08	6.35781e-06	-0.168	2.33781e-06	0.000192178	-0.193	7.32216e-07	0.000189768
cg26994377	chr4	140579069		OpenSea			-0.208	1.75356e-08	6.49604e-06	-0.231	1.3566e-07	8.13351e-06	-0.195	4.50326e-07	6.05557e-05	-0.185	1.17807e-05	0.00119628
cg18989212	chr13	73034831		OpenSea			-0.189	1.7561e-08	6.49953e-06	-0.268	2.56357e-12	2.46465e-09	-0.164	6.9627e-07	8.1926e-05	-0.143	6.78788e-05	0.00365689
cg00266535	chr1	27695876	chr1:27692412-27693243	S_Shelf	FCN3;FCN3	Body;Body	-0.222	1.75628e-08	6.49953e-06	-0.228	3.56184e-07	1.68745e-05	-0.217	4.62952e-08	1.20025e-05	-0.236	6.29004e-08	3.65529e-05
cg26284520	chr17	27472382		OpenSea	MYO18A;MYO18A	Body;Body	-0.186	1.76087e-08	6.51322e-06	-0.211	1.63759e-08	1.66152e-06	-0.209	3.50837e-10	3.90679e-07	-0.147	3.62289e-05	0.00245343
cg02776641	chr6	33379155	chr6:33377929-33379167	Island	PHF1;PHF1;PHF1	5'UTR;5'UTR;Body	0.183	1.76177e-08	6.51325e-06	0.199	1.60664e-07	9.25128e-06	0.212	4.32109e-10	4.50002e-07	0.151	3.43767e-05	0.00237644
cg20131290	chr2	218990364		OpenSea	CXCR2;CXCR2	TSS1500;5'UTR	-0.223	1.76757e-08	6.53038e-06	-0.227	1.10683e-06	3.97426e-05	-0.205	7.21047e-07	8.39235e-05	-0.208	4.40034e-06	0.000628153
cg14338246	chr17	75960767		OpenSea			0.144	1.76819e-08	6.53038e-06	0.176	3.10279e-09	4.7674e-07	0.141	6.95915e-08	1.60668e-05	0.111	8.13846e-05	0.00410081
cg17000044	chr17	39891032	chr17:39889956-39891489	Island	HAP1;HAP1;HAP1	TSS200;TSS200;TSS200	-0.157	1.77225e-08	6.54209e-06	-0.165	2.36471e-07	1.23817e-05	-0.173	1.29692e-09	9.87376e-07	-0.142	4.23522e-06	0.0006142
cg00244001	chr10	126336805		OpenSea	FAM53B	Body	-0.216	1.77553e-08	6.55089e-06	-0.251	2.00288e-08	1.93536e-06	-0.167	1.90683e-05	0.000829184	-0.237	4.81753e-08	3.06227e-05
cg16664429	chr22	44577698		OpenSea	PARVG;PARVG	5'UTR;5'UTR	-0.244	1.77772e-08	6.5509e-06	-0.275	4.23886e-08	3.38828e-06	-0.245	3.78693e-08	1.03614e-05	-0.233	1.47062e-06	0.000303685
cg20964356	chr22	31031082	chr22:31031358-31032059	N_Shore	SLC35E4	TSS1500	-0.189	1.77805e-08	6.5509e-06	-0.222	1.28817e-08	1.3868e-06	-0.181	1.32543e-07	2.53358e-05	-0.189	4.78565e-07	0.000142924
cg22999025	chr17	19977025		OpenSea			-0.217	1.77822e-08	6.5509e-06	-0.251	2.39558e-08	2.21048e-06	-0.181	4.36495e-06	0.000297823	-0.234	8.40697e-08	4.46036e-05
cg06848551	chr1	22181239		OpenSea	HSPG2;HSPG2;HSPG2;HSPG2	ExonBnd;ExonBnd;Body;Body	0.135	1.78463e-08	6.57119e-06	0.176	1.27581e-10	4.447e-08	0.126	1.36565e-07	2.59071e-05	0.109	2.511e-05	0.00194159
cg08527566	chr12	95611432	chr12:95610834-95611997	Island	FGD6;VEZT	TSS200;TSS200	-0.316	1.78619e-08	6.57362e-06	-0.296	4.04491e-06	0.000107232	-0.299	1.64438e-07	2.94657e-05	-0.355	1.69939e-08	1.54069e-05
cg19934381	chr17	80944090		OpenSea	B3GNTL1	Body	-0.197	1.78837e-08	6.57834e-06	-0.256	9.23053e-10	1.93172e-07	-0.168	4.08012e-06	0.00028487	-0.191	1.93679e-06	0.000365873
cg13684223	chr20	25471528		OpenSea	NINL	Body	0.176	1.78946e-08	6.57905e-06	0.25	4.02801e-12	3.4549e-09	0.155	6.86389e-07	8.11948e-05	0.141	3.21282e-05	0.00227309
cg02905876	chr6	161778032		OpenSea	PARK2;PARK2;PARK2	Body;Body;Body	-0.228	1.79039e-08	6.57918e-06	-0.236	8.81894e-07	3.35303e-05	-0.262	1.14375e-09	8.94539e-07	-0.202	1.31955e-05	0.00128861
cg26514492	chr14	105531893		OpenSea	GPR132	TSS200	-0.223	1.79179e-08	6.58102e-06	-0.269	7.38344e-09	9.12983e-07	-0.196	1.58126e-06	0.000145761	-0.197	1.01066e-05	0.00107997
cg11052305	chr17	74816428		OpenSea			-0.192	1.79382e-08	6.58516e-06	-0.169	1.62405e-05	0.000308042	-0.2	1.17092e-08	4.52732e-06	-0.181	2.19942e-06	0.000396599
cg04600406	chr19	1605414	chr19:1604918-1605681	Island	UQCR;UQCR	1stExon;5'UTR	-0.162	1.79539e-08	6.58761e-06	-0.142	1.32829e-05	0.000263932	-0.188	1.77311e-10	2.4308e-07	-0.158	6.5816e-07	0.000176257
cg23229016	chr1	26872525		OpenSea	RPS6KA1;RPS6KA1	1stExon;Body	-0.224	1.79724e-08	6.5911e-06	-0.192	2.23859e-05	0.000393142	-0.213	1.36243e-07	2.58641e-05	-0.255	1.08533e-08	1.18518e-05
cg16531924	chr14	105886014		OpenSea	MTA1	TSS200	-0.254	1.79868e-08	6.59306e-06	-0.252	7.89177e-07	3.08261e-05	-0.26	1.12582e-08	4.40007e-06	-0.247	6.2679e-07	0.000170286
cg05903540	chr8	140905505		OpenSea	TRAPPC9;TRAPPC9	Body;Body	0.122	1.801e-08	6.59827e-06	0.129	2.02847e-07	1.10309e-05	0.118	8.12918e-08	1.79198e-05	0.109	5.59344e-06	0.000738047
cg08896015	chr18	72979935		OpenSea	TSHZ1;TSHZ1	5'UTR;Body	-0.303	1.80568e-08	6.6121e-06	-0.325	6.70176e-07	2.71904e-05	-0.267	3.87017e-06	0.000274325	-0.321	4.40243e-07	0.000134685
cg12081249	chr1	18000426		OpenSea	ARHGEF10L;ARHGEF10L	Body;Body	-0.212	1.80907e-08	6.61702e-06	-0.238	7.07219e-08	4.97573e-06	-0.197	4.27422e-07	5.81672e-05	-0.241	2.18864e-08	1.81346e-05
[truncated: 257,295+ more rows]
