# Supplementary material for: Whole blood methylome-derived features to discriminate endocrine hypertension
Source: Clin Epigenetics. 2022 Nov 3;14:142. doi: 10.1186/s13148-022-01347-y (PMC9635165; doi:10.1186/s13148-022-01347-y)
Supplement: Supplementary file 3 — Additional file 3: Table S2. Enriched signaling pathways in endocrine hypertension. [file 13148_2022_1347_MOESM3_ESM.xlsx]

## Sheet: Supplementary_Table2
	Description	N	DE_EHTvsPHT	P.DE_EHTvsPHT	FDR_EHTvsPHT	DE_CSvsPHT	P.DE_CSvsPHT	FDR_CSvsPHT	DE_PAvsPHT	P.DE_PAvsPHT	FDR_PAvsPHT	DE_PPGLvsPHT	P.DE_PPGLvsPHT	FDR_PPGLvsPHT
path:hsa01100	Metabolic pathways	1451	1330.7	1.06555e-12	3.69745e-10	1400.2	3.23687e-14	1.12319e-11	1316	2.97388e-11	9.58488e-09	1190.7	2.80939e-08	1.21857e-06
path:hsa05022	Pathways of neurodegeneration - multiple diseases	449	428.5	1.15574e-10	2.0052e-08	436	2.34232e-06	0.00013043	422	7.5626e-09	8.7474e-07	397	4.44836e-10	5.14527e-08
path:hsa04010	MAPK signaling pathway	282	275.5	2.70688e-10	2.85265e-08	278	1.10305e-06	8.18275e-05	275	5.52443e-11	9.58488e-09	259.5	2.2477e-09	1.94988e-07
path:hsa05200	Pathways in cancer	505	479.5	3.28836e-10	2.85265e-08	492.5	1.08062e-07	1.87487e-05	473	1.21706e-08	1.0558e-06	451.7	1.75851e-11	6.10204e-09
path:hsa04510	Focal adhesion	193	190.5	1.31314e-08	9.11317e-07	192	2.63116e-06	0.00013043	188.2	2.00233e-07	8.40037e-06	185	5.88296e-11	1.02069e-08
path:hsa04810	Regulation of actin cytoskeleton	207	202	4.85895e-08	2.8101e-06	205	5.97773e-06	0.000247591	200.7	3.68958e-07	1.28028e-05	191.5	8.3885e-08	2.29919e-06
path:hsa04020	Calcium signaling pathway	228	221.5	9.56469e-08	4.74135e-06	226.5	1.17907e-06	8.18275e-05	221.5	2.75997e-08	1.91542e-06	200.8	0.000281982	0.00143894
path:hsa04141	Protein processing in endoplasmic reticulum	164	161.3	1.33763e-07	5.80098e-06	161	0.000679271	0.00514533	161	4.5575e-08	2.59542e-06	152.7	1.88392e-07	4.08575e-06
path:hsa04390	Hippo signaling pathway	154	152	1.73853e-07	5.80098e-06	153	5.12453e-05	0.000846768	147	0.000244288	0.0014128	143.5	3.64571e-06	5.06024e-05
path:hsa04144	Endocytosis	241	233	1.80161e-07	5.80098e-06	237	2.03842e-05	0.000505238	232.8	2.17877e-07	8.40037e-06	216.5	6.57468e-06	8.36079e-05
path:hsa05010	Alzheimer disease	359	339.5	1.83893e-07	5.80098e-06	348	3.86489e-05	0.00070585	334.5	3.3031e-06	6.36765e-05	315.5	8.10671e-08	2.29919e-06
path:hsa05014	Amyotrophic lateral sclerosis	341	322	2.38464e-07	6.89559e-06	331.5	3.3484e-05	0.000657662	318.2	1.97471e-06	4.56815e-05	296.7	6.17662e-07	1.26076e-05
path:hsa04015	Rap1 signaling pathway	207	201	3.336e-07	8.90454e-06	206	7.45284e-07	8.18275e-05	200	5.04751e-07	1.59226e-05	193	1.41507e-08	7.0147e-07
path:hsa04072	Phospholipase D signaling pathway	144	142	5.21098e-07	1.29158e-05	144	7.49386e-06	0.000260037	140	9.9334e-06	0.00014362	135	1.44765e-06	2.64387e-05
path:hsa04014	Ras signaling pathway	226	217	1.08372e-06	2.50701e-05	222	3.4115e-05	0.000657662	214	1.15034e-05	0.000159667	207	3.93163e-08	1.51586e-06
path:hsa05020	Prion disease	252	239.5	1.69557e-06	3.67727e-05	243	0.00204461	0.0105893	236.5	9.51925e-06	0.00014362	217.3	3.34833e-05	0.000283383
path:hsa04151	PI3K-Akt signaling pathway	334	314	2.35239e-06	4.66259e-05	322	0.000515196	0.0042565	313.2	1.3807e-06	3.68542e-05	296.8	9.44961e-08	2.34215e-06
path:hsa04261	Adrenergic signaling in cardiomyocytes	144	141.5	2.54894e-06	4.66259e-05	144	6.42167e-06	0.000247591	137.5	0.000406936	0.00210756	134.8	2.23344e-06	3.69049e-05
path:hsa05016	Huntington disease	285	269.5	2.553e-06	4.66259e-05	274.5	0.00254511	0.0116999	268.5	1.69522e-06	4.20171e-05	242.3	0.000329688	0.001658
path:hsa04714	Thermogenesis	213	203	3.34956e-06	5.81149e-05	210.5	1.11967e-05	0.000323772	198.5	0.000225741	0.00137425	183.7	0.000232984	0.00130015
path:hsa05012	Parkinson disease	245	232.5	4.46505e-06	7.37797e-05	237.5	0.00118671	0.00722433	227.5	0.000209639	0.00129901	209.5	0.000273586	0.00141693
path:hsa04360	Axon guidance	175	170.5	4.79831e-06	7.56824e-05	174.5	1.08442e-05	0.000323772	172	5.23572e-08	2.59542e-06	167	3.13362e-09	2.17473e-07
path:hsa04934	Cushing syndrome	153	149	5.73366e-06	8.65034e-05	151	0.000322656	0.00339278	145.5	0.000553924	0.0027072	141.3	6.74646e-06	8.36079e-05
path:hsa05165	Human papillomavirus infection	319	300	6.27524e-06	9.07295e-05	307	0.00135221	0.00795286	298.2	9.72257e-06	0.00014362	285.8	7.24899e-08	2.29919e-06
path:hsa05205	Proteoglycans in cancer	199	191.3	8.7984e-06	0.000120162	195.3	0.000248456	0.0028738	187.3	0.00033402	0.00181656	184	8.61368e-08	2.29919e-06
path:hsa04022	cGMP-PKG signaling pathway	161	156.5	9.0035e-06	0.000120162	160	2.24106e-05	0.000518433	154	6.14851e-05	0.000535248	147.8	1.16283e-05	0.000122273
path:hsa04142	Lysosome	127	124	1.44729e-05	0.000186004	126.5	0.00029757	0.00322678	125	9.01649e-07	2.60727e-05	114.3	0.000348908	0.00170522
path:hsa04350	TGF-beta signaling pathway	94	93	1.67302e-05	0.000207335	94	0.000371435	0.00373553	90.5	0.0016164	0.00637374	85	0.0010414	0.00388565
path:hsa04723	Retrograde endocannabinoid signaling	134	130.5	2.38534e-05	0.000285418	131.5	0.00409937	0.0161646	128.5	0.000186635	0.00119931	120.5	0.000244045	0.00131585
path:hsa05132	Salmonella infection	239	226	2.54415e-05	0.000294273	234.5	6.53427e-05	0.000985823	227	2.94828e-06	6.01795e-05	211	1.05032e-05	0.000113895
path:hsa04270	Vascular smooth muscle contraction	132	128	3.27805e-05	0.000362255	131	0.000177623	0.00246541	121	0.026001	0.0567444	114	0.00811781	0.0211796
path:hsa05017	Spinocerebellar ataxia	139	135	3.34068e-05	0.000362255	137	0.000939695	0.00615234	136	2.75934e-06	5.98431e-05	126.5	0.000171296	0.00108072
path:hsa05414	Dilated cardiomyopathy	92	91.5	3.49417e-05	0.000367417	92	0.000497678	0.00421206	86.7	0.0238592	0.0534137	82	0.00819539	0.0212224
path:hsa04120	Ubiquitin mediated proteolysis	134	130.5	4.69377e-05	0.00047904	134	1.58688e-05	0.000423576	131	3.97762e-06	7.26439e-05	122	8.00286e-05	0.000534037
path:hsa04140	Autophagy - animal	134	130	5.2237e-05	0.000517733	133	0.000199906	0.00256916	131	4.53907e-06	7.87529e-05	125	3.58929e-06	5.06024e-05
path:hsa05130	Pathogenic Escherichia coli infection	188	179	5.3713e-05	0.000517733	183	0.00172985	0.00937902	174.5	0.00259294	0.00899751	163	0.000939948	0.00362402
path:hsa04928	Parathyroid hormone synthesis, secretion and action	105	103	5.72836e-05	0.000525965	104	0.00176935	0.00944558	101	0.000777416	0.00364545	97.3	0.000192455	0.00115141
path:hsa04371	Apelin signaling pathway	138	133	5.75985e-05	0.000525965	134	0.00974006	0.0315869	132	0.000101915	0.000785881	122.5	0.00071786	0.00296544
path:hsa04071	Sphingolipid signaling pathway	118	115.5	5.92124e-05	0.000526839	116.5	0.00354973	0.0150214	114.5	0.000147796	0.00106844	107.5	0.000422769	0.0019052
path:hsa05222	Small cell lung cancer	88	87	6.69073e-05	0.000580421	88	0.000745176	0.005387	87.5	3.86049e-05	0.000405936	84.8	1.43584e-05	0.000142353
path:hsa04512	ECM-receptor interaction	86	85.5	7.92492e-05	0.000670718	84.5	0.0296369	0.0714167	84.7	0.000335042	0.00181656	76.3	0.0182646	0.0419722
path:hsa04725	Cholinergic synapse	112	109	9.97539e-05	0.000824157	109	0.0173998	0.0511672	110	8.13657e-06	0.000134447	105.8	1.0111e-05	0.000113178
path:hsa04110	Cell cycle	123	119.5	0.0001205	0.000951501	122.5	0.000400799	0.00386326	119.5	5.96012e-05	0.000535248	113	2.91746e-05	0.000259579
path:hsa04724	Glutamatergic synapse	113	110	0.00012258	0.000951501	111	0.00496795	0.0187378	110	6.57656e-05	0.000543349	103.5	0.000546587	0.00231299
path:hsa05166	Human T-cell leukemia virus 1 infection	213	201	0.000125979	0.000951501	206	0.00389381	0.0158959	200.5	0.000180685	0.00118894	187.3	0.000246485	0.00131585
path:hsa04150	mTOR signaling pathway	151	145	0.00012674	0.000951501	149	0.000376783	0.00373553	142.5	0.00173356	0.00668383	144.5	6.23031e-09	3.6032e-07
path:hsa04921	Oxytocin signaling pathway	152	146.5	0.000128878	0.000951501	151	5.003e-05	0.000846768	146	6.07996e-05	0.000535248	141.5	3.00064e-06	4.52706e-05
path:hsa04611	Platelet activation	123	119.5	0.00017062	0.00123344	122.5	0.000446451	0.00397227	120.5	1.72729e-05	0.000221989	116.3	1.6109e-06	2.79492e-05
path:hsa05226	Gastric cancer	147	141	0.000180842	0.00128065	145	0.000479635	0.00416083	140	0.00029581	0.00167232	134.5	3.78774e-05	0.00031294
path:hsa05415	Diabetic cardiomyopathy	179	169	0.00018874	0.00130985	175.5	0.00068209	0.00514533	165.5	0.00287582	0.00988028	155.8	0.000398321	0.00185175
path:hsa03040	Spliceosome	126	121.5	0.000195194	0.00132808	123.5	0.00666986	0.0231444	119.2	0.00107526	0.00460635	105.3	0.0373106	0.0775256
path:hsa03013	Nucleocytoplasmic transport	100	97	0.000360633	0.00240653	99	0.00228249	0.0114786	98.5	3.4306e-05	0.000372006	88.3	0.00581712	0.0160793
path:hsa05032	Morphine addiction	88	86	0.000379613	0.00248539	86	0.0246298	0.0652407	85	0.00112823	0.00477435	81	0.000788467	0.00312724
path:hsa04310	Wnt signaling pathway	164	156.5	0.000419481	0.00269555	160.5	0.00285657	0.0127081	155	0.000587995	0.00283381	147	0.00023605	0.00130015
path:hsa05410	Hypertrophic cardiomyopathy	87	85	0.00045251	0.00284029	87	0.000762342	0.00539863	81.2	0.0352909	0.073329	77.5	0.0132164	0.0314115
path:hsa04932	Non-alcoholic fatty liver disease	148	140	0.000458376	0.00284029	144.5	0.00481042	0.018343	140	0.000199461	0.00125842	131.5	9.07723e-05	0.000594302
path:hsa05412	Arrhythmogenic right ventricular cardiomyopathy	74	73	0.000514794	0.00313392	74	0.0025402	0.0116999	70.7	0.0254312	0.0562077	65.5	0.0535986	0.106951
path:hsa05212	Pancreatic cancer	73	72	0.000529258	0.00316643	73	0.00269704	0.0121542	73	2.78852e-05	0.000333661	71	9.75742e-06	0.000112861
path:hsa04210	Apoptosis	132	126.5	0.000543147	0.00319444	131	0.00019088	0.00254751	128.5	1.58036e-05	0.000210917	117	0.000793076	0.00312724
path:hsa04935	Growth hormone synthesis, secretion and action	114	110.5	0.000578105	0.00334338	112	0.00515756	0.0188387	111.5	6.9996e-05	0.000564852	107.3	1.51399e-05	0.000145932
path:hsa04727	GABAergic synapse	84	82	0.000588428	0.00334729	82	0.0313724	0.074056	82	0.000357514	0.00190858	78	0.000400235	0.00185175
path:hsa04520	Adherens junction	70	69	0.000776066	0.00434346	68.5	0.0818146	0.148637	70	4.37597e-05	0.000433846	64.5	0.00700804	0.0186655
path:hsa00564	Glycerophospholipid metabolism	93	90.5	0.000825082	0.00448585	92	0.00374569	0.015476	89	0.00193925	0.00723569	87	4.14411e-05	0.000326546
path:hsa05224	Breast cancer	145	138.5	0.000827361	0.00448585	143	0.000592298	0.00467108	137.5	0.00124673	0.00521224	133	2.22435e-05	0.000204048
path:hsa03018	RNA degradation	76	74	0.000923512	0.00493013	74.5	0.0462265	0.0972158	75.5	7.90441e-05	0.00062337	69.3	0.0013276	0.00479874
path:hsa03050	Proteasome	46	46	0.00101548	0.00533896	45	0.104073	0.180567	45	0.00621495	0.0189174	40	0.0614222	0.119739
path:hsa05215	Prostate cancer	94	91	0.00109277	0.00565958	94	0.000440852	0.00397227	90	0.00258837	0.00899751	89.8	2.23454e-05	0.000204048
path:hsa04728	Dopaminergic synapse	128	122	0.00111155	0.00567215	126	0.00169495	0.00933566	122	0.000597398	0.00283969	116.3	0.0002339	0.00130015
path:hsa00230	Purine metabolism	123	117	0.00121732	0.0060913	120.2	0.00822094	0.0279673	118.5	0.000181597	0.00118894	112.3	6.46672e-05	0.000448791
path:hsa04550	Signaling pathways regulating pluripotency of stem cells	139	132	0.00122879	0.0060913	137	0.000828707	0.00563846	129	0.0105823	0.0280603	127	3.95534e-05	0.000319186
path:hsa00330	Arginine and proline metabolism	44	44	0.00130799	0.00639257	44	0.0234773	0.0632764	43.5	0.0078886	0.0231978	37.3	0.160127	0.254882
path:hsa05235	PD-L1 expression and PD-1 checkpoint pathway in cancer	88	85.5	0.00137278	0.00661603	87.5	0.00522135	0.018873	87	2.05808e-05	0.000255055	78.5	0.00710858	0.018687
path:hsa04721	Synaptic vesicle cycle	78	76	0.00143444	0.00681851	76	0.0493879	0.101753	76	0.000921285	0.00415177	69.5	0.0206998	0.0469467
path:hsa04916	Melanogenesis	101	97	0.00147096	0.00689761	100	0.00210891	0.0107616	94	0.0206862	0.0477133	92.8	0.000541351	0.00231299
path:hsa05225	Hepatocellular carcinoma	160	151	0.00177235	0.00820008	158	0.000215308	0.00266828	151	0.000913332	0.00415177	149.5	7.40306e-07	1.42715e-05
path:hsa04024	cAMP signaling pathway	214	199.5	0.00185426	0.00846615	209	0.000278842	0.00312123	199	0.000803346	0.00371681	184.3	0.00208839	0.00710462
path:hsa03015	mRNA surveillance pathway	85	82	0.00188131	0.00847813	83	0.0285281	0.0695269	84	3.0239e-05	0.000349764	77	0.00134472	0.00481049
path:hsa05100	Bacterial invasion of epithelial cells	76	74	0.00223814	0.00990104	75	0.0158379	0.0473771	75	0.000235011	0.00140601	70	0.00245345	0.00803156
path:hsa01521	EGFR tyrosine kinase inhibitor resistance	77	75	0.00225815	0.00990104	77	0.00203049	0.0105893	75	0.00151589	0.00604614	74.5	4.84429e-05	0.000362867
path:hsa04670	Leukocyte transendothelial migration	107	102	0.00228266	0.00990104	106.5	0.0012618	0.00754904	100	0.0105813	0.0280603	96.5	0.00107186	0.00395677
path:hsa05131	Shigellosis	236	218	0.00241308	0.0103375	229.8	0.000866838	0.00578447	220.5	0.000171201	0.00116574	206.5	7.38665e-05	0.000502582
path:hsa04218	Cellular senescence	153	144.5	0.0024958	0.0105615	150	0.00147111	0.0085079	147	4.17475e-05	0.00042607	136	0.000576611	0.00241065
path:hsa00561	Glycerolipid metabolism	57	56	0.00256932	0.0106932	57	0.00856115	0.0288419	54	0.0314088	0.066864	49.5	0.0942413	0.168566
path:hsa00380	Tryptophan metabolism	39	39	0.00258855	0.0106932	39	0.0350162	0.0799382	37	0.0572666	0.107414	33	0.150365	0.243771
path:hsa04713	Circadian entrainment	96	92	0.00277832	0.0113421	94	0.0146547	0.0446069	90	0.0149555	0.0370684	89	0.000189539	0.00115141
path:hsa05135	Yersinia infection	130	123	0.00289344	0.0116747	126.5	0.0195282	0.0564689	124.5	0.000530085	0.00262771	118	0.000177215	0.0010981
path:hsa04911	Insulin secretion	83	80.5	0.00320831	0.0127389	83	0.00101549	0.00640681	80.5	0.00206818	0.00755429	75.3	0.00449783	0.0137939
path:hsa04137	Mitophagy - animal	69	67.5	0.00323061	0.0127389	67.5	0.0775633	0.143162	66	0.00877755	0.024563	63	0.00322306	0.0102606
path:hsa05218	Melanoma	70	68	0.00329279	0.0128382	69	0.0216423	0.0602428	67.5	0.00892732	0.0247822	63	0.00998751	0.0247548
path:hsa05210	Colorectal cancer	84	81.5	0.00337918	0.0129305	84	0.00104006	0.00644465	83	6.5669e-05	0.000543349	79	0.000132861	0.000853755
path:hsa04330	Notch signaling pathway	57	56	0.003391	0.0129305	57	0.00949453	0.0313772	57	0.000241494	0.0014128	54	0.000999417	0.00376954
path:hsa04730	Long-term depression	58	57	0.00343555	0.012958	58	0.00908221	0.0303031	56	0.0122235	0.0311879	56.5	0.000228386	0.00130015
path:hsa04925	Aldosterone synthesis and secretion	94	90	0.00359881	0.0134021	93	0.00374635	0.015476	86	0.0832874	0.142368	84.3	0.00583861	0.0160793
path:hsa04152	AMPK signaling pathway	118	112	0.00363054	0.0134021	118	6.01783e-05	0.000949177	114	0.000171334	0.00116574	109.7	6.31703e-05	0.000447349
path:hsa04912	GnRH signaling pathway	91	87.5	0.00396682	0.0144893	90	0.00429551	0.016722	87	0.00247091	0.00874902	82	0.0023944	0.00798901
path:hsa05223	Non-small cell lung cancer	71	69	0.00416475	0.0150538	71	0.00324805	0.0139145	70	0.000487907	0.00245368	71	1.11793e-07	2.58615e-06
path:hsa05231	Choline metabolism in cancer	95	91.5	0.00428093	0.0151526	95	0.000434635	0.00397227	93	0.000135335	0.000999174	88	0.000380326	0.00180785
path:hsa05208	Chemical carcinogenesis - reactive oxygen species	195	180	0.00429466	0.0151526	190.5	0.000982783	0.00631529	179	0.00402922	0.0130667	168.5	0.000541875	0.00231299
path:hsa01250	Biosynthesis of nucleotide sugars	37	37	0.00432433	0.0151526	36.5	0.189344	0.29201	37	0.0032658	0.0110022	34.5	0.0196661	0.0448957
path:hsa00600	Sphingolipid metabolism	52	51	0.00436675	0.0151526	51	0.0688104	0.131918	51	0.00309268	0.0105212	39.5	0.735548	0.840447
path:hsa04340	Hedgehog signaling pathway	56	55	0.00480678	0.0165144	56	0.01106	0.0342662	56	0.000371757	0.00195454	54	0.000429233	0.00190954
path:hsa00562	Inositol phosphate metabolism	69	67	0.00494031	0.0168067	68.5	0.0257811	0.0666558	66	0.013261	0.0331049	63	0.00704664	0.0186655
path:hsa04920	Adipocytokine signaling pathway	66	64	0.00530443	0.0178703	66	0.00433711	0.016722	66	5.47859e-05	0.000528075	56.8	0.136749	0.227078
path:hsa04919	Thyroid hormone signaling pathway	117	111.5	0.00540659	0.0179015	116	0.000821831	0.00563846	114	6.17001e-05	0.000535248	110.5	1.35707e-05	0.000138501
path:hsa05216	Thyroid cancer	37	37	0.00543728	0.0179015	37	0.0474263	0.099138	37	0.00419732	0.0134858	34.3	0.0317362	0.0684004
path:hsa04070	Phosphatidylinositol signaling system	92	88	0.00546846	0.0179015	92	0.000547459	0.00441787	86	0.0271399	0.0588597	83	0.00409589	0.0128043
path:hsa04114	Oocyte meiosis	118	111.5	0.00558862	0.0181239	116.5	0.00295638	0.0129856	108.5	0.0372592	0.0753543	102.5	0.00942825	0.0238803
path:hsa04722	Neurotrophin signaling pathway	114	108.5	0.00564666	0.0181425	114	8.74242e-05	0.00126401	110	0.0002988	0.00167232	108	2.7084e-06	4.27189e-05
path:hsa00190	Oxidative phosphorylation	117	109.5	0.00574726	0.0182963	113.5	0.0259324	0.0666558	107.5	0.0162405	0.0396863	98.5	0.0106306	0.0259776
path:hsa04666	Fc gamma R-mediated phagocytosis	91	87	0.00586406	0.0184009	90	0.00511441	0.0188387	88	0.0010122	0.004503	82	0.00458922	0.0137939
path:hsa04064	NF-kappa B signaling pathway	93	88	0.00588615	0.0184009	90.5	0.0441321	0.0933771	87	0.0100301	0.0274052	75.5	0.209196	0.310501
path:hsa04910	Insulin signaling pathway	131	123	0.00620203	0.0192152	130	0.000225969	0.00270384	125	0.00042293	0.00215819	117.5	0.000789975	0.00312724
path:hsa05110	Vibrio cholerae infection	49	48	0.00669549	0.0201692	48	0.0866214	0.15527	47	0.0221542	0.0505756	43.5	0.0571791	0.112097
path:hsa03030	DNA replication	34	34	0.00670413	0.0201692	34	0.0572473	0.112868	33.5	0.0347065	0.0725492	29.2	0.182836	0.280725
path:hsa04012	ErbB signaling pathway	80	77.5	0.00673874	0.0201692	80	0.0016015	0.00896326	78	0.00106634	0.00460635	78	3.99838e-06	5.33631e-05
path:hsa05202	Transcriptional misregulation in cancer	181	167.5	0.00674245	0.0201692	173.3	0.033127	0.0771482	163.5	0.0399791	0.0792728	157.5	0.000822254	0.00320587
path:hsa05033	Nicotine addiction	36	36	0.00700804	0.0205098	36	0.053859	0.107409	36	0.00551005	0.0172251	30	0.358603	0.476764
path:hsa04720	Long-term potentiation	64	62	0.00703237	0.0205098	64	0.00506641	0.0188387	61	0.0183684	0.0439576	59	0.00417651	0.0129397
path:hsa04211	Longevity regulating pathway	88	84	0.00703363	0.0205098	88	0.000706216	0.00521398	87	3.35072e-05	0.000372006	82.8	0.000227144	0.00130015
path:hsa05161	Hepatitis B	151	140.5	0.00760339	0.0219865	145	0.0285939	0.0695269	141	0.00172844	0.00668383	130.3	0.00398321	0.0125652
path:hsa04068	FoxO signaling pathway	127	119	0.00769747	0.0220746	127	2.40241e-05	0.000521024	122.5	0.000152628	0.00108085	113.5	0.000991751	0.00376954
path:hsa04927	Cortisol synthesis and secretion	62	60	0.00789663	0.0223377	61	0.0364864	0.0822128	59	0.0203669	0.0476451	55.3	0.0325681	0.0697601
path:hsa05217	Basal cell carcinoma	63	61	0.00791798	0.0223377	62	0.0363316	0.0822128	59	0.0557975	0.105227	60	0.000270556	0.00141693
path:hsa03410	Base excision repair	32	32	0.0082171	0.0229946	32	0.0658747	0.126992	30.5	0.134315	0.212819	27.7	0.210282	0.310501
path:hsa04971	Gastric acid secretion	75	72	0.00897113	0.0249039	73.5	0.0600135	0.117654	70	0.049413	0.0952572	70	0.000770798	0.00312724
path:hsa04931	Insulin resistance	105	99	0.00923376	0.0253358	104	0.00159012	0.00896326	102	0.000120991	0.000912696	93.2	0.00453233	0.0137939
path:hsa04750	Inflammatory mediator regulation of TRP channels	97	92.5	0.00927275	0.0253358	95	0.0149287	0.0450457	91.5	0.0161645	0.0396863	87	0.00461121	0.0137939
path:hsa04115	p53 signaling pathway	73	70	0.00935605	0.0253637	73	0.00247934	0.0116999	70	0.00641666	0.0193616	66	0.00536904	0.0155255
path:hsa04530	Tight junction	162	150.5	0.00960498	0.0257671	158.5	0.00256251	0.0116999	146.5	0.0621663	0.114136	139.5	0.00663247	0.0178408
path:hsa04260	Cardiac muscle contraction	78	74	0.00971073	0.0257671	77	0.00959179	0.0313996	71	0.0884898	0.148338	68.5	0.0136661	0.0320414
path:hsa04933	AGE-RAGE signaling pathway in diabetic complications	95	90.5	0.00972762	0.0257671	93	0.0163991	0.0486367	91	0.00196467	0.00725256	89	4.91492e-05	0.000362867
path:hsa05146	Amoebiasis	97	91	0.0108257	0.0283115	94	0.0349283	0.0799382	92	0.0022554	0.00815233	80.5	0.106508	0.185694
path:hsa05142	Chagas disease	98	92.5	0.0108514	0.0283115	96	0.0103572	0.032972	92	0.00669977	0.0198703	85	0.0101657	0.0250178
path:hsa05220	Chronic myeloid leukemia	74	71	0.0110881	0.0287133	74	0.00251307	0.0116999	72	0.00190747	0.00723569	72	8.62772e-06	0.000103235
path:hsa00280	Valine, leucine and isoleucine degradation	46	45.5	0.0113348	0.0291345	46	0.022485	0.0619229	44.5	0.0359458	0.0737361	36	0.572421	0.687301
path:hsa04370	VEGF signaling pathway	59	57	0.0118474	0.0302283	59	0.0075181	0.0258295	57	0.00865919	0.024563	55.5	0.00252369	0.00810851
path:hsa03010	Ribosome	126	115.2	0.0135337	0.0342788	121.7	0.0308808	0.0733949	111.3	0.0821126	0.141917	100.3	0.0407263	0.0840828
path:hsa04962	Vasopressin-regulated water reabsorption	43	42	0.0136862	0.034344	43	0.0265487	0.0673712	42	0.010311	0.0279524	36.8	0.213255	0.313557
path:hsa01523	Antifolate resistance	29	29	0.0137574	0.034344	29	0.0868081	0.15527	28	0.0647279	0.117795	26.5	0.07911	0.146017
path:hsa04930	Type II diabetes mellitus	45	44	0.0149294	0.0370036	45	0.0252675	0.066423	45	0.00143149	0.00577588	42.5	0.00986297	0.0247548
path:hsa01200	Carbon metabolism	105	98.5	0.0154498	0.0380217	102	0.0242875	0.0648289	93.5	0.216538	0.304205	87.5	0.0815963	0.149021
path:hsa04914	Progesterone-mediated oocyte maturation	89	84.5	0.0162185	0.0396325	87.5	0.0235235	0.0632764	83	0.0274967	0.0592631	79	0.00854393	0.0219611
path:hsa03250	Viral life cycle - HIV-1	63	60.5	0.0165836	0.0402414	61.5	0.100396	0.175062	60.5	0.0115721	0.0297447	55.5	0.0258189	0.0570646
path:hsa04926	Relaxin signaling pathway	125	116	0.0170717	0.041138	121.5	0.0217013	0.0602428	117.5	0.00436865	0.0139076	112.8	0.000455727	0.00200174
path:hsa01212	Fatty acid metabolism	55	53	0.0174454	0.0417486	55	0.0106516	0.033601	53.5	0.0128816	0.0323907	48.8	0.0674628	0.127226
path:hsa03420	Nucleotide excision repair	41	40	0.0183776	0.0436782	41	0.0321703	0.0754262	39.5	0.0552159	0.104699	37	0.0293469	0.063646
path:hsa04066	HIF-1 signaling pathway	105	98	0.0205349	0.0484735	102	0.0266146	0.0673712	94	0.171551	0.255264	94	0.00165097	0.00578675
path:hsa05213	Endometrial cancer	56	54	0.020775	0.0487089	56	0.0108737	0.0339924	55	0.00330989	0.0110436	54	0.000377282	0.00180785
path:hsa05163	Human cytomegalovirus infection	214	194	0.0221887	0.0513299	74	0.00235247	0.0116615	69	0.05223	0.100131	71	4.23475e-05	0.000326546
path:hsa04392	Hippo signaling pathway - multiple species	29	29	0.0221087	0.0513299	98	0.0023892	0.0116768	94	0.00360991	0.0118173	88	0.00483774	0.0143168
path:hsa05170	Human immunodeficiency virus 1 infection	200	181	0.023834	0.0547709	68	0.00315346	0.0136781	60	0.341193	0.453617	59	0.0412105	0.0841179
path:hsa05418	Fluid shear stress and atherosclerosis	130	120.5	0.0269002	0.0610089	66	0.00406475	0.0161646	62	0.0373514	0.0753543	58.3	0.0371751	0.0775256
path:hsa05221	Acute myeloid leukemia	63	60	0.0271377	0.061148	94	0.00408466	0.0161646	90	0.00901938	0.0248391	88	0.000418603	0.0019052
path:hsa05211	Renal cell carcinoma	65	62.5	0.0278486	0.062345	65	0.00529971	0.0189588	64	0.00106113	0.00460635	62	0.000341504	0.00169288
path:hsa05214	Glioma	74	70	0.0288637	0.0633905	63	0.00560726	0.0198543	61	0.00550333	0.0172251	61	5.09776e-05	0.000368525
path:hsa04216	Ferroptosis	38	37	0.0291832	0.063689	127	0.00579008	0.0202945	120.5	0.0166522	0.0401273	115	0.00121408	0.00443459
path:hsa01522	Endocrine resistance	95	89	0.032899	0.0704596	97	0.010128	0.032541	88	0.200474	0.292287	82.2	0.107028	0.185694
path:hsa04917	Prolactin signaling pathway	70	66	0.0333008	0.0704596	51	0.0146125	0.0446069	45	0.43322	0.542698	45	0.0650216	0.125476
path:hsa00520	Amino sugar and nucleotide sugar metabolism	48	46.5	0.033133	0.0704596	60	0.0408783	0.0892124	60	0.00127229	0.00525578	56	0.00579143	0.0160793
path:hsa04924	Renin secretion	68	64	0.0344129	0.0723714	79.7	0.0333755	0.0772087	78	0.00141749	0.00577588	70.8	0.0226918	0.0511301
path:hsa04660	T cell receptor signaling pathway	99	92.5	0.0356496	0.0745206	69	0.0202368	0.0580345	68	0.00191903	0.00723569	63.5	0.00864626	0.0220607
path:hsa05120	Epithelial cell signaling in Helicobacter pylori infection	68	64.5	0.0365917	0.0755793	105	0.0501839	0.101835	103.5	0.00237469	0.00849502	95.8	0.00551754	0.0156083
path:hsa04974	Protein digestion and absorption	96	89	0.036394	0.0755793	64.7	0.464831	0.578124	66.5	0.00359607	0.0118173	59.3	0.0251667	0.0559797
path:hsa04664	Fc epsilon RI signaling pathway	66	62	0.0437858	0.0899034	48	0.0180797	0.0527198	47	0.00570037	0.017661	39	0.336908	0.454891
path:hsa05160	Hepatitis C	148	134	0.0442675	0.0903577	61	0.0377547	0.0839799	60	0.00615543	0.0189021	55.5	0.0365665	0.0769005
path:hsa04540	Gap junction	87	81.5	0.0446231	0.0905509	188	0.127438	0.210577	182.5	0.00669594	0.0198703	166	0.0134309	0.0317043
path:hsa05030	Cocaine addiction	47	45.5	0.0454324	0.0916572	175.5	0.0206013	0.0585956	166	0.0081693	0.0238214	149.5	0.0346697	0.0734398
path:hsa03008	Ribosome biogenesis in eukaryotes	69	64	0.0463652	0.0929983	47	0.0211481	0.0596616	46	0.00857117	0.024563	41.3	0.110154	0.190166
path:hsa05230	Central carbon metabolism in cancer	67	63	0.0506463	0.100424	112	0.14852	0.238595	110	0.00868889	0.024563	102.5	0.011147	0.0270491
path:hsa01232	Nucleotide metabolism	81	75.5	0.0526443	0.103207	67	0.0231004	0.0631168	65	0.00873463	0.024563	56.5	0.220669	0.321732
path:hsa00970	Aminoacyl-tRNA biosynthesis	44	42	0.0568523	0.110211	54	0.0561032	0.111245	53	0.0105934	0.0280603	49	0.0261426	0.0574144
path:hsa04918	Thyroid hormone synthesis	73	68	0.0577708	0.110754	44	0.0267932	0.0673712	43	0.0111969	0.0294342	36.5	0.349186	0.467829
path:hsa04380	Osteoclast differentiation	118	108.5	0.0584327	0.110854	203	0.0497124	0.101753	194	0.0113208	0.0295361	188.3	3.16611e-05	0.00027466
path:hsa00410	beta-Alanine metabolism	31	30	0.0695801	0.128427	31	0.08125	0.148388	31	0.0114378	0.0296189	30	0.00657123	0.0178142
path:hsa04625	C-type lectin receptor signaling pathway	103	94	0.0704597	0.129363	84	0.0754805	0.142866	82.5	0.0127661	0.0323347	78.5	0.00499766	0.014573
path:hsa04929	GnRH secretion	62	58.5	0.0766806	0.137983	70	0.150014	0.239885	69	0.0165505	0.0401273	64.3	0.0267501	0.0583792
path:hsa04710	Circadian rhythm	31	30	0.0783226	0.140092	29	0.100241	0.175062	29	0.0185923	0.0441885	29	0.00193207	0.0067043
path:hsa05203	Viral carcinogenesis	189	169.2	0.0868293	0.151406	180.8	0.0428405	0.0912003	171.3	0.0188699	0.0445432	158.7	0.0118266	0.0284989
path:hsa04668	TNF signaling pathway	109	99.5	0.0908814	0.156118	115.5	0.611486	0.71443	115	0.0204586	0.0476451	100	0.209579	0.310501
path:hsa05031	Amphetamine addiction	66	61.5	0.11043	0.181608	39	0.039577	0.0874726	38	0.0207628	0.0477133	34	0.112601	0.193429
path:hsa04062	Chemokine signaling pathway	183	162	0.111158	0.181942	65	0.0258903	0.0666558	61	0.0766394	0.134963	61.5	0.00159912	0.00566218
path:hsa05167	Kaposi sarcoma-associated herpesvirus infection	188	167.5	0.112025	0.182501	73	0.122588	0.204511	69	0.122118	0.197094	69	0.00207972	0.00710462
path:hsa04923	Regulation of lipolysis in adipocytes	55	51.5	0.113277	0.183678	65	0.0928475	0.165221	61.5	0.170268	0.255026	62	0.00232818	0.00784347
path:hsa05162	Measles	126	112.5	0.159435	0.249206	98.5	0.135968	0.222552	94.5	0.0484468	0.0939165	91.5	0.00242835	0.00802511
path:hsa04130	SNARE interactions in vesicular transport	32	30.5	0.162861	0.25342	36	0.0532839	0.106876	33	0.266876	0.367484	35	0.00249797	0.00810088
path:hsa04961	Endocrine and other factor-regulated calcium reabsorption	51	47	0.179703	0.273496	31	0.0773269	0.143162	30	0.0582182	0.108611	30	0.00486854	0.0143168
path:hsa03440	Homologous recombination	39	36	0.217543	0.317173	38	0.042402	0.0912003	35.5	0.201399	0.292407	36.5	0.00551504	0.0156083
path:hsa04964	Proximal tubule bicarbonate reclamation	21	20	0.216872	0.317173	52.5	0.327541	0.443972	50.5	0.158225	0.240807	50	0.00553264	0.0156083
path:hsa04922	Glucagon signaling pathway	99	88.5	0.257527	0.358883	20.5	0.500818	0.612012	20	0.194786	0.286401	21	0.00596394	0.0162952
path:hsa04662	B cell receptor signaling pathway	76	68.5	0.258677	0.359043	93	0.0404727	0.0888862	87.5	0.096605	0.159628	84	0.00992746	0.0247548
path:hsa04213	Longevity regulating pathway - multiple species	61	55.3	0.292339	0.399377	31	0.256271	0.370526	30.5	0.138841	0.218991	30.5	0.0126351	0.0302371
path:hsa04960	Aldosterone-regulated sodium reabsorption	36	33	0.300594	0.407446	140.5	0.108391	0.185693	132.5	0.0770107	0.134963	124.5	0.0152621	0.0355433
path:hsa00240	Pyrimidine metabolism	55	49.5	0.327725	0.437386	177	0.118086	0.197951	167.5	0.0692111	0.124437	156.5	0.0158996	0.0367811
