# Supplementary material for: Whole blood methylome-derived features to discriminate endocrine hypertension
Source: Clin Epigenetics. 2022 Nov 3;14:142. doi: 10.1186/s13148-022-01347-y (PMC9635165; doi:10.1186/s13148-022-01347-y)
Supplement: Supplementary file 4 — Additional file 4: Table S3. Significant differentially methylated genes in endocrine hypertension. [file 13148_2022_1347_MOESM4_ESM.xlsx]

## Sheet: Supplementary_Table3
Gene	-log10_P.Value_EHTvsPHT	logFC_EHTvsPHT	-log10_P.Value_CSvsPHT	logFC_CSvsPHT	-log10_P.Value_PAvsPHT	logFC_PAvsPHT	-log10_P.Value_PPGLvsPHT	logFC_PPGLvsPHT	Maximal_log10_P.Value_ForTheFourComparisons
FKBP5	< 5	ns	15.049	-0.402	< 5	ns	< 5	ns	15.049
CD300LG	12.9	-0.269	9.462	-0.244	14.095	-0.289	8.856	-0.241	14.095
KRAS	8.564	-0.27	< 5	ns	11.407	-0.314	< 5	ns	11.407
CD68	< 5	ns	11.207	-0.343	< 5	ns	< 5	ns	11.207
TMEM105	< 5	ns	11.187	-0.14	< 5	ns	< 5	ns	11.187
MPO	< 5	ns	11.113	-0.311	< 5	ns	< 5	ns	11.113
PDE6A	< 5	ns	10.914	-0.313	< 5	ns	< 5	ns	10.914
KDM4A	6.366	0.036	10.674	0.084	< 5	ns	< 5	ns	10.674
PCDH24	< 5	ns	10.633	-0.046	< 5	ns	< 5	ns	10.633
SLC1A5	7.053	-0.296	10.595	-0.412	9.02	-0.336	< 5	ns	10.595
GRK6	< 5	ns	10.574	-0.158	5.826	-0.013	< 5	ns	10.574
NAA50	< 5	ns	10.428	-0.322	< 5	ns	< 5	ns	10.428
TTC22	< 5	ns	10.398	0.099	< 5	ns	< 5	ns	10.398
DIP2A	< 5	ns	10.28	0.196	< 5	ns	< 5	ns	10.28
ADGRE5	< 5	ns	10.255	-0.313	< 5	ns	< 5	ns	10.255
MIR6840	< 5	ns	10.248	0.192	< 5	ns	< 5	ns	10.248
ZNF283	10.183	-0.248	8.681	-0.264	8.135	-0.09	8.052	-0.245	10.183
TCEA2	< 5	ns	10.128	0.014	< 5	ns	< 5	ns	10.128
IL17RE	7.534	-0.235	10.058	-0.167	< 5	ns	< 5	ns	10.058
PEBP4	7.516	-0.087	10.022	-0.16	7.049	-0.127	7.394	-0.227	10.022
MUTYH	9.197	-0.187	9.99	-0.227	7.256	-0.19	9.464	-0.189	9.99
SCN3A	< 5	ns	9.955	-0.286	< 5	ns	< 5	ns	9.955
M1AP	6.841	-0.224	9.953	-0.289	6.322	-0.221	< 5	ns	9.953
BCL11A	< 5	ns	9.94	-0.268	< 5	ns	< 5	ns	9.94
MYLK3	8.696	-0.087	9.932	-0.078	< 5	ns	< 5	ns	9.932
DHX58	8.675	-0.12	9.916	-0.136	6.702	-0.044	< 5	ns	9.916
CTSW	< 5	ns	9.916	0.04	< 5	ns	< 5	ns	9.916
KCNT2	5.489	-0.057	9.862	-0.122	< 5	ns	< 5	ns	9.862
ZNF689	8.534	-0.197	6.986	-0.118	9.852	-0.217	6.296	-0.179	9.852
FAM129A	< 5	ns	9.798	-0.118	< 5	ns	< 5	ns	9.798
PTPN7	7.85	-0.26	9.777	-0.34	6.447	-0.23	5.889	-0.233	9.777
TNKS1BP1	7.3	-0.042	9.766	0.04	6.636	-0.039	< 5	ns	9.766
CA12	< 5	ns	9.749	-0.248	6.502	-0.093	< 5	ns	9.749
ESYT1	< 5	ns	9.716	0.067	< 5	ns	< 5	ns	9.716
LCP1	< 5	ns	9.694	-0.189	< 5	ns	< 5	ns	9.694
CCDC33	9.434	-0.204	9.677	-0.15	8.768	-0.206	< 5	ns	9.677
CD44	7.701	-0.129	9.674	-0.126	7.215	-0.14	8.694	-0.232	9.674
ATF7IP	< 5	ns	9.654	-0.105	< 5	ns	< 5	ns	9.654
C16orf65	8.656	-0.223	8.382	-0.251	9.634	-0.254	8.509	-0.259	9.634
PRDX1	< 5	ns	9.633	-0.007	< 5	ns	< 5	ns	9.633
NME2	< 5	ns	9.632	-0.064	< 5	ns	< 5	ns	9.632
DGKA	6.664	-0.08	9.594	-0.102	< 5	ns	< 5	ns	9.594
NCF4	6.991	-0.12	9.581	-0.187	< 5	ns	< 5	ns	9.581
NAGA	6.168	0.014	9.556	0.049	< 5	ns	< 5	ns	9.556
LOC100130872	< 5	ns	9.55	-0.286	< 5	ns	< 5	ns	9.55
ZSWIM8	< 5	ns	9.49	0.196	< 5	ns	< 5	ns	9.49
PTPN6	9.471	-0.231	8.341	-0.249	7.364	-0.207	8.575	-0.248	9.471
LRP1B	< 5	ns	9.455	-0.244	< 5	ns	< 5	ns	9.455
ITGAX	< 5	ns	9.452	-0.319	< 5	ns	< 5	ns	9.452
ZBTB17	6.55	-0.124	9.433	-0.129	< 5	ns	< 5	ns	9.433
ELAVL1	8.995	-0.13	8.587	-0.11	8.579	-0.174	9.427	-0.277	9.427
C22orf32	7.647	-0.316	< 5	ns	9.423	-0.36	7.152	-0.34	9.423
TMEM45B	< 5	ns	9.421	-0.268	< 5	ns	< 5	ns	9.421
FAM65B	< 5	ns	9.384	0.038	< 5	ns	< 5	ns	9.384
CIITA	7.989	-0.179	9.339	-0.243	8.231	-0.183	< 5	ns	9.339
MFNG	8.541	-0.145	7.821	-0.201	9.328	-0.263	8.684	-0.279	9.328
F2RL3	< 5	ns	9.297	-0.231	< 5	ns	< 5	ns	9.297
SLC23A1	< 5	ns	9.285	0.112	< 5	ns	< 5	ns	9.285
SLC9A8	< 5	ns	9.274	0.017	< 5	ns	< 5	ns	9.274
LOC101929586	< 5	ns	9.267	0.2	< 5	ns	< 5	ns	9.267
SORBS3	< 5	ns	9.264	0.179	5.9	0.015	< 5	ns	9.264
RAPGEF1	7.669	-0.124	9.225	0.068	7.827	-0.274	< 5	ns	9.225
ARHGEF2	< 5	ns	9.225	-0.021	< 5	ns	< 5	ns	9.225
GRB10	< 5	ns	8.429	-0.254	9.214	0.096	< 5	ns	9.214
STAT6	9.198	-0.238	6.049	-0.153	8.624	-0.232	8.895	-0.262	9.198
XPO6	< 5	ns	9.196	0.14	< 5	ns	< 5	ns	9.196
USP5	< 5	ns	9.188	0.084	< 5	ns	< 5	ns	9.188
CELSR2	< 5	ns	9.181	0.039	< 5	ns	< 5	ns	9.181
PLEKHA2	7.677	-0.215	6.439	-0.03	9.175	-0.243	6.004	-0.223	9.175
PTPRE	9.17	-0.236	7.857	-0.162	7.913	-0.16	6.484	-0.211	9.17
HPS4	< 5	ns	9.153	0.152	< 5	ns	< 5	ns	9.153
UBASH3B	< 5	ns	9.153	-0.208	< 5	ns	< 5	ns	9.153
C16orf45	< 5	ns	9.147	0.234	< 5	ns	< 5	ns	9.147
CUEDC1	7.939	-0.124	9.146	-0.14	< 5	ns	7.387	-0.123	9.146
VWA5B2	5.725	0.147	9.139	0.223	< 5	ns	< 5	ns	9.139
TCN2	9.135	-0.133	8.63	-0.266	7.257	-0.108	7.793	-0.132	9.135
MYO10	< 5	ns	9.126	-0.267	< 5	ns	< 5	ns	9.126
ARHGAP8	9.125	-0.199	8.497	-0.225	7.106	-0.182	7.343	-0.203	9.125
SH3D19	< 5	ns	9.104	-0.247	< 5	ns	< 5	ns	9.104
NLRC3	9.004	-0.226	6.597	-0.048	7.795	-0.214	9.101	-0.255	9.101
GRK1	< 5	ns	9.099	0.198	< 5	ns	< 5	ns	9.099
EDN2	< 5	ns	9.098	-0.054	< 5	ns	< 5	ns	9.098
GHDC	9.094	-0.109	7.18	-0.1	6.499	-0.084	< 5	ns	9.094
SLC2A1	9.093	-0.24	7.803	-0.246	7.821	-0.226	< 5	ns	9.093
TK2	8.316	-0.251	9.09	-0.303	7.646	-0.233	< 5	ns	9.09
GRIK4	6.215	-0.21	9.09	-0.218	6.14	-0.177	< 5	ns	9.09
HSPA1L	< 5	ns	9.086	0.222	< 5	ns	< 5	ns	9.086
SH2D3C	9.07	-0.25	9	-0.135	7.801	-0.15	7.939	-0.269	9.07
RASGEF1C	< 5	ns	6.181	0.075	< 5	ns	9.054	-0.152	9.054
TRIM8	< 5	ns	9.052	-0.101	< 5	ns	< 5	ns	9.052
EBF4	6.897	-0.094	9.043	-0.196	6.21	-0.086	< 5	ns	9.043
IL1R1	< 5	ns	9.036	-0.291	< 5	ns	< 5	ns	9.036
RARG	< 5	ns	9.021	0.111	< 5	ns	< 5	ns	9.021
KIAA1522	< 5	ns	9.016	0.062	< 5	ns	< 5	ns	9.016
ARPC1B	6.379	-0.187	9.009	-0.172	6.222	-0.177	< 5	ns	9.009
SBK1	< 5	ns	9.007	-0.063	< 5	ns	< 5	ns	9.007
CPSF4L	< 5	ns	9.006	0.215	< 5	ns	< 5	ns	9.006
LOC643339	< 5	ns	8.996	-0.172	< 5	ns	< 5	ns	8.996
TACC3	< 5	ns	8.995	0.214	< 5	ns	< 5	ns	8.995
GRHPR	< 5	ns	< 5	ns	8.976	-0.273	< 5	ns	8.976
DKFZp761E198	< 5	ns	8.974	0.215	< 5	ns	< 5	ns	8.974
GRAMD4	< 5	ns	8.97	0.199	< 5	ns	< 5	ns	8.97
S100A2	< 5	ns	8.967	-0.112	< 5	ns	< 5	ns	8.967
CCRL2	8.126	-0.243	7.292	-0.087	8.96	-0.265	7.1	-0.253	8.96
USP36	< 5	ns	8.958	0.248	< 5	ns	< 5	ns	8.958
CD93	8.946	-0.212	< 5	ns	7.914	-0.206	7.199	-0.212	8.946
BLCAP	< 5	ns	8.946	0.168	< 5	ns	< 5	ns	8.946
CARS	< 5	ns	8.945	0.199	< 5	ns	< 5	ns	8.945
PSD3	< 5	ns	8.94	-0.277	< 5	ns	< 5	ns	8.94
LAMA5	< 5	ns	8.923	0.344	< 5	ns	< 5	ns	8.923
PRKCSH	< 5	ns	8.922	-0.295	6.921	-0.145	< 5	ns	8.922
RASSF1	8.918	-0.211	7.22	-0.112	7.785	-0.19	< 5	ns	8.918
LTC4S	8.914	-0.188	7.077	-0.155	< 5	ns	< 5	ns	8.914
FOXO1	6.739	-0.202	5.975	-0.135	8.912	-0.357	< 5	ns	8.912
MGC29506	7.609	-0.187	8.906	-0.273	< 5	ns	< 5	ns	8.906
CACNA1G	7.914	-0.371	6.312	-0.145	8.901	-0.41	7.258	-0.394	8.901
MIATNB	6.889	-0.081	8.9	-0.069	6.308	-0.083	< 5	ns	8.9
CHD9	7.618	-0.194	7.935	-0.195	8.897	-0.222	< 5	ns	8.897
MPDZ	< 5	ns	8.89	-0.212	< 5	ns	< 5	ns	8.89
HSPG2	8.885	-0.107	8.394	-0.132	< 5	ns	< 5	ns	8.885
EIF4G1	7.949	-0.285	8.874	-0.219	8.017	-0.292	< 5	ns	8.874
TIPARP-AS1	< 5	ns	< 5	ns	8.868	-0.397	< 5	ns	8.868
RICTOR	5.778	-0.076	< 5	ns	8.861	-0.297	< 5	ns	8.861
TPST1	6.442	-0.176	8.859	-0.259	< 5	ns	< 5	ns	8.859
PIK3IP1	< 5	ns	8.857	-0.033	< 5	ns	< 5	ns	8.857
HPCAL1	< 5	ns	8.844	0.186	< 5	ns	< 5	ns	8.844
FLT3LG	8.814	-0.238	8.081	-0.258	8.164	-0.23	6.863	-0.228	8.814
PPP1R12A	< 5	ns	8.814	0.092	< 5	ns	< 5	ns	8.814
C16orf70	< 5	ns	8.813	0.191	< 5	ns	< 5	ns	8.813
MCF2L2	< 5	ns	8.808	-0.144	< 5	ns	< 5	ns	8.808
TM9SF4	7.282	-0.073	8.797	-0.081	6.268	-0.135	6.68	-0.15	8.797
MAPT	5.97	0.086	8.797	0.043	5.784	0.03	< 5	ns	8.797
ICAM3	8.781	-0.238	7.688	-0.24	7.446	-0.221	7.168	-0.236	8.781
KLF13	5.925	-0.054	8.78	-0.115	6.367	-0.173	5.628	-0.309	8.78
APOA2	5.974	0.028	8.773	0.022	< 5	ns	< 5	ns	8.773
FLT3	< 5	ns	8.773	-0.273	< 5	ns	< 5	ns	8.773
RHOBTB2	7.428	-0.027	8.765	-0.022	6.62	-0.072	< 5	ns	8.765
MATN1	6.479	-0.16	< 5	ns	8.763	-0.339	< 5	ns	8.763
QKI	< 5	ns	< 5	ns	8.763	-0.156	< 5	ns	8.763
ZSWIM3	8.762	-0.225	7.359	-0.161	< 5	ns	< 5	ns	8.762
UBP1	< 5	ns	8.756	-0.236	< 5	ns	< 5	ns	8.756
EPB41L5	< 5	ns	8.747	-0.321	< 5	ns	< 5	ns	8.747
SART1	7.875	-0.236	8.746	-0.141	8.081	-0.358	< 5	ns	8.746
IFI35	< 5	ns	8.743	-0.15	< 5	ns	< 5	ns	8.743
CACNG4	< 5	ns	8.741	0.246	< 5	ns	< 5	ns	8.741
UPP2	< 5	ns	8.738	-0.124	< 5	ns	< 5	ns	8.738
PPP3CA	< 5	ns	8.737	-0.154	< 5	ns	< 5	ns	8.737
SMARCA4	7.587	-0.403	6.39	0.188	8.735	-0.273	6.86	-0.385	8.735
CCDC148	< 5	ns	8.734	-0.264	< 5	ns	< 5	ns	8.734
PAQR8	< 5	ns	8.73	-0.152	< 5	ns	< 5	ns	8.73
GTF2E1	8.728	-0.229	7.798	-0.25	8.331	-0.231	6.752	-0.225	8.728
GIT1	6.666	0.055	8.727	0.073	< 5	ns	< 5	ns	8.727
RASGEF1A	< 5	ns	8.727	0.015	< 5	ns	< 5	ns	8.727
CD38	< 5	ns	8.726	-0.291	< 5	ns	< 5	ns	8.726
PPCDC	7.466	-0.169	6.564	-0.124	8.717	-0.216	5.824	-0.227	8.717
KIAA0195	< 5	ns	8.716	0.194	< 5	ns	< 5	ns	8.716
PADI4	8.123	-0.218	< 5	ns	8.714	-0.232	8.307	-0.256	8.714
UCK2	< 5	ns	8.702	0.189	< 5	ns	< 5	ns	8.702
SNAPC4	< 5	ns	8.697	0.205	< 5	ns	< 5	ns	8.697
CELF2	< 5	ns	8.69	-0.257	< 5	ns	< 5	ns	8.69
E2F2	< 5	ns	8.683	-0.021	< 5	ns	< 5	ns	8.683
RILPL2	< 5	ns	8.681	-0.154	< 5	ns	< 5	ns	8.681
CDK6	5.355	-0.177	8.68	-0.335	< 5	ns	< 5	ns	8.68
C7orf43	< 5	ns	8.675	-0.01	< 5	ns	< 5	ns	8.675
DHX37	6.358	0.144	8.674	0.197	< 5	ns	< 5	ns	8.674
RIMS1	< 5	ns	8.668	-0.23	< 5	ns	< 5	ns	8.668
SLC25A45	8.663	-0.231	7.613	-0.155	7.074	-0.211	7.519	-0.24	8.663
FAM178B	6.395	-0.096	8.661	0.103	< 5	ns	< 5	ns	8.661
HIVEP3	7.559	-0.014	7.217	-0.023	8.659	-0.1	7.225	-0.147	8.659
MYO7B	< 5	ns	8.653	0.035	< 5	ns	< 5	ns	8.653
BAG6	< 5	ns	8.653	0.186	< 5	ns	< 5	ns	8.653
TMEM138	< 5	ns	7.684	-0.082	8.65	-0.116	< 5	ns	8.65
TANK	< 5	ns	8.634	-0.085	< 5	ns	< 5	ns	8.634
PSMC4	7.081	-0.023	8.63	-0.066	6.504	-0.026	< 5	ns	8.63
PDZK1IP1	< 5	ns	8.612	-0.034	< 5	ns	< 5	ns	8.612
SLC35B1	7.896	-0.126	7.542	-0.136	< 5	ns	8.599	-0.243	8.599
MMP9	7.019	-0.205	8.588	-0.272	7.617	-0.214	< 5	ns	8.588
CRYM	< 5	ns	8.583	-0.257	< 5	ns	< 5	ns	8.583
TRPS1	< 5	ns	8.583	-0.189	< 5	ns	< 5	ns	8.583
SLC11A1	< 5	ns	8.582	0.038	< 5	ns	< 5	ns	8.582
LUZP2	< 5	ns	8.582	-0.251	< 5	ns	< 5	ns	8.582
NNMT	< 5	ns	8.579	-0.319	< 5	ns	< 5	ns	8.579
GALM	< 5	ns	8.578	-0.248	< 5	ns	< 5	ns	8.578
STIM1	6.437	-0.155	8.572	-0.212	< 5	ns	< 5	ns	8.572
EHMT1	< 5	ns	8.565	0.072	< 5	ns	< 5	ns	8.565
CD74	7.809	-0.2	8.558	-0.242	6.522	-0.183	6.825	-0.205	8.558
SFRS14	7.661	-0.094	8.557	-0.116	< 5	ns	< 5	ns	8.557
C6orf136	7.457	0.053	8.554	0.138	< 5	ns	< 5	ns	8.554
OBSCN	< 5	ns	8.553	0.189	< 5	ns	< 5	ns	8.553
CARS2	< 5	ns	8.552	0.172	< 5	ns	< 5	ns	8.552
NEK10	< 5	ns	8.539	-0.042	< 5	ns	< 5	ns	8.539
API5	< 5	ns	8.537	-0.369	< 5	ns	< 5	ns	8.537
CECR1	< 5	ns	8.533	0.062	< 5	ns	< 5	ns	8.533
DHRS3	< 5	ns	8.529	0.168	< 5	ns	< 5	ns	8.529
NCOR2	8.2	-0.132	7.11	0.101	8.522	-0.149	< 5	ns	8.522
STK40	7.662	-0.142	6.716	-0.118	8.52	-0.236	< 5	ns	8.52
SLC5A2	< 5	ns	8.517	0.016	< 5	ns	< 5	ns	8.517
DEDD2	< 5	ns	8.514	-0.033	< 5	ns	< 5	ns	8.514
ZNF398	< 5	ns	8.509	-0.112	< 5	ns	< 5	ns	8.509
CCDC7	7.8	-0.238	< 5	ns	8.505	-0.248	7.697	-0.257	8.505
ACAP1	6.321	-0.114	8.498	-0.111	6.832	-0.199	< 5	ns	8.498
RGS6	8.484	-0.203	8.402	-0.111	6.329	-0.173	7.107	-0.195	8.484
UBE2O	5.851	0.147	8.484	0.21	< 5	ns	< 5	ns	8.484
ATP8A1	< 5	ns	8.484	-0.082	< 5	ns	< 5	ns	8.484
CYP1B1-AS1	< 5	ns	8.474	-0.223	< 5	ns	< 5	ns	8.474
CRADD	5.778	-0.161	8.463	-0.163	< 5	ns	< 5	ns	8.463
SLC35F4	< 5	ns	8.444	-0.206	< 5	ns	< 5	ns	8.444
HELB	< 5	ns	8.443	-0.268	< 5	ns	< 5	ns	8.443
EBF1	6.833	-0.216	8.442	-0.233	7.925	-0.234	< 5	ns	8.442
AKAP6	< 5	ns	8.44	-0.236	< 5	ns	< 5	ns	8.44
CAMK2G	< 5	ns	8.44	0.171	< 5	ns	< 5	ns	8.44
PPAPDC1A	< 5	ns	8.439	-0.251	< 5	ns	< 5	ns	8.439
PML	8.434	-0.209	8.292	-0.164	7.844	-0.204	< 5	ns	8.434
RAB7A	6.66	-0.06	8.432	-0.058	6.697	-0.073	< 5	ns	8.432
ALK	6.835	-0.016	8.431	-0.045	6.033	-0.075	< 5	ns	8.431
PTPRJ	< 5	ns	8.426	-0.225	< 5	ns	< 5	ns	8.426
PRKCZ	6.28	0.208	8.425	0.211	< 5	ns	< 5	ns	8.425
EIF3F	5.633	-0.177	8.422	-0.252	< 5	ns	< 5	ns	8.422
PRPF8	< 5	ns	8.422	0.097	6.04	-0.064	< 5	ns	8.422
ETS1	< 5	ns	8.422	-0.168	5.704	0.07	< 5	ns	8.422
LSP1	< 5	ns	6.112	0.004	8.416	-0.203	< 5	ns	8.416
C22orf25	< 5	ns	8.413	-0.188	< 5	ns	< 5	ns	8.413
TTC39A	< 5	ns	8.411	0.044	< 5	ns	< 5	ns	8.411
WDR1	< 5	ns	8.404	0.157	< 5	ns	< 5	ns	8.404
ARHGAP1	< 5	ns	8.393	0.107	< 5	ns	< 5	ns	8.393
FAM73B	6.366	0.053	8.391	0.088	< 5	ns	< 5	ns	8.391
CLIP2	8.388	0.021	6.92	0.086	< 5	ns	8.023	0.045	8.388
DBF4B	< 5	ns	8.387	0.08	< 5	ns	< 5	ns	8.387
ERBB3	< 5	ns	8.386	-0.099	< 5	ns	< 5	ns	8.386
OSM	8.15	-0.233	8.385	-0.274	7.133	-0.227	7.295	-0.245	8.385
SPIDR	< 5	ns	8.383	0.025	< 5	ns	< 5	ns	8.383
F13A1	7.005	-0.209	8.377	-0.325	< 5	ns	6.427	-0.226	8.377
PIEZO1	< 5	ns	8.376	0.192	< 5	ns	< 5	ns	8.376
MAP1LC3B2	8.114	-0.216	8.371	-0.239	< 5	ns	5.999	-0.201	8.371
UMODL1	8.37	-0.23	6.962	-0.105	7.153	-0.214	7.221	-0.236	8.37
NOP9	< 5	ns	8.37	0.159	< 5	ns	< 5	ns	8.37
TPST2	7.173	-0.224	6.718	-0.025	8.364	-0.228	6.558	-0.22	8.364
XRCC4	< 5	ns	8.355	-0.135	< 5	ns	< 5	ns	8.355
ACBD4	8.351	-0.232	7.164	-0.246	6.132	-0.187	7.984	-0.255	8.351
NAPA	6.132	0.064	8.351	0.124	6.305	0.021	< 5	ns	8.351
KCNQ5	6.126	-0.163	8.351	-0.058	< 5	ns	< 5	ns	8.351
NBEAL2	< 5	ns	8.351	0.079	< 5	ns	< 5	ns	8.351
IL6R	6.121	-0.078	8.35	-0.046	< 5	ns	< 5	ns	8.35
CD58	< 5	ns	8.35	-0.165	< 5	ns	< 5	ns	8.35
OSBPL10-AS1	< 5	ns	8.346	0.208	< 5	ns	< 5	ns	8.346
OSCP1	< 5	ns	8.328	-0.223	< 5	ns	< 5	ns	8.328
TCF7L2	8.327	-0.004	7.963	-0.137	8.014	0.028	< 5	ns	8.327
CYTH4	7.631	-0.199	8.326	-0.157	< 5	ns	< 5	ns	8.326
AGBL4	< 5	ns	8.321	-0.228	< 5	ns	< 5	ns	8.321
NDRG1	7.463	-0.059	8.316	0.038	6.72	-0.174	< 5	ns	8.316
LOC400867	7.909	-0.202	8.314	-0.264	< 5	ns	< 5	ns	8.314
ASB2	7.293	-0.239	8.307	-0.207	7.636	-0.253	6.82	-0.236	8.307
AGPAT3	8.305	-0.147	6.976	0.132	7.949	-0.057	< 5	ns	8.305
SLC22A18	< 5	ns	8.302	0.114	< 5	ns	< 5	ns	8.302
C11orf2	8.297	-0.072	7.844	-0.019	7.177	-0.054	< 5	ns	8.297
TCF12	< 5	ns	6.295	0.101	8.297	-0.329	< 5	ns	8.297
DMKN	8.296	-0.227	7.269	-0.234	6.862	-0.115	8.088	-0.255	8.296
H6PD	< 5	ns	8.295	0.172	< 5	ns	< 5	ns	8.295
CSF2	< 5	ns	8.293	-0.136	< 5	ns	< 5	ns	8.293
MYO18A	7.181	-0.044	6.849	0.105	8.29	-0.118	< 5	ns	8.29
ACOX3	5.947	-0.082	8.288	0.089	< 5	ns	< 5	ns	8.288
MPV17	8.123	-0.157	7.244	-0.096	8.286	-0.22	7.324	-0.225	8.286
RALGDS	5.913	-0.006	8.283	0.199	< 5	ns	< 5	ns	8.283
CRIM1	< 5	ns	8.283	-0.053	< 5	ns	< 5	ns	8.283
PKM	< 5	ns	8.277	-0.13	< 5	ns	< 5	ns	8.277
SHF	7.964	-0.172	8.077	-0.1	8.276	-0.17	6.562	-0.172	8.276
GPR68	6.902	-0.188	8.271	-0.23	< 5	ns	< 5	ns	8.271
HRH1	< 5	ns	8.271	-0.074	< 5	ns	< 5	ns	8.271
MORG1	< 5	ns	8.264	-0.192	< 5	ns	< 5	ns	8.264
PPFIA4	7.522	-0.201	8.261	-0.121	7.139	-0.195	< 5	ns	8.261
C6orf134	< 5	ns	8.259	-0.002	< 5	ns	< 5	ns	8.259
AHDC1	6.802	0.059	8.257	0.149	6.136	0.015	< 5	ns	8.257
FGD3	7.895	-0.135	7.671	0.054	7.274	-0.034	8.239	-0.248	8.239
MNT	7.752	-0.054	7.777	0.022	8.238	-0.162	7.908	-0.149	8.238
DGAT1	< 5	ns	8.235	0.148	< 5	ns	< 5	ns	8.235
FAM65C	8.233	-0.214	7.094	-0.103	7.497	-0.208	7.166	-0.238	8.233
CNTN6	< 5	ns	8.227	-0.186	< 5	ns	< 5	ns	8.227
C3orf27	8.161	-0.216	8.226	-0.209	< 5	ns	< 5	ns	8.226
IGF1R	< 5	ns	8.226	0.14	< 5	ns	< 5	ns	8.226
PER1	6.845	0.026	8.224	0.009	< 5	ns	< 5	ns	8.224
ABCA7	7.606	-0.195	8.221	-0.14	< 5	ns	< 5	ns	8.221
TMEM150B	< 5	ns	8.215	-0.23	< 5	ns	< 5	ns	8.215
TNFRSF8	< 5	ns	8.214	0.099	< 5	ns	< 5	ns	8.214
HOMER3	< 5	ns	8.214	0.047	< 5	ns	< 5	ns	8.214
CHID1	8.209	-0.104	7.752	0.087	< 5	ns	6.409	-0.105	8.209
CNOT3	< 5	ns	8.209	0.129	< 5	ns	< 5	ns	8.209
APRT	6.282	-0.102	< 5	ns	8.208	-0.267	< 5	ns	8.208
TLCD1	6.582	0.24	< 5	ns	< 5	ns	8.206	0.299	8.206
CAPRIN1	< 5	ns	8.202	0.053	6.009	-0.166	< 5	ns	8.202
GOLT1A	8.2	-0.259	6.989	-0.28	< 5	ns	6.809	-0.264	8.2
BEND4	< 5	ns	8.2	-0.217	< 5	ns	< 5	ns	8.2
UQCR	< 5	ns	< 5	ns	8.197	-0.205	< 5	ns	8.197
RNH1	7.081	-0.025	8.194	-0.143	< 5	ns	7.282	-0.021	8.194
GPR108	5.824	0.02	8.194	0.016	< 5	ns	< 5	ns	8.194
CD96	< 5	ns	8.193	-0.27	< 5	ns	< 5	ns	8.193
ZFYVE21	8.182	-0.236	< 5	ns	7.452	-0.164	< 5	ns	8.182
SDSL	7.8	-0.108	< 5	ns	8.181	-0.107	< 5	ns	8.181
WDR61	5.999	-0.1	8.18	-0.032	< 5	ns	6.025	-0.222	8.18
ANKFN1	< 5	ns	8.179	-0.225	< 5	ns	< 5	ns	8.179
LAT2	< 5	ns	8.178	-0.103	7.008	-0.084	< 5	ns	8.178
PLAGL1	< 5	ns	8.175	0.063	< 5	ns	< 5	ns	8.175
TEAD2	< 5	ns	8.174	-0.096	< 5	ns	< 5	ns	8.174
BICD1	6.688	-0.078	8.172	0.028	6.869	-0.077	< 5	ns	8.172
RNF126	6.297	-0.129	< 5	ns	8.172	-0.326	< 5	ns	8.172
CLSTN3	8.171	-0.173	7.759	-0.073	7.436	-0.124	7.071	-0.229	8.171
LCP2	8.171	-0.231	6.858	-0.238	< 5	ns	6.446	-0.227	8.171
LDLRAD3	< 5	ns	8.167	-0.245	< 5	ns	< 5	ns	8.167
CCDC97	< 5	ns	< 5	ns	8.167	-0.195	< 5	ns	8.167
XYLT1	6.536	-0.122	8.165	0.013	5.354	-0.116	< 5	ns	8.165
SUV420H2	< 5	ns	8.165	0.065	< 5	ns	< 5	ns	8.165
C11orf49	< 5	ns	8.164	-0.243	< 5	ns	< 5	ns	8.164
LIMK1	7.57	-0.222	8.163	-0.056	7.267	-0.242	8.014	-0.262	8.163
RCOR1	< 5	ns	8.163	0.052	< 5	ns	< 5	ns	8.163
SBNO2	7.746	-0.169	7.077	-0.042	8.159	-0.162	< 5	ns	8.159
C5orf56	8.156	-0.227	8.1	-0.098	6.939	-0.225	< 5	ns	8.156
TMEM63C	7.358	-0.087	8.149	0.057	7.3	-0.085	< 5	ns	8.149
FGFBP2	6.196	-0.216	8.147	-0.262	< 5	ns	< 5	ns	8.147
PAX6	5.358	-0.011	8.146	-0.026	5.883	0.261	< 5	ns	8.146
DCTPP1	< 5	ns	8.146	-0.266	< 5	ns	< 5	ns	8.146
ZNF774	< 5	ns	8.145	-0.207	< 5	ns	< 5	ns	8.145
KIAA0825	< 5	ns	8.142	-0.1	< 5	ns	< 5	ns	8.142
MEIS1	7.394	-0.23	8.139	-0.262	6.219	-0.195	6.582	-0.256	8.139
LINC00578	< 5	ns	8.139	-0.322	< 5	ns	< 5	ns	8.139
CHD4	< 5	ns	8.134	-0.203	< 5	ns	< 5	ns	8.134
SLPI	< 5	ns	8.133	-0.354	< 5	ns	< 5	ns	8.133
PDZRN3	< 5	ns	8.133	-0.071	< 5	ns	< 5	ns	8.133
DESI1	< 5	ns	8.131	0.197	< 5	ns	< 5	ns	8.131
TEC	5.379	-0.195	8.129	-0.282	5.516	-0.171	< 5	ns	8.129
DET1	8.122	-0.205	7.27	-0.116	< 5	ns	7.193	-0.216	8.122
PRDM11	6.529	-0.109	7.245	-0.135	8.12	-0.082	< 5	ns	8.12
MIR548F5	< 5	ns	8.115	-0.254	< 5	ns	< 5	ns	8.115
EFEMP2	< 5	ns	8.112	-0.123	< 5	ns	< 5	ns	8.112
NFE2L1	< 5	ns	8.111	-0.081	< 5	ns	< 5	ns	8.111
VWF	7.552	-0.2	8.103	-0.073	7.8	-0.215	< 5	ns	8.103
C3orf21	6.834	0.007	8.103	0.165	< 5	ns	6.03	-0.094	8.103
MIR181A1HG	< 5	ns	8.102	-0.288	< 5	ns	< 5	ns	8.102
TUBGCP2	6.75	-0.088	8.087	0.144	8.101	-0.111	< 5	ns	8.101
PCOLCE2	< 5	ns	8.1	-0.118	< 5	ns	< 5	ns	8.1
CCNDBP1	< 5	ns	< 5	ns	8.099	-0.187	< 5	ns	8.099
ARHGAP25	8.06	-0.216	7.494	-0.197	8.093	-0.225	6.773	-0.217	8.093
TMCC3	< 5	ns	8.093	-0.34	< 5	ns	< 5	ns	8.093
TNS4	< 5	ns	8.09	-0.01	< 5	ns	< 5	ns	8.09
HGS	5.831	-0.032	< 5	ns	8.089	-0.12	< 5	ns	8.089
MUC2	< 5	ns	8.089	0.049	< 5	ns	< 5	ns	8.089
RIMS2	< 5	ns	8.089	-0.248	< 5	ns	< 5	ns	8.089
DEC1	< 5	ns	8.087	-0.261	< 5	ns	< 5	ns	8.087
CSPG4	< 5	ns	8.084	-0.009	< 5	ns	< 5	ns	8.084
NTHL1	6.73	-0.082	8.083	0.002	7.325	-0.077	< 5	ns	8.083
PNPLA7	6.584	0.034	8.083	0.176	7.185	0.02	< 5	ns	8.083
FMNL3	8.08	-0.212	7.054	-0.169	7.215	-0.12	6.665	-0.216	8.08
ZFYVE27	5.41	0.11	8.08	0.193	< 5	ns	< 5	ns	8.08
SLC7A1	< 5	ns	8.078	0.196	< 5	ns	< 5	ns	8.078
RHO	6.849	0.152	8.076	0.198	< 5	ns	< 5	ns	8.076
IQCD	6.795	-0.195	8.074	-0.247	6.599	-0.194	< 5	ns	8.074
ARL8A	< 5	ns	8.072	0.196	< 5	ns	< 5	ns	8.072
LOC101927865	< 5	ns	8.07	-0.218	< 5	ns	< 5	ns	8.07
CDHR4	< 5	ns	8.061	0.188	< 5	ns	< 5	ns	8.061
TTC13	5.761	-0.15	8.059	-0.21	< 5	ns	< 5	ns	8.059
TRIM56	8.056	-0.218	7.4	-0.24	7.669	-0.213	7.485	-0.236	8.056
ITPKB	7.143	-0.039	6.493	-0.001	8.055	-0.082	6.41	-0.247	8.055
RARRES1	< 5	ns	8.052	0.184	6.345	0.137	< 5	ns	8.052
GNG7	8.014	-0.199	8.05	-0.035	7.596	-0.25	7.017	-0.152	8.05
STXBP5-AS1	< 5	ns	8.05	-0.236	< 5	ns	6.095	-0.194	8.05
CFTR	< 5	ns	8.048	-0.222	< 5	ns	< 5	ns	8.048
WDR25	8.047	-0.199	7.277	-0.19	< 5	ns	< 5	ns	8.047
SLCO3A1	6.282	-0.215	8.047	-0.072	6.232	-0.11	< 5	ns	8.047
MYL6	7.705	-0.208	8.045	-0.248	< 5	ns	< 5	ns	8.045
RCAN2	< 5	ns	8.044	-0.23	< 5	ns	< 5	ns	8.044
PCDH9	< 5	ns	8.043	-0.022	< 5	ns	< 5	ns	8.043
TP53	6.104	-0.013	8.042	0.059	< 5	ns	< 5	ns	8.042
CASC16	< 5	ns	8.042	-0.257	< 5	ns	< 5	ns	8.042
FLJ43663	< 5	ns	8.04	-0.414	< 5	ns	< 5	ns	8.04
GPR132	8.039	-0.232	< 5	ns	7.037	-0.223	7.503	-0.252	8.039
CAPN2	6.932	-0.066	8.035	-0.158	6.659	-0.02	< 5	ns	8.035
C14orf159	6.789	0.015	8.033	0.003	5.837	0.017	< 5	ns	8.033
ACOT7	5.611	0.057	8.031	0.183	7.125	-0.204	< 5	ns	8.031
GIGYF1	< 5	ns	8.031	0.174	< 5	ns	< 5	ns	8.031
ACLY	< 5	ns	8.029	0.109	< 5	ns	6.261	0.061	8.029
SALL4	< 5	ns	8.029	-0.204	< 5	ns	< 5	ns	8.029
C3	< 5	ns	8.026	0.268	< 5	ns	< 5	ns	8.026
ST5	7.042	0.146	8.021	0.104	6.173	-0.016	< 5	ns	8.021
EHD4	< 5	ns	8.019	-0.047	< 5	ns	< 5	ns	8.019
NUDT9	< 5	ns	8.016	-0.177	< 5	ns	< 5	ns	8.016
ATG9A	< 5	ns	8.014	0.192	< 5	ns	< 5	ns	8.014
ANKMY1	< 5	ns	8.014	0.195	< 5	ns	< 5	ns	8.014
LGALS3BP	< 5	ns	8.013	0.172	5.542	0.177	< 5	ns	8.013
BSG	8.011	-0.202	7.095	-0.1	7.132	-0.164	< 5	ns	8.011
ZNF664-FAM101A	< 5	ns	8.01	-0.002	< 5	ns	< 5	ns	8.01
RASGEF1B	8.009	-0.045	7.382	-0.074	< 5	ns	< 5	ns	8.009
TLE2	6.188	-0.043	8.006	0.04	< 5	ns	< 5	ns	8.006
MEGF9	5.362	-0.312	< 5	ns	8.005	-0.395	6.449	-0.386	8.005
USP7	6.845	-0.174	8.004	-0.134	< 5	ns	< 5	ns	8.004
CEP97	6.482	-0.044	8.004	-0.17	< 5	ns	< 5	ns	8.004
LETM1	< 5	ns	8.002	0.061	< 5	ns	< 5	ns	8.002
ELFN2	< 5	ns	8.001	0.031	< 5	ns	< 5	ns	8.001
RNF166	7.999	-0.228	7.321	-0.167	7.067	-0.22	6.778	-0.233	7.999
PLXND1	7.997	-0.062	6.751	0.01	7.171	-0.136	7.437	-0.084	7.997
SLC34A3	< 5	ns	7.994	0.195	< 5	ns	< 5	ns	7.994
ATP8B2	6.771	-0.157	7.993	-0.119	< 5	ns	< 5	ns	7.993
SGK1	< 5	ns	7.991	-0.015	< 5	ns	< 5	ns	7.991
CASC3	7.99	-0.201	6.722	-0.131	< 5	ns	< 5	ns	7.99
ACOXL	5.738	-0.224	7.987	-0.271	< 5	ns	< 5	ns	7.987
PPFIA1	< 5	ns	7.986	0.056	< 5	ns	< 5	ns	7.986
SMAD3	7.983	-0.204	7.029	-0.162	6.816	-0.034	< 5	ns	7.983
FOXN3	6.851	-0.106	7.983	0.05	6.224	-0.184	5.639	-0.177	7.983
FBXL6	< 5	ns	< 5	ns	7.983	-0.348	5.846	-0.278	7.983
ST3GAL4	< 5	ns	7.981	0.035	< 5	ns	< 5	ns	7.981
LINC00299	7.717	-0.246	7.974	-0.114	< 5	ns	< 5	ns	7.974
AIMP1	7.789	-0.188	7.97	-0.215	6.551	-0.175	6.511	-0.191	7.97
KDM2A	7.614	-0.194	7.623	-0.214	7.97	-0.217	< 5	ns	7.97
SREBF1	< 5	ns	7.967	0.07	< 5	ns	< 5	ns	7.967
CEACAM1	< 5	ns	7.966	0.147	< 5	ns	< 5	ns	7.966
FBXL19	7.077	0.06	7.963	0.029	< 5	ns	< 5	ns	7.963
TSC2	5.483	-0.039	7.961	0.092	< 5	ns	< 5	ns	7.961
MED13L	< 5	ns	7.961	0.02	5.281	-0.197	< 5	ns	7.961
EPHB2	7.288	-0.026	7.959	-0.055	6.305	0.013	< 5	ns	7.959
TSPAN5	< 5	ns	7.957	0.096	< 5	ns	< 5	ns	7.957
MARCH4	< 5	ns	7.956	0.089	6.44	0.033	< 5	ns	7.956
RXRB	6.32	0.136	7.955	0.19	5.63	0.186	< 5	ns	7.955
UBE2J2	< 5	ns	7.954	0.201	< 5	ns	< 5	ns	7.954
ADRBK1	6.122	-0.245	7.953	0.103	< 5	ns	< 5	ns	7.953
EPB41L1	< 5	ns	7.952	-0.082	< 5	ns	< 5	ns	7.952
MUSTN1	5.798	0.133	7.949	0.182	< 5	ns	< 5	ns	7.949
PRRT2	7.946	-0.179	< 5	ns	< 5	ns	6.289	-0.178	7.946
C9orf139	7.526	-0.193	7.944	-0.232	6.277	-0.178	< 5	ns	7.944
MYT1L	< 5	ns	7.943	-0.04	< 5	ns	< 5	ns	7.943
GGA1	< 5	ns	7.941	-0.056	< 5	ns	< 5	ns	7.941
ARMC7	7.94	-0.236	< 5	ns	7.152	-0.151	6.955	-0.244	7.94
ITGB5	6.426	-0.18	7.94	-0.01	6.303	-0.056	< 5	ns	7.94
MKL1	5.935	0.081	7.938	0.134	< 5	ns	< 5	ns	7.938
C7orf20	< 5	ns	7.938	0.199	< 5	ns	< 5	ns	7.938
SRP14-AS1	< 5	ns	7.937	-0.156	< 5	ns	< 5	ns	7.937
POMGNT1	7.935	-0.149	7.037	-0.014	< 5	ns	< 5	ns	7.935
BLK	< 5	ns	7.93	0.078	< 5	ns	< 5	ns	7.93
IL21R	7.929	-0.225	6.715	-0.235	7.096	-0.338	6.297	-0.214	7.929
CDC25B	6.27	-0.173	7.928	-0.086	6.603	-0.197	< 5	ns	7.928
C22orf9	< 5	ns	7.926	0.18	< 5	ns	< 5	ns	7.926
SCRIB	< 5	ns	7.923	0.052	< 5	ns	< 5	ns	7.923
RGS17	< 5	ns	7.923	-0.291	< 5	ns	< 5	ns	7.923
GFOD2	< 5	ns	7.918	-0.015	< 5	ns	< 5	ns	7.918
NFIC	6.226	0.132	7.917	0.097	< 5	ns	< 5	ns	7.917
PARVG	7.001	-0.152	7.916	-0.075	6.111	-0.145	6.609	-0.232	7.916
RFX8	< 5	ns	7.913	-0.232	< 5	ns	< 5	ns	7.913
ALKBH8	< 5	ns	7.912	-0.221	< 5	ns	< 5	ns	7.912
ITGB4	7.911	-0.082	7.34	0.051	< 5	ns	< 5	ns	7.911
MGEA5	< 5	ns	7.911	-0.056	< 5	ns	< 5	ns	7.911
TSSC1	7.593	0.02	7.219	0.16	7.909	0.005	< 5	ns	7.909
CACNA1B	< 5	ns	7.909	0.141	< 5	ns	< 5	ns	7.909
MAPKSP1	7.908	-0.233	< 5	ns	< 5	ns	7.5	-0.259	7.908
TALDO1	< 5	ns	7.908	0.077	< 5	ns	< 5	ns	7.908
CDH18	5.763	-0.174	7.905	-0.229	< 5	ns	< 5	ns	7.905
KCNIP2	< 5	ns	7.899	-0.212	< 5	ns	< 5	ns	7.899
GNGT2	< 5	ns	7.899	0.025	< 5	ns	< 5	ns	7.899
SH3BP1	< 5	ns	7.897	0.021	< 5	ns	< 5	ns	7.897
AKT1S1	7.615	-0.075	7.895	-0.069	< 5	ns	< 5	ns	7.895
C20orf151	6.129	0.05	7.894	0.228	< 5	ns	< 5	ns	7.894
NANP	< 5	ns	< 5	ns	7.894	-0.386	< 5	ns	7.894
SPEF1	7.89	-0.193	6.808	-0.209	< 5	ns	< 5	ns	7.89
TMEM181	< 5	ns	7.89	0.039	< 5	ns	< 5	ns	7.89
KIAA1217	< 5	ns	7.888	-0.093	< 5	ns	< 5	ns	7.888
YTHDF1	< 5	ns	7.887	0.079	< 5	ns	< 5	ns	7.887
IRF9	7.724	-0.211	7.886	-0.095	6.293	-0.196	6.567	-0.218	7.886
CENPT	7.001	-0.072	7.884	0.003	< 5	ns	< 5	ns	7.884
DGKD	7.883	-0.14	7.289	-0.009	7.27	-0.114	6.953	-0.233	7.883
DLG5	6.046	-0.181	6.77	-0.019	7.879	-0.212	< 5	ns	7.879
GGT1	5.424	0.102	7.879	0.158	< 5	ns	< 5	ns	7.879
DKFZp779M0652	< 5	ns	7.878	-0.26	< 5	ns	< 5	ns	7.878
LNPEP	< 5	ns	7.876	-0.335	< 5	ns	< 5	ns	7.876
IL4I1	< 5	ns	7.871	-0.137	< 5	ns	< 5	ns	7.871
PIAS4	< 5	ns	7.865	0.196	< 5	ns	< 5	ns	7.865
IQSEC1	7.383	-0.034	7.002	0.097	7.864	-0.11	5.995	-0.062	7.864
GIMAP8	< 5	ns	7.862	-0.075	< 5	ns	< 5	ns	7.862
CNIH2	7.86	-0.185	7.329	-0.096	7.698	-0.19	< 5	ns	7.86
LHX8	< 5	ns	7.859	0.307	< 5	ns	< 5	ns	7.859
GCN1	6.145	0.153	7.857	0.196	< 5	ns	< 5	ns	7.857
INPP4A	< 5	ns	7.855	0.219	< 5	ns	< 5	ns	7.855
TET2	7.854	-0.185	7.767	-0.209	< 5	ns	< 5	ns	7.854
IGFBP2	< 5	ns	7.853	0.19	< 5	ns	< 5	ns	7.853
ST6GALNAC5	< 5	ns	7.853	-0.225	< 5	ns	< 5	ns	7.853
SDK2	< 5	ns	7.85	0.13	< 5	ns	< 5	ns	7.85
KCNQ1	6.363	-0.087	7.845	0.066	6.232	-0.109	6.35	-0.225	7.845
JADE2	6.27	0.133	7.842	0.225	< 5	ns	< 5	ns	7.842
EHBP1L1	< 5	ns	< 5	ns	7.842	-0.254	< 5	ns	7.842
NEK6	7.838	-0.191	6.934	0.038	< 5	ns	< 5	ns	7.838
INPP5A	6.91	-0.187	6.274	0.023	7.838	-0.268	< 5	ns	7.838
ZNF646	< 5	ns	7.836	0.109	< 5	ns	< 5	ns	7.836
RCSD1	< 5	ns	7.836	-0.122	< 5	ns	< 5	ns	7.836
ACVR1	< 5	ns	< 5	ns	7.835	-0.234	< 5	ns	7.835
SIK3	7.115	-0.058	7.834	-0.216	6.351	-0.05	< 5	ns	7.834
ADGRG1	< 5	ns	7.834	0.104	< 5	ns	< 5	ns	7.834
C16orf52	< 5	ns	7.834	-0.084	< 5	ns	< 5	ns	7.834
FBXO31	< 5	ns	7.833	0.137	< 5	ns	< 5	ns	7.833
MIAT	7.831	-0.197	6.713	-0.047	< 5	ns	6.895	-0.207	7.831
KLHL25	7.214	-0.06	< 5	ns	7.831	-0.068	< 5	ns	7.831
MLXIP	< 5	ns	7.83	0.078	< 5	ns	< 5	ns	7.83
P2RX3	< 5	ns	7.83	0.015	< 5	ns	< 5	ns	7.83
METTL13	< 5	ns	7.83	-0.005	< 5	ns	< 5	ns	7.83
INPP5K	< 5	ns	7.828	0.194	< 5	ns	< 5	ns	7.828
OTOF	< 5	ns	7.828	0.128	< 5	ns	< 5	ns	7.828
LGALS12	7.825	-0.136	7.301	-0.029	7.51	-0.134	7.167	-0.22	7.825
SLC6A6	6.865	-0.01	7.825	0.038	6.725	-0.208	< 5	ns	7.825
FIGNL2	7.454	-0.184	< 5	ns	7.821	-0.195	< 5	ns	7.821
CCL1	< 5	ns	7.82	-0.13	< 5	ns	< 5	ns	7.82
DGKZ	7.661	-0.184	7.818	-0.132	7.232	-0.234	6.819	-0.246	7.818
METAP2	< 5	ns	7.818	-0.265	< 5	ns	< 5	ns	7.818
IKZF5	< 5	ns	< 5	ns	7.818	-0.317	< 5	ns	7.818
PRKD2	< 5	ns	7.817	0.02	< 5	ns	< 5	ns	7.817
CAPN1	< 5	ns	7.813	-0.013	< 5	ns	< 5	ns	7.813
SNX20	7.808	-0.203	7.631	-0.16	6.504	-0.186	7.282	-0.219	7.808
CAMKK1	6.472	0.023	7.807	0.095	< 5	ns	< 5	ns	7.807
PDE4DIP	< 5	ns	7.807	-0.007	< 5	ns	< 5	ns	7.807
LMNA	7.468	-0.152	7.803	-0.222	7.105	-0.187	6.679	-0.147	7.803
LRCH3	< 5	ns	7.803	-0.181	< 5	ns	< 5	ns	7.803
PBX4	< 5	ns	7.799	-0.093	< 5	ns	< 5	ns	7.799
AARSD1	7.796	-0.19	7.148	-0.12	6.488	-0.222	< 5	ns	7.796
PITPNM2	< 5	ns	7.79	0.203	< 5	ns	< 5	ns	7.79
UNC45A	< 5	ns	7.789	-0.106	< 5	ns	< 5	ns	7.789
LHFPL2	< 5	ns	7.783	-0.141	< 5	ns	< 5	ns	7.783
MS4A3	< 5	ns	7.783	-0.246	< 5	ns	< 5	ns	7.783
SLC35C2	7.78	-0.031	7.571	0.035	7.56	-0.075	< 5	ns	7.78
BTBD19	< 5	ns	7.776	-0.186	< 5	ns	< 5	ns	7.776
AAMP	< 5	ns	7.776	-0.085	< 5	ns	< 5	ns	7.776
PSMF1	< 5	ns	7.774	0.183	< 5	ns	< 5	ns	7.774
PLXNA2	< 5	ns	7.773	-0.137	< 5	ns	< 5	ns	7.773
TLR9	< 5	ns	7.77	0.074	< 5	ns	< 5	ns	7.77
FAM160A2	< 5	ns	7.77	0.082	< 5	ns	< 5	ns	7.77
SPNS3	6.665	-0.156	7.769	0.01	5.957	-0.137	5.967	-0.226	7.769
SP2	< 5	ns	7.768	0.189	< 5	ns	< 5	ns	7.768
KIF3B	< 5	ns	7.768	-0.069	< 5	ns	< 5	ns	7.768
NRXN2	< 5	ns	7.767	0.016	5.618	-0.17	< 5	ns	7.767
ELN	< 5	ns	7.765	-0.136	< 5	ns	< 5	ns	7.765
GAS7	6.268	-0.129	7.762	-0.107	5.79	-0.085	< 5	ns	7.762
LBH	< 5	ns	< 5	ns	7.762	-0.355	< 5	ns	7.762
DGAT2	< 5	ns	< 5	ns	7.761	-0.314	< 5	ns	7.761
FAM105A	< 5	ns	7.76	0.096	< 5	ns	< 5	ns	7.76
SHMT1	6.717	0.101	7.759	0.138	< 5	ns	< 5	ns	7.759
FAM186B	< 5	ns	7.759	0.176	< 5	ns	< 5	ns	7.759
GCDH	< 5	ns	7.757	-0.186	< 5	ns	< 5	ns	7.757
CABP1	7.756	-0.095	< 5	ns	< 5	ns	< 5	ns	7.756
PEX19	7.755	-0.093	< 5	ns	7.524	-0.081	< 5	ns	7.755
ZNF710	< 5	ns	7.754	-0.037	5.824	-0.21	< 5	ns	7.754
TMEM109	< 5	ns	7.754	0.097	< 5	ns	< 5	ns	7.754
SEMA3A	< 5	ns	7.754	-0.237	< 5	ns	< 5	ns	7.754
TCF25	6.51	-0.28	6.518	0.035	7.752	-0.294	< 5	ns	7.752
PPP1R11	7.75	-0.076	7.099	-0.084	< 5	ns	< 5	ns	7.75
HRK	< 5	ns	7.75	-0.091	< 5	ns	< 5	ns	7.75
SLC45A4	< 5	ns	7.747	0.168	< 5	ns	< 5	ns	7.747
MAMDC4	< 5	ns	7.745	0.188	< 5	ns	< 5	ns	7.745
CCDC141	< 5	ns	7.744	-0.14	< 5	ns	< 5	ns	7.744
RAP1GAP2	7.509	-0.106	7.293	0.004	7.743	-0.235	7.165	-0.184	7.743
LILRA4	6.993	-0.209	< 5	ns	7.743	-0.227	< 5	ns	7.743
ENOX1	6.202	-0.007	7.741	-0.099	< 5	ns	< 5	ns	7.741
RNPEPL1	< 5	ns	7.741	0.123	< 5	ns	< 5	ns	7.741
NLK	< 5	ns	7.741	-0.163	< 5	ns	< 5	ns	7.741
CDH12	< 5	ns	7.741	-0.211	< 5	ns	< 5	ns	7.741
ZBTB16	7.204	-0.216	7.739	-0.246	< 5	ns	6.6	-0.04	7.739
FUT8	< 5	ns	7.737	0.051	< 5	ns	< 5	ns	7.737
SLC25A16	6.334	-0.194	6.893	-0.216	7.735	-0.238	< 5	ns	7.735
SELPLG	7.734	-0.196	7.022	-0.16	6.569	-0.184	6.887	-0.228	7.734
DTYMK	7.118	-0.227	< 5	ns	7.661	-0.361	7.734	-0.375	7.734
PI4KB	< 5	ns	7.732	0.05	< 5	ns	< 5	ns	7.732
C7orf27	< 5	ns	7.729	0.191	< 5	ns	< 5	ns	7.729
FANCG	< 5	ns	7.725	0.153	< 5	ns	< 5	ns	7.725
AKR1A1	< 5	ns	7.724	0.163	< 5	ns	< 5	ns	7.724
TMEFF2	< 5	ns	7.719	-0.209	< 5	ns	< 5	ns	7.719
MAP2K3	7.26	-0.129	7.709	-0.13	6.696	-0.185	7.718	-0.218	7.718
GALK1	< 5	ns	7.717	0.078	< 5	ns	< 5	ns	7.717
VARS2	6.221	0.135	7.716	0.197	< 5	ns	< 5	ns	7.716
CARD10	5.672	0.135	7.716	0.036	< 5	ns	< 5	ns	7.716
FANCA	6.499	0.019	7.715	0.072	6.814	0.024	< 5	ns	7.715
ICAM2	< 5	ns	7.715	-0.11	< 5	ns	< 5	ns	7.715
FTO	< 5	ns	7.715	0.044	< 5	ns	< 5	ns	7.715
PCAT29	< 5	ns	7.714	0.081	< 5	ns	< 5	ns	7.714
ZNRF1	< 5	ns	7.713	-0.235	< 5	ns	< 5	ns	7.713
RBM14	< 5	ns	< 5	ns	7.709	-0.097	< 5	ns	7.709
SMARCA2	5.988	-0.209	7.708	-0.22	< 5	ns	< 5	ns	7.708
ALDOA	5.301	-0.17	7.704	0.03	< 5	ns	< 5	ns	7.704
BCKDHA	6.607	-0.015	7.703	0.112	6.107	-0.034	< 5	ns	7.703
DCAKD	< 5	ns	7.703	-0.051	< 5	ns	< 5	ns	7.703
TMEM63B	< 5	ns	7.703	0.189	5.555	0.141	< 5	ns	7.703
LYSMD1	< 5	ns	7.699	-0.167	< 5	ns	< 5	ns	7.699
CMIP	5.641	-0.243	6.696	0.118	7.697	-0.259	< 5	ns	7.697
WDFY3	< 5	ns	7.697	-0.154	< 5	ns	< 5	ns	7.697
UCP3	< 5	ns	7.694	0.188	< 5	ns	< 5	ns	7.694
EPN2	6.083	0.046	7.692	0.073	< 5	ns	< 5	ns	7.692
CSNK1D	< 5	ns	7.69	0.102	< 5	ns	< 5	ns	7.69
KAT6B	< 5	ns	7.689	0.078	< 5	ns	< 5	ns	7.689
VAV3	< 5	ns	7.688	-0.242	< 5	ns	< 5	ns	7.688
C16orf54	5.728	0.046	7.687	0.077	< 5	ns	< 5	ns	7.687
FMN2	< 5	ns	7.687	-0.138	< 5	ns	< 5	ns	7.687
NCOR1	< 5	ns	7.686	-0.064	6.155	-0.159	< 5	ns	7.686
POLE	< 5	ns	7.683	0.193	< 5	ns	< 5	ns	7.683
MIR99AHG	< 5	ns	7.682	-0.21	< 5	ns	< 5	ns	7.682
VAV1	7.509	-0.152	7.681	-0.155	5.907	-0.146	6.428	-0.142	7.681
EXD3	< 5	ns	7.681	0.182	< 5	ns	< 5	ns	7.681
ENPP5	7.68	-0.193	6.674	-0.21	< 5	ns	5.806	-0.195	7.68
PRKCB	< 5	ns	7.677	-0.014	< 5	ns	< 5	ns	7.677
SLC26A11	6.967	-0.077	7.676	-0.069	6.65	-0.163	< 5	ns	7.676
ZNF276	6.656	-0.117	7.674	-0.114	< 5	ns	< 5	ns	7.674
RAB6B	< 5	ns	7.674	-0.016	< 5	ns	< 5	ns	7.674
UNKL	< 5	ns	7.673	-0.032	< 5	ns	< 5	ns	7.673
ZSCAN18	< 5	ns	7.67	-0.203	< 5	ns	< 5	ns	7.67
USP2	< 5	ns	7.67	0.068	< 5	ns	< 5	ns	7.67
ANAPC2	< 5	ns	7.669	0.118	< 5	ns	< 5	ns	7.669
UQCRB	7.664	-0.201	6.083	-0.211	< 5	ns	6.007	-0.2	7.664
DNAJB11	< 5	ns	7.662	-0.207	< 5	ns	< 5	ns	7.662
TKT	< 5	ns	7.661	0.049	< 5	ns	< 5	ns	7.661
MFAP4	< 5	ns	7.66	0.172	< 5	ns	< 5	ns	7.66
ALOXE3	6.762	-0.166	7.658	-0.208	5.729	-0.157	< 5	ns	7.658
CRYL1	< 5	ns	7.657	-0.02	7.072	-0.113	< 5	ns	7.657
CHD3	7.656	-0.158	7.296	-0.011	6.984	-0.197	7.075	-0.164	7.656
ST6GAL2	< 5	ns	7.656	-0.237	< 5	ns	< 5	ns	7.656
PRPF31	6.442	0.06	7.653	0.091	5.983	0.033	< 5	ns	7.653
NCALD	6.72	-0.171	7.652	-0.193	7.346	-0.115	5.031	-0.148	7.652
RUNX1	< 5	ns	7.021	-0.137	7.652	-0.224	< 5	ns	7.652
ATOH8	< 5	ns	< 5	ns	7.652	-0.224	5.866	-0.219	7.652
ACKR2	< 5	ns	7.648	-0.22	< 5	ns	< 5	ns	7.648
MYBPHL	< 5	ns	7.647	-0.012	< 5	ns	< 5	ns	7.647
PRKACA	5.754	0.033	7.646	0.162	< 5	ns	< 5	ns	7.646
HMCN2	< 5	ns	7.646	0.209	< 5	ns	< 5	ns	7.646
C19orf35	7.644	-0.204	< 5	ns	< 5	ns	5.902	-0.203	7.644
NT5DC2	< 5	ns	7.643	0.194	< 5	ns	< 5	ns	7.643
MYO1C	< 5	ns	7.643	-0.012	< 5	ns	< 5	ns	7.643
MGAT4C	< 5	ns	7.642	-0.248	< 5	ns	< 5	ns	7.642
ZBTB7A	< 5	ns	7.64	0.012	5.707	0.029	5.93	-0.091	7.64
WDTC1	5.908	0.013	7.232	0.013	7.639	-0.31	< 5	ns	7.639
AMPD3	< 5	ns	7.636	0.029	< 5	ns	< 5	ns	7.636
NFIB	< 5	ns	7.636	-0.109	< 5	ns	< 5	ns	7.636
CDC42EP4	6.645	-0.112	6.66	-0.097	7.632	-0.276	< 5	ns	7.632
LOC339862	< 5	ns	7.631	-0.245	< 5	ns	< 5	ns	7.631
DOT1L	6.502	-0.003	7.629	0.127	< 5	ns	< 5	ns	7.629
ATP2A3	5.503	0.036	7.629	0.173	< 5	ns	< 5	ns	7.629
ADNP	6.297	-0.246	< 5	ns	7.626	-0.275	6.813	-0.297	7.626
MYADM	< 5	ns	7.626	0.128	< 5	ns	< 5	ns	7.626
DEAF1	6.035	0.209	7.625	0.247	< 5	ns	< 5	ns	7.625
ASS1	< 5	ns	7.625	0.05	< 5	ns	< 5	ns	7.625
RAB17	< 5	ns	7.623	0.158	< 5	ns	< 5	ns	7.623
CAB39	< 5	ns	7.621	0.004	< 5	ns	< 5	ns	7.621
CLIP4	< 5	ns	7.62	-0.018	< 5	ns	< 5	ns	7.62
LRRC33	6.443	-0.208	7.619	0.223	6.967	-0.227	< 5	ns	7.619
FLAD1	6.247	0.024	7.617	0.044	5.39	-0.064	< 5	ns	7.617
TOLLIP	< 5	ns	7.616	0.104	< 5	ns	< 5	ns	7.616
NCRNA00176	< 5	ns	7.616	0.177	< 5	ns	< 5	ns	7.616
HDAC11	7.615	-0.106	7.572	0.045	6.589	-0.207	< 5	ns	7.615
SLC22A23	< 5	ns	7.613	0.176	< 5	ns	< 5	ns	7.613
SEPN1	7.256	-0.273	6.085	0.164	< 5	ns	7.612	-0.314	7.612
OSGEPL1-AS1	7.055	-0.191	7.612	-0.229	6.24	-0.183	< 5	ns	7.612
RAB3D	7.608	-0.189	< 5	ns	< 5	ns	< 5	ns	7.608
CNOT1	< 5	ns	7.608	0.128	< 5	ns	< 5	ns	7.608
GRHL3	5.972	-0.063	7.606	0.036	< 5	ns	< 5	ns	7.606
ZNF671	< 5	ns	7.605	-0.152	< 5	ns	< 5	ns	7.605
MAST3	6.082	0.001	7.602	-0.006	5.533	0.041	< 5	ns	7.602
MARCO	< 5	ns	7.602	-0.251	< 5	ns	< 5	ns	7.602
CDC42BPG	< 5	ns	7.602	0.177	< 5	ns	< 5	ns	7.602
PPARG	< 5	ns	7.6	-0.319	< 5	ns	< 5	ns	7.6
APEH	< 5	ns	7.596	0.216	< 5	ns	< 5	ns	7.596
ERG	< 5	ns	7.596	-0.242	6.014	-0.193	< 5	ns	7.596
BACE2	< 5	ns	7.595	-0.119	< 5	ns	< 5	ns	7.595
ARHGAP23	< 5	ns	7.594	0.166	< 5	ns	< 5	ns	7.594
MEMO1	< 5	ns	7.591	0.132	< 5	ns	< 5	ns	7.591
OSBPL9	< 5	ns	7.59	-0.08	< 5	ns	< 5	ns	7.59
CD244	< 5	ns	< 5	ns	7.588	-0.254	< 5	ns	7.588
HCCA2	7.056	-0.138	6.348	0.053	7.586	-0.19	6.605	-0.122	7.586
NFIX	6.001	-0.09	7.584	-0.012	< 5	ns	< 5	ns	7.584
TGFB1	< 5	ns	7.582	-0.064	< 5	ns	< 5	ns	7.582
CABLES1	< 5	ns	7.581	0.065	< 5	ns	< 5	ns	7.581
SOCS7	< 5	ns	7.581	0.186	< 5	ns	< 5	ns	7.581
SH3BP2	6.957	-0.121	7.579	-0.115	< 5	ns	< 5	ns	7.579
GAPDH	6.465	-0.092	7.579	-0.23	< 5	ns	< 5	ns	7.579
RASGRF1	7.476	-0.098	6.624	0.027	7.578	-0.095	< 5	ns	7.578
SLC6A17	< 5	ns	7.578	0.084	< 5	ns	< 5	ns	7.578
ITPR1	6.275	-0.123	7.106	-0.07	7.577	-0.084	< 5	ns	7.577
OPCML	< 5	ns	7.577	-0.237	5.482	0.075	< 5	ns	7.577
TECR	< 5	ns	7.576	-0.093	< 5	ns	< 5	ns	7.576
GATSL3	< 5	ns	< 5	ns	7.575	-0.089	< 5	ns	7.575
NLRX1	< 5	ns	7.573	0.186	< 5	ns	< 5	ns	7.573
PXMP2	5.727	-0.003	7.572	0.1	6.87	-0.192	< 5	ns	7.572
PRDM15	< 5	ns	6.83	-0.113	< 5	ns	7.571	-0.185	7.571
ELMO3	< 5	ns	7.57	0.181	< 5	ns	< 5	ns	7.57
NCAM1	5.767	-0.045	7.381	0.097	7.568	-0.198	< 5	ns	7.568
ARSG	6.827	-0.196	6.36	-0.19	7.565	-0.209	5.527	-0.115	7.565
TP53I11	< 5	ns	7.565	0.072	< 5	ns	< 5	ns	7.565
ELK3	< 5	ns	7.565	-0.078	< 5	ns	< 5	ns	7.565
XPNPEP1	< 5	ns	7.564	-0.061	< 5	ns	< 5	ns	7.564
ATP6V0D1	6.418	0.134	7.563	0.114	5.837	0.129	< 5	ns	7.563
TOP1MT	< 5	ns	7.563	0.216	< 5	ns	< 5	ns	7.563
GRM8	< 5	ns	7.563	-0.196	< 5	ns	< 5	ns	7.563
LOC102800447	< 5	ns	7.56	-0.238	< 5	ns	< 5	ns	7.56
LRRN2	< 5	ns	7.559	-0.232	< 5	ns	< 5	ns	7.559
SMTN	6.002	0.049	7.558	0.063	< 5	ns	< 5	ns	7.558
NFKBIA	< 5	ns	7.557	-0.072	< 5	ns	< 5	ns	7.557
PSTPIP1	7.467	-0.213	7.556	-0.183	6.82	-0.166	7.376	-0.24	7.556
PLCG2	6.723	0.059	7.556	0.061	7.086	0.02	< 5	ns	7.556
ARID1B	6.495	-0.268	6.056	0.067	7.553	-0.39	6.107	-0.289	7.553
PRKAR2B	< 5	ns	7.552	-0.223	< 5	ns	< 5	ns	7.552
TNS1	< 5	ns	7.552	-0.093	< 5	ns	6.102	-0.103	7.552
AXIN2	< 5	ns	7.552	0.127	< 5	ns	< 5	ns	7.552
CACNA2D4	5.488	-0.076	7.551	0.088	6.06	-0.123	< 5	ns	7.551
LRFN1	< 5	ns	7.55	0.159	< 5	ns	< 5	ns	7.55
RAD54L	7.549	-0.107	6.708	-0.017	6.077	-0.091	< 5	ns	7.549
TMEM210	< 5	ns	7.547	0.239	< 5	ns	< 5	ns	7.547
DNAJC11	< 5	ns	7.546	0.11	< 5	ns	< 5	ns	7.546
ATP1A1	6.46	-0.02	< 5	ns	7.545	-0.003	5.641	-0.014	7.545
RBM38	< 5	ns	7.544	0.167	< 5	ns	< 5	ns	7.544
ITGA1	< 5	ns	7.544	-0.25	< 5	ns	< 5	ns	7.544
TTC7A	6.306	-0.128	7.543	0.014	5.935	-0.079	< 5	ns	7.543
PADI2	5.686	-0.203	7.543	-0.273	6.699	-0.213	< 5	ns	7.543
NFE2L2	< 5	ns	< 5	ns	7.542	-0.225	< 5	ns	7.542
NCF2	< 5	ns	7.541	-0.014	< 5	ns	< 5	ns	7.541
NAA30	6.812	-0.2	< 5	ns	7.54	-0.217	< 5	ns	7.54
LOC388282	7.539	-0.221	< 5	ns	< 5	ns	< 5	ns	7.539
ZNF385A	< 5	ns	7.539	0.042	< 5	ns	< 5	ns	7.539
ANKFY1	7.011	-0.012	7.538	0.046	6.716	-0.164	6.737	-0.182	7.538
FOXJ3	< 5	ns	7.537	-0.069	< 5	ns	< 5	ns	7.537
ENG	6.416	0.14	7.536	0.187	5.978	0.136	< 5	ns	7.536
NUP214	< 5	ns	7.536	0.222	< 5	ns	< 5	ns	7.536
VAMP8	7.535	-0.21	< 5	ns	6.75	-0.203	< 5	ns	7.535
TMEM79	6.798	-0.086	7.533	-0.019	< 5	ns	< 5	ns	7.533
PLCB1	6.222	-0.212	7.532	-0.271	< 5	ns	< 5	ns	7.532
CALR	< 5	ns	7.532	-0.225	< 5	ns	6.694	-0.169	7.532
TSPAN18	< 5	ns	7.531	0.195	< 5	ns	< 5	ns	7.531
SCN4B	7.53	-0.04	< 5	ns	< 5	ns	< 5	ns	7.53
KCNIP1	6.525	-0.155	7.527	-0.101	6.238	-0.136	< 5	ns	7.527
RNF41	< 5	ns	7.527	-0.001	< 5	ns	< 5	ns	7.527
ALOX5AP	< 5	ns	7.526	-0.085	< 5	ns	< 5	ns	7.526
NSUN4	< 5	ns	7.522	0.015	6.297	-0.077	< 5	ns	7.522
TXNRD2	< 5	ns	7.521	0.091	< 5	ns	< 5	ns	7.521
OSBPL5	6.456	-0.043	7.519	-0.06	< 5	ns	< 5	ns	7.519
BRE	5.521	0.015	7.518	0.143	< 5	ns	< 5	ns	7.518
TMEM104	< 5	ns	7.518	0.031	< 5	ns	< 5	ns	7.518
ALDH3B1	6.794	-0.189	6.226	-0.135	7.515	-0.205	< 5	ns	7.515
CYFIP2	6.633	0.231	7.514	0.08	6.112	-0.041	< 5	ns	7.514
NRG1	5.908	-0.269	7.513	-0.269	< 5	ns	< 5	ns	7.513
CHD8	< 5	ns	7.513	-0.13	< 5	ns	< 5	ns	7.513
HDAC7	7.512	-0.126	7.022	0.016	6.753	-0.182	7.201	-0.21	7.512
NRROS	< 5	ns	7.511	0.053	< 5	ns	< 5	ns	7.511
KIF18A	7.51	-0.211	7.125	-0.1	< 5	ns	< 5	ns	7.51
GUCY2E	7.508	-0.202	6.683	-0.221	6.506	-0.147	6.818	-0.219	7.508
SEZ6	< 5	ns	7.507	-0.087	< 5	ns	< 5	ns	7.507
MOB2	< 5	ns	7.507	0.177	< 5	ns	< 5	ns	7.507
GALNT16	< 5	ns	7.506	0.176	< 5	ns	< 5	ns	7.506
METTL4	< 5	ns	7.505	0.026	< 5	ns	< 5	ns	7.505
ROBO4	7.501	-0.202	5.463	-0.118	7.418	-0.202	5.691	-0.194	7.501
SYNE2	< 5	ns	7.501	0.215	6.955	-0.004	< 5	ns	7.501
ZBTB38	< 5	ns	7.5	-0.103	5.309	-0.164	< 5	ns	7.5
RFTN1	6.686	-0.252	7.028	-0.121	7.499	-0.265	< 5	ns	7.499
BGLAP	< 5	ns	7.495	0.08	< 5	ns	< 5	ns	7.495
RGL2	< 5	ns	7.494	0.119	< 5	ns	< 5	ns	7.494
RMND5B	< 5	ns	7.492	0.161	< 5	ns	< 5	ns	7.492
GALE	7.49	-0.176	7.15	-0.112	7.126	-0.178	< 5	ns	7.49
FAM207A	< 5	ns	7.489	0.192	< 5	ns	< 5	ns	7.489
VIT	< 5	ns	7.488	-0.312	< 5	ns	< 5	ns	7.488
GSX2	5.464	0.186	< 5	ns	< 5	ns	7.487	0.246	7.487
COL2A1	< 5	ns	7.487	0.182	< 5	ns	< 5	ns	7.487
AGER	< 5	ns	7.487	0.181	< 5	ns	< 5	ns	7.487
SAPS2	< 5	ns	7.487	0.065	< 5	ns	< 5	ns	7.487
PCNT	< 5	ns	6.885	0.097	7.487	-0.273	< 5	ns	7.487
DIP2C	5.442	-0.028	7.486	0.096	< 5	ns	< 5	ns	7.486
RCAN1	6.957	-0.002	6.928	-0.138	7.485	0.007	< 5	ns	7.485
RECQL5	5.506	-0.02	7.483	0.163	5.744	0.015	< 5	ns	7.483
FMNL2	< 5	ns	7.483	0.022	5.448	-0.096	< 5	ns	7.483
MGLL	< 5	ns	7.482	-0.157	< 5	ns	< 5	ns	7.482
PDE11A	< 5	ns	7.482	-0.24	< 5	ns	< 5	ns	7.482
LOC101929719	< 5	ns	7.48	-0.088	< 5	ns	< 5	ns	7.48
MYO7A	< 5	ns	7.479	-0.029	< 5	ns	< 5	ns	7.479
MYO1F	6.935	-0.199	7.055	-0.187	6.815	-0.206	7.478	-0.214	7.478
C1orf183	< 5	ns	7.476	-0.063	< 5	ns	< 5	ns	7.476
C14orf119	< 5	ns	7.475	-0.188	< 5	ns	< 5	ns	7.475
DHX38	< 5	ns	7.474	0.185	< 5	ns	< 5	ns	7.474
RNF121	5.557	-0.109	7.473	-0.116	< 5	ns	< 5	ns	7.473
CTDP1	< 5	ns	7.473	0.051	< 5	ns	< 5	ns	7.473
HSD3B7	7.47	-0.173	6.964	0.036	6.771	-0.176	< 5	ns	7.47
ZMYM4	< 5	ns	7.47	0.126	< 5	ns	< 5	ns	7.47
SLC16A3	5.327	-0.038	< 5	ns	7.469	-0.063	< 5	ns	7.469
SH3TC2	< 5	ns	7.464	-0.206	< 5	ns	< 5	ns	7.464
ARAP1	7.029	0.046	6.592	-0.014	7.461	-0.101	< 5	ns	7.461
UBXN8	7.459	-0.218	6.845	-0.255	6.275	-0.2	6.673	-0.233	7.459
GALNT18	< 5	ns	7.459	-0.227	< 5	ns	< 5	ns	7.459
EIF4E1B	< 5	ns	7.458	0.152	< 5	ns	< 5	ns	7.458
WDFY2	< 5	ns	7.458	-0.152	< 5	ns	< 5	ns	7.458
RNU5E	7.457	-0.184	7.34	-0.143	6.771	-0.219	< 5	ns	7.457
TIMP2	6.5	-0.208	7.456	-0.179	6.555	-0.214	< 5	ns	7.456
HDAC9	6.148	-0.184	5.91	-0.218	7.456	-0.292	< 5	ns	7.456
ELMSAN1	7.454	-0.21	7.257	-0.05	< 5	ns	< 5	ns	7.454
GRK5	5.82	0.015	7.452	0.12	5.749	0.022	< 5	ns	7.452
CCDC102B	< 5	ns	7.452	-0.214	< 5	ns	< 5	ns	7.452
FMNL1	7.449	-0.268	< 5	ns	7.192	-0.257	5.971	-0.2	7.449
RNF150	< 5	ns	7.449	0.034	< 5	ns	< 5	ns	7.449
ZMIZ2	< 5	ns	7.448	0.059	< 5	ns	< 5	ns	7.448
PIK3R5	< 5	ns	7.448	0.191	< 5	ns	< 5	ns	7.448
STK11	5.427	-0.064	7.447	0.04	< 5	ns	< 5	ns	7.447
ZNF142	< 5	ns	7.446	0.104	< 5	ns	< 5	ns	7.446
CNTNAP2	6.077	-0.198	7.445	-0.222	< 5	ns	< 5	ns	7.445
PLXNA4	< 5	ns	7.444	0.152	< 5	ns	< 5	ns	7.444
MIR7853	< 5	ns	7.442	-0.208	< 5	ns	< 5	ns	7.442
RARB	7.2	-0.184	7.303	-0.293	7.44	-0.196	6.884	-0.214	7.44
SPPL2B	< 5	ns	7.44	0.165	< 5	ns	< 5	ns	7.44
MRPL23	< 5	ns	7.438	0.066	< 5	ns	< 5	ns	7.438
TAPBPL	7.437	-0.196	< 5	ns	< 5	ns	6.562	-0.242	7.437
KDM3B	< 5	ns	7.437	-0.016	< 5	ns	< 5	ns	7.437
E2F4	7.436	-0.302	< 5	ns	< 5	ns	7.171	-0.329	7.436
DNMT3A	6.069	0.089	7.436	0.157	5.541	0.096	< 5	ns	7.436
CLEC3B	< 5	ns	7.436	-0.23	< 5	ns	< 5	ns	7.436
DLEU1	< 5	ns	7.435	-0.08	< 5	ns	< 5	ns	7.435
LAMB3	< 5	ns	7.435	0.028	< 5	ns	< 5	ns	7.435
ZFYVE28	7.032	0.007	7.434	0.045	< 5	ns	< 5	ns	7.434
MACROD1	6.733	-0.053	7.433	0.02	< 5	ns	< 5	ns	7.433
GALNT13	< 5	ns	7.433	-0.185	< 5	ns	< 5	ns	7.433
HSH2D	7.015	-0.134	7.432	-0.034	6.541	-0.224	< 5	ns	7.432
KIAA0892	< 5	ns	7.432	0.052	< 5	ns	< 5	ns	7.432
ZMYND11	6.188	-0.408	< 5	ns	7.431	-0.47	< 5	ns	7.431
CCR5	< 5	ns	7.431	-0.418	< 5	ns	< 5	ns	7.431
RHOF	7.43	-0.207	6.517	-0.063	7.322	-0.202	6.451	-0.21	7.43
CDCP1	< 5	ns	7.43	-0.121	< 5	ns	< 5	ns	7.43
CORO2B	< 5	ns	7.428	-0.02	5.857	-0.074	< 5	ns	7.428
CTSB	6.252	-0.108	7.426	0.04	< 5	ns	< 5	ns	7.426
KLHL6	5.623	-0.164	7.426	-0.108	< 5	ns	< 5	ns	7.426
TTLL4	< 5	ns	7.426	-0.072	< 5	ns	< 5	ns	7.426
ST3GAL5	< 5	ns	7.426	-0.055	< 5	ns	< 5	ns	7.426
PAPD5	< 5	ns	< 5	ns	7.426	-0.228	< 5	ns	7.426
WWP2	7.422	-0.096	6.855	0.068	5.749	-0.117	< 5	ns	7.422
IL2RB	6.902	-0.198	7.421	-0.237	< 5	ns	< 5	ns	7.421
C12orf72	6.663	-0.183	7.421	-0.242	< 5	ns	< 5	ns	7.421
DNAJB6	5.863	-0.014	5.965	0.112	7.42	-0.248	5.456	-0.051	7.42
CTNNA2	5.757	-0.144	7.42	-0.155	< 5	ns	< 5	ns	7.42
CPEB3	< 5	ns	7.287	-0.042	7.42	-0.199	< 5	ns	7.42
ZMIZ1	6.562	0.122	7.419	0.109	5.97	0.01	6.018	0.132	7.419
GULP1	< 5	ns	7.419	-0.262	< 5	ns	< 5	ns	7.419
SLC25A25	< 5	ns	7.417	0.217	< 5	ns	< 5	ns	7.417
KIF13B	< 5	ns	7.417	-0.114	< 5	ns	< 5	ns	7.417
VPS13D	< 5	ns	7.416	-0.124	< 5	ns	< 5	ns	7.416
SOCS1	< 5	ns	< 5	ns	7.416	-0.039	6.272	-0.075	7.416
MDP1	7.414	-0.197	6.188	-0.12	5.901	-0.179	< 5	ns	7.414
ARF1	< 5	ns	7.414	-0.127	6.607	-0.239	< 5	ns	7.414
CAPS	< 5	ns	7.414	0.32	< 5	ns	< 5	ns	7.414
BAT2	6.44	0.094	7.413	0.116	6.434	0.07	< 5	ns	7.413
TOM1L2	< 5	ns	7.413	0.192	< 5	ns	< 5	ns	7.413
KIAA0232	< 5	ns	7.412	0.098	< 5	ns	< 5	ns	7.412
CD247	< 5	ns	7.41	0.217	< 5	ns	< 5	ns	7.41
TGFA	< 5	ns	7.41	-0.226	< 5	ns	< 5	ns	7.41
ANKRD13D	6.498	-0.06	7.409	0.117	5.777	-0.14	< 5	ns	7.409
SGK2	< 5	ns	7.409	0.167	< 5	ns	< 5	ns	7.409
ATP2A1	< 5	ns	6.589	0.078	7.409	-0.043	< 5	ns	7.409
CSMD3	6.322	-0.184	7.407	-0.242	< 5	ns	< 5	ns	7.407
IRAK2	< 5	ns	7.407	-0.052	< 5	ns	< 5	ns	7.407
C17orf72	7.406	-0.198	7.185	-0.223	6.817	-0.191	5.951	-0.206	7.406
MYLPF	< 5	ns	7.406	0.042	< 5	ns	< 5	ns	7.406
BRD3	6.677	-0.114	7.404	-0.054	< 5	ns	< 5	ns	7.404
A1CF	< 5	ns	7.403	-0.24	< 5	ns	< 5	ns	7.403
CHD5	7.079	-0.049	7.402	0.017	6.523	0.027	5.916	0.01	7.402
HAGH	< 5	ns	7.398	0.17	6.105	0.056	< 5	ns	7.398
SPNS1	< 5	ns	7.398	0.046	< 5	ns	< 5	ns	7.398
ABAT	< 5	ns	7.397	0.219	< 5	ns	< 5	ns	7.397
UHRF1	< 5	ns	7.396	0.044	< 5	ns	< 5	ns	7.396
YIF1B	< 5	ns	7.394	0.044	< 5	ns	< 5	ns	7.394
ZDHHC3	< 5	ns	7.394	0.071	< 5	ns	< 5	ns	7.394
TLL2	< 5	ns	6.937	-0.104	7.394	-0.235	< 5	ns	7.394
CHST15	< 5	ns	7.393	0.048	< 5	ns	< 5	ns	7.393
MAEA	< 5	ns	7.392	0.054	< 5	ns	< 5	ns	7.392
ARAP3	< 5	ns	7.392	0.095	< 5	ns	< 5	ns	7.392
POLR2A	5.156	0.145	7.391	0.146	< 5	ns	< 5	ns	7.391
RARA	< 5	ns	7.391	-0.025	< 5	ns	6.215	-0.196	7.391
PAK4	5.465	0.073	7.39	0.109	< 5	ns	< 5	ns	7.39
TRERF1	< 5	ns	7.389	-0.149	< 5	ns	< 5	ns	7.389
MAP3K7CL	< 5	ns	7.385	-0.13	< 5	ns	< 5	ns	7.385
FAM83E	< 5	ns	7.385	0.224	< 5	ns	< 5	ns	7.385
LHPP	< 5	ns	7.385	0.137	< 5	ns	< 5	ns	7.385
DGKH	5.684	-0.07	7.384	-0.114	< 5	ns	< 5	ns	7.384
ELL	6.933	-0.188	6.699	-0.023	7.383	-0.212	< 5	ns	7.383
SLC25A34	< 5	ns	7.382	0.169	< 5	ns	< 5	ns	7.382
CHI3L2	< 5	ns	7.379	0.068	< 5	ns	< 5	ns	7.379
PPAP2B	6.151	-0.219	7.377	-0.29	5.834	-0.217	< 5	ns	7.377
ECE1	7.375	-0.051	7.148	0.03	6.543	-0.052	5.958	-0.065	7.375
TAP2	7.374	-0.111	7.207	-0.082	6.619	-0.102	6.242	-0.18	7.374
TESK2	5.897	-0.043	7.374	-0.128	< 5	ns	< 5	ns	7.374
AMPD2	7.283	0.037	7.373	0.096	< 5	ns	< 5	ns	7.373
ABCA1	< 5	ns	7.372	0.134	< 5	ns	< 5	ns	7.372
MAD1L1	6.904	0.043	7.155	0.142	6.863	0.078	7.371	-0.191	7.371
RASA3	6.864	-0.132	7.371	0.03	6.473	-0.056	< 5	ns	7.371
UBE2I	< 5	ns	7.369	-0.038	< 5	ns	< 5	ns	7.369
TUBGCP6	6.981	-0.114	6.965	-0.003	7.368	-0.136	< 5	ns	7.368
LCAT	< 5	ns	7.367	0.169	< 5	ns	< 5	ns	7.367
FERMT3	7.059	-0.082	7.366	-0.056	6.457	-0.084	< 5	ns	7.366
C15orf27	5.728	0.052	7.365	-0.026	5.901	0.05	< 5	ns	7.365
RNF25	< 5	ns	7.363	0.084	< 5	ns	< 5	ns	7.363
STK24	7.362	-0.189	6.753	-0.012	< 5	ns	< 5	ns	7.362
PITPNA	< 5	ns	7.361	0.188	< 5	ns	< 5	ns	7.361
PTPN23	6.259	0.073	7.359	0.12	< 5	ns	< 5	ns	7.359
PLEKHG5	5.849	0.001	7.359	0.091	5.745	-0.076	< 5	ns	7.359
ATP9A	< 5	ns	7.358	-0.106	< 5	ns	< 5	ns	7.358
GPR162	7.355	-0.129	6.827	-0.128	< 5	ns	6.789	-0.139	7.355
PACSIN1	< 5	ns	7.355	0.125	< 5	ns	< 5	ns	7.355
RYR1	< 5	ns	7.346	0.114	< 5	ns	< 5	ns	7.346
MEGF11	7.344	0.175	7.003	0.191	5.873	0.148	< 5	ns	7.344
NLGN1	< 5	ns	7.344	-0.309	< 5	ns	< 5	ns	7.344
PRAM1	6.278	-0.134	< 5	ns	7.343	-0.236	< 5	ns	7.343
MAPKAPK3	< 5	ns	7.343	0.048	< 5	ns	< 5	ns	7.343
SH3PXD2A	6.62	-0.024	7.342	0.045	6.616	-0.202	6.456	-0.124	7.342
PVRL4	< 5	ns	7.342	0.081	< 5	ns	< 5	ns	7.342
KCNAB2	7.341	0.081	7.131	0.163	6.308	-0.011	5.998	0.035	7.341
KLHL29	6.617	-0.042	5.695	0.058	7.208	-0.05	7.341	-0.251	7.341
STXBP6	< 5	ns	7.341	-0.238	< 5	ns	< 5	ns	7.341
B4GALT5	< 5	ns	7.341	-0.243	< 5	ns	< 5	ns	7.341
AATK	5.962	-0.073	7.34	0.09	< 5	ns	< 5	ns	7.34
JMJD7	< 5	ns	7.34	0.154	< 5	ns	< 5	ns	7.34
CLPB	< 5	ns	7.339	0.171	< 5	ns	< 5	ns	7.339
GTF2F2	< 5	ns	7.338	0.118	< 5	ns	< 5	ns	7.338
LARS	7.337	-0.217	7.192	-0.227	< 5	ns	7.218	-0.246	7.337
GSDMB	6.423	0.147	7.336	0.166	< 5	ns	< 5	ns	7.336
CDC42EP3	< 5	ns	7.298	-0.272	7.334	-0.248	< 5	ns	7.334
FRAS1	< 5	ns	7.333	-0.149	< 5	ns	< 5	ns	7.333
TAF6	6.665	-0.199	6.5	-0.177	6.518	-0.204	7.332	-0.237	7.332
ITPK1	5.732	-0.101	7.33	0.052	< 5	ns	< 5	ns	7.33
NLRP1	7.328	-0.189	6.725	-0.078	6.663	-0.079	< 5	ns	7.328
STARD13	6.161	-0.132	7.235	-0.214	7.324	-0.086	< 5	ns	7.324
NEK9	< 5	ns	< 5	ns	7.323	-0.211	< 5	ns	7.323
SGSM2	6.577	0.129	7.316	0.162	< 5	ns	< 5	ns	7.316
TRIB1	< 5	ns	7.316	0.234	< 5	ns	< 5	ns	7.316
LPCAT1	< 5	ns	7.316	0.163	< 5	ns	< 5	ns	7.316
CEP70	< 5	ns	7.313	-0.184	< 5	ns	< 5	ns	7.313
ACOT11	< 5	ns	7.313	0.072	< 5	ns	< 5	ns	7.313
GNAI2	6.864	-0.16	6.782	-0.04	7.311	-0.21	6.523	-0.21	7.311
NPM2	6.509	-0.152	< 5	ns	7.311	-0.174	< 5	ns	7.311
E4F1	6.001	-0.002	7.311	0.08	6.656	-0.054	< 5	ns	7.311
GALNT2	< 5	ns	7.308	0.086	5.275	0.016	< 5	ns	7.308
AEBP1	7.306	-0.033	< 5	ns	< 5	ns	< 5	ns	7.306
GRM7	< 5	ns	7.306	-0.229	< 5	ns	< 5	ns	7.306
YIF1A	< 5	ns	7.306	0.184	< 5	ns	< 5	ns	7.306
SNORA38	< 5	ns	7.305	0.036	< 5	ns	< 5	ns	7.305
RPS6KA1	7.304	-0.04	6.554	0.045	6.393	-0.194	< 5	ns	7.304
FBXO41	< 5	ns	7.301	0.021	< 5	ns	< 5	ns	7.301
HK3	< 5	ns	7.3	0.189	< 5	ns	< 5	ns	7.3
CLPTM1L	< 5	ns	7.298	0.199	< 5	ns	< 5	ns	7.298
SLC8A1	< 5	ns	7.298	-0.232	< 5	ns	< 5	ns	7.298
MAP7D1	6.628	0.12	7.297	0.164	< 5	ns	< 5	ns	7.297
IGSF9B	5.845	-0.087	< 5	ns	7.297	-0.136	< 5	ns	7.297
ERGIC1	5.814	0.086	6.743	0.117	7.297	0.162	< 5	ns	7.297
RAB31	< 5	ns	7.296	-0.125	< 5	ns	< 5	ns	7.296
CDGAP	< 5	ns	7.295	-0.079	< 5	ns	< 5	ns	7.295
ZDHHC5	< 5	ns	7.294	-0.126	7.061	-0.175	< 5	ns	7.294
DHX33	< 5	ns	7.293	-0.007	< 5	ns	< 5	ns	7.293
TMEM184B	< 5	ns	7.293	-0.091	< 5	ns	< 5	ns	7.293
NCRNA00219	6.76	-0.177	< 5	ns	7.292	-0.191	6.498	-0.198	7.292
CIRBP	< 5	ns	7.292	-0.056	< 5	ns	< 5	ns	7.292
OSBPL2	< 5	ns	7.291	0.191	< 5	ns	< 5	ns	7.291
HMCN1	< 5	ns	7.289	-0.185	< 5	ns	< 5	ns	7.289
PLXNB2	< 5	ns	7.289	0.064	< 5	ns	< 5	ns	7.289
MEGF8	< 5	ns	7.287	0.203	< 5	ns	< 5	ns	7.287
PIGG	< 5	ns	7.287	0.175	6.67	-0.072	< 5	ns	7.287
ARHGAP30	7.284	-0.202	< 5	ns	< 5	ns	6.74	-0.215	7.284
ACO2	7.284	-0.068	6.741	0.07	< 5	ns	< 5	ns	7.284
LTBP1	< 5	ns	7.284	-0.197	6.265	-0.212	< 5	ns	7.284
LGR6	< 5	ns	7.283	-0.014	5.948	-0.009	< 5	ns	7.283
TSPAN15	< 5	ns	7.281	0.182	< 5	ns	< 5	ns	7.281
CDC42BPB	< 5	ns	7.279	0.201	< 5	ns	< 5	ns	7.279
CTBP2	7.278	-0.199	6.902	0.04	7.202	-0.125	< 5	ns	7.278
IFIH1	7.277	-0.202	< 5	ns	< 5	ns	< 5	ns	7.277
ART4	< 5	ns	7.277	0.156	< 5	ns	< 5	ns	7.277
ABHD2	< 5	ns	7.277	0.038	5.786	-0.164	< 5	ns	7.277
ANXA11	< 5	ns	7.277	0.057	< 5	ns	< 5	ns	7.277
CTNNBL1	< 5	ns	7.277	0.094	< 5	ns	< 5	ns	7.277
HMGB1	7.274	-0.219	6.272	-0.122	6.073	-0.209	5.941	-0.225	7.274
CNNM4	< 5	ns	7.274	0.028	< 5	ns	< 5	ns	7.274
U2AF2	< 5	ns	7.274	-0.02	< 5	ns	< 5	ns	7.274
STK10	6.784	-0.129	7.009	0.022	7.271	-0.159	6.369	0.059	7.271
OGDH	< 5	ns	7.268	-0.051	< 5	ns	< 5	ns	7.268
THSD7B	< 5	ns	7.267	-0.22	< 5	ns	< 5	ns	7.267
ITGB2	7.065	-0.206	6.201	0.044	5.574	-0.077	7.266	-0.24	7.266
TSPAN14	7.115	-0.185	7.264	-0.083	5.539	-0.164	< 5	ns	7.264
VAC14-AS1	< 5	ns	7.261	0.161	< 5	ns	< 5	ns	7.261
CLEC16A	< 5	ns	7.26	0.059	< 5	ns	< 5	ns	7.26
KIF5C	< 5	ns	7.26	0.005	< 5	ns	< 5	ns	7.26
LETM2	< 5	ns	7.259	0.022	< 5	ns	< 5	ns	7.259
AKAP13	< 5	ns	7.259	-0.014	6.184	-0.391	< 5	ns	7.259
HPD	< 5	ns	7.258	0.055	< 5	ns	< 5	ns	7.258
SYTL1	7.186	-0.192	7.257	-0.071	6.885	-0.199	< 5	ns	7.257
NUP210	5.37	0.047	7.257	0.118	< 5	ns	< 5	ns	7.257
GPD2	< 5	ns	7.256	0.063	< 5	ns	< 5	ns	7.256
NECAB3	6.48	-0.027	7.255	0.099	< 5	ns	< 5	ns	7.255
BAZ2A	< 5	ns	7.255	0.084	< 5	ns	< 5	ns	7.255
UNK	< 5	ns	< 5	ns	7.255	-0.066	< 5	ns	7.255
PRSS23	< 5	ns	7.254	0.138	< 5	ns	< 5	ns	7.254
KCNIP3	7.253	-0.205	6.448	-0.034	< 5	ns	7.167	-0.23	7.253
TSC22D4	< 5	ns	7.253	-0.185	< 5	ns	< 5	ns	7.253
CABIN1	6.714	-0.049	7.252	0.096	6.268	-0.095	5.568	-0.194	7.252
LOC101927588	5.872	-0.202	< 5	ns	7.248	-0.237	< 5	ns	7.248
EHMT2	6.662	0.081	6.763	0.145	7.247	0.061	< 5	ns	7.247
ABR	6.619	-0.108	7.189	0.079	7.133	-0.124	7.247	-0.255	7.247
ZBTB40	< 5	ns	7.247	0.193	< 5	ns	< 5	ns	7.247
EIF3M	< 5	ns	< 5	ns	7.247	-0.315	< 5	ns	7.247
DENND3	7.183	-0.044	6.729	0.132	7.161	-0.026	7.244	-0.073	7.244
PBX2	< 5	ns	7.244	0.068	< 5	ns	< 5	ns	7.244
LINC00907	< 5	ns	7.244	-0.176	< 5	ns	< 5	ns	7.244
MAGI3	< 5	ns	< 5	ns	7.244	-0.283	< 5	ns	7.244
H2AFY	< 5	ns	7.243	0.08	< 5	ns	< 5	ns	7.243
FLII	7.242	-0.117	6.3	-0.026	< 5	ns	5.959	-0.112	7.242
LY6G5B	6.337	0.145	7.242	0.164	6.379	0.151	< 5	ns	7.242
MECOM	6.307	-0.083	6.903	-0.228	7.24	-0.052	6.65	-0.187	7.24
SRC	< 5	ns	7.24	0.164	< 5	ns	< 5	ns	7.24
GPR77	< 5	ns	< 5	ns	7.239	-0.209	< 5	ns	7.239
PARP3	< 5	ns	7.238	-0.087	< 5	ns	< 5	ns	7.238
CDIP1	< 5	ns	< 5	ns	7.238	-0.215	< 5	ns	7.238
LAT	< 5	ns	< 5	ns	5.645	0.045	7.236	-0.239	7.236
CLCN7	< 5	ns	7.235	0.171	< 5	ns	< 5	ns	7.235
OXER1	< 5	ns	7.235	0.169	< 5	ns	< 5	ns	7.235
CACNA1A	< 5	ns	7.234	-0.081	< 5	ns	< 5	ns	7.234
TACC2	< 5	ns	7.232	-0.041	< 5	ns	< 5	ns	7.232
NMT1	< 5	ns	7.232	-0.016	< 5	ns	< 5	ns	7.232
HAND2	< 5	ns	< 5	ns	7.231	0.04	< 5	ns	7.231
SPATA20	5.636	0.039	7.23	0.187	6.379	-0.066	< 5	ns	7.23
LOC284294	< 5	ns	7.229	-0.211	< 5	ns	< 5	ns	7.229
ATXN7L1	< 5	ns	7.227	0.196	< 5	ns	< 5	ns	7.227
PPARGC1B	< 5	ns	7.227	0.016	7.016	-0.054	< 5	ns	7.227
ARHGEF18	6.577	0.084	< 5	ns	7.226	0.122	6.98	0.287	7.226
GNAI1	< 5	ns	7.226	-0.255	< 5	ns	< 5	ns	7.226
PRDM2	< 5	ns	7.225	0.112	6.9	-0.283	< 5	ns	7.225
CADM1	< 5	ns	7.225	-0.224	< 5	ns	< 5	ns	7.225
PRKCI	6.313	-0.089	7.224	-0.011	6.16	0.049	< 5	ns	7.224
PIGU	< 5	ns	7.224	0.07	< 5	ns	< 5	ns	7.224
CARHSP1	< 5	ns	7.223	0.084	< 5	ns	< 5	ns	7.223
C16orf87	< 5	ns	< 5	ns	7.223	-0.3	< 5	ns	7.223
RABGGTA	5.403	0.063	7.222	0.078	< 5	ns	< 5	ns	7.222
RANBP3	< 5	ns	7.222	0.125	< 5	ns	< 5	ns	7.222
SLC43A2	7.221	-0.168	6.552	0.015	6.871	-0.032	< 5	ns	7.221
P4HB	5.483	-0.004	7.221	0.147	< 5	ns	< 5	ns	7.221
TRAPPC9	7.009	0.027	7.22	0.158	6.898	0.138	5.942	0.031	7.22
GPATCH8	< 5	ns	7.22	0.12	< 5	ns	< 5	ns	7.22
CHSY3	< 5	ns	7.22	-0.203	< 5	ns	< 5	ns	7.22
EXOSC10	< 5	ns	7.218	0.115	5.854	-0.073	< 5	ns	7.218
CARD9	< 5	ns	7.217	0.166	< 5	ns	< 5	ns	7.217
STON2	< 5	ns	7.216	-0.142	< 5	ns	< 5	ns	7.216
SLA2	7.213	-0.192	6.352	-0.029	6.523	-0.055	6.403	-0.202	7.213
FAM53B	6.627	-0.071	7.211	-0.004	6.99	-0.089	< 5	ns	7.211
SHISA5	< 5	ns	7.21	-0.095	6.685	-0.192	< 5	ns	7.21
SLC45A2	< 5	ns	7.21	0.074	< 5	ns	< 5	ns	7.21
CNR2	< 5	ns	6.902	-0.225	7.209	-0.232	< 5	ns	7.209
SRF	5.941	-0.255	< 5	ns	7.208	-0.45	6.764	-0.293	7.208
PEMT	< 5	ns	7.208	0.097	< 5	ns	< 5	ns	7.208
TMEM40	< 5	ns	7.208	0.038	< 5	ns	< 5	ns	7.208
SORBS1	< 5	ns	7.206	-0.169	< 5	ns	< 5	ns	7.206
AIG1	< 5	ns	7.205	-0.261	< 5	ns	< 5	ns	7.205
SLC12A8	< 5	ns	7.203	-0.167	< 5	ns	< 5	ns	7.203
EXOC7	< 5	ns	7.203	0.075	< 5	ns	< 5	ns	7.203
C16orf7	7.201	-0.072	6.664	-0.02	< 5	ns	< 5	ns	7.201
DLGAP4	< 5	ns	7.201	0.139	< 5	ns	< 5	ns	7.201
PDE7B	< 5	ns	7.2	-0.143	< 5	ns	< 5	ns	7.2
TAPBP	6.473	-0.06	7.199	-0.014	< 5	ns	5.645	-0.171	7.199
PSPC1	< 5	ns	< 5	ns	7.199	-0.235	< 5	ns	7.199
CENPA	< 5	ns	7.198	-0.024	< 5	ns	< 5	ns	7.198
AKT2	5.994	0.171	7.197	0.178	< 5	ns	< 5	ns	7.197
MAML1	< 5	ns	7.197	0.046	< 5	ns	< 5	ns	7.197
DLG4	6.143	-0.065	7.196	-0.032	< 5	ns	< 5	ns	7.196
LMAN2	< 5	ns	7.196	0.065	< 5	ns	< 5	ns	7.196
CCDC40	< 5	ns	7.196	0.082	< 5	ns	< 5	ns	7.196
HIP1	< 5	ns	7.195	-0.008	< 5	ns	< 5	ns	7.195
DSCAM	< 5	ns	7.195	-0.204	< 5	ns	< 5	ns	7.195
DGKI	< 5	ns	7.195	-0.089	< 5	ns	< 5	ns	7.195
AP2M1	5.767	0.124	7.194	0.178	< 5	ns	< 5	ns	7.194
CLEC5A	< 5	ns	7.194	-0.093	< 5	ns	< 5	ns	7.194
RAD51B	< 5	ns	7.193	0.055	5.636	-0.096	< 5	ns	7.193
ADM	< 5	ns	7.19	-0.196	< 5	ns	< 5	ns	7.19
MPST	6.82	-0.092	6.667	-0.085	7.189	-0.101	< 5	ns	7.189
HOXB4	< 5	ns	7.188	-0.207	< 5	ns	< 5	ns	7.188
CBFA2T3	7.187	-0.198	6.454	-0.038	6.322	-0.078	7.096	-0.236	7.187
CUX1	6.425	0.033	7.187	0.096	6.072	-0.013	6.28	-0.057	7.187
SOCS5	< 5	ns	7.187	0.1	< 5	ns	< 5	ns	7.187
CD82	< 5	ns	7.185	-0.146	< 5	ns	< 5	ns	7.185
VSNL1	< 5	ns	7.185	-0.138	< 5	ns	< 5	ns	7.185
ARFGAP2	< 5	ns	7.185	0.05	< 5	ns	< 5	ns	7.185
SPTB	< 5	ns	7.184	-0.12	< 5	ns	< 5	ns	7.184
FHOD1	< 5	ns	6.387	0.144	7.184	-0.088	< 5	ns	7.184
GAB2	6.286	-0.183	6.323	-0.218	7.183	-0.204	< 5	ns	7.183
CCDC88B	< 5	ns	7.183	0.176	< 5	ns	< 5	ns	7.183
ABL1	< 5	ns	< 5	ns	7.183	-0.19	< 5	ns	7.183
NDUFS5	7.182	-0.203	< 5	ns	< 5	ns	< 5	ns	7.182
EHF	< 5	ns	7.182	-0.088	< 5	ns	< 5	ns	7.182
PCNXL2	< 5	ns	7.182	0.178	< 5	ns	< 5	ns	7.182
CIT	< 5	ns	7.179	-0.039	6.056	0.052	< 5	ns	7.179
CHST11	5.636	-0.106	7.178	-0.172	5.691	-0.188	< 5	ns	7.178
BCR	< 5	ns	7.178	0.028	< 5	ns	< 5	ns	7.178
UROC1	7.177	0.028	6.833	0.041	< 5	ns	< 5	ns	7.177
NFAM1	6.087	-0.062	6.827	0.213	7.177	-0.109	< 5	ns	7.177
MAU2	< 5	ns	7.176	0.185	< 5	ns	< 5	ns	7.176
PACS1	6.994	-0.131	7.175	-0.024	6.314	-0.034	6.603	-0.185	7.175
MAN2B2	< 5	ns	7.175	0.178	5.151	0.042	< 5	ns	7.175
MGST2	6.481	-0.198	< 5	ns	6.518	-0.199	7.174	-0.233	7.174
PHF21A	5.76	-0.009	7.174	0.002	< 5	ns	< 5	ns	7.174
RAB11FIP5	< 5	ns	7.172	0.183	< 5	ns	< 5	ns	7.172
DENND1A	5.363	0.03	7.17	-0.02	< 5	ns	< 5	ns	7.17
ATP2A2	< 5	ns	7.17	-0.05	< 5	ns	< 5	ns	7.17
COMMD9	6.477	-0.189	7.167	-0.086	< 5	ns	< 5	ns	7.167
TMPRSS6	6.035	0.127	7.167	0.172	< 5	ns	< 5	ns	7.167
FOXO3	< 5	ns	7.167	0.026	5.753	0.03	< 5	ns	7.167
LAMA2	< 5	ns	7.167	-0.236	< 5	ns	< 5	ns	7.167
RBMS3	6.308	-0.189	7.165	-0.214	< 5	ns	< 5	ns	7.165
SLC22A18AS	6.239	-0.203	7.165	-0.152	6.561	-0.221	< 5	ns	7.165
GPC5	< 5	ns	7.165	-0.237	< 5	ns	< 5	ns	7.165
DEF6	< 5	ns	6.694	-0.118	7.165	-0.188	< 5	ns	7.165
IKZF3	< 5	ns	7.164	-0.112	< 5	ns	< 5	ns	7.164
SUFU	< 5	ns	7.164	0.077	< 5	ns	< 5	ns	7.164
IBSP	< 5	ns	7.164	-0.299	< 5	ns	< 5	ns	7.164
THAP4	< 5	ns	7.163	0.224	< 5	ns	< 5	ns	7.163
ABCB10	< 5	ns	7.163	0.017	< 5	ns	< 5	ns	7.163
DPP9	< 5	ns	7.162	0.126	< 5	ns	< 5	ns	7.162
TTYH2	< 5	ns	7.161	-0.07	< 5	ns	< 5	ns	7.161
MAP3K6	< 5	ns	7.161	-0.031	< 5	ns	< 5	ns	7.161
EPS15L1	5.74	0.149	7.16	0.126	< 5	ns	< 5	ns	7.16
TNRC18	< 5	ns	7.158	0.181	< 5	ns	< 5	ns	7.158
GGNBP2	< 5	ns	7.157	-0.156	< 5	ns	< 5	ns	7.157
KIF3C	< 5	ns	< 5	ns	7.157	-0.179	< 5	ns	7.157
MSI2	5.789	0.064	7.156	0.121	6.126	-0.077	< 5	ns	7.156
LPAR5	6.084	-0.173	6.189	-0.101	7.155	-0.178	< 5	ns	7.155
KIF9	< 5	ns	7.155	-0.015	< 5	ns	< 5	ns	7.155
ADA	< 5	ns	7.154	-0.005	< 5	ns	< 5	ns	7.154
SCTR	7.151	-0.204	< 5	ns	6.74	-0.202	5.85	-0.203	7.151
CAPN10	< 5	ns	7.151	0.184	< 5	ns	< 5	ns	7.151
ADSSL1	< 5	ns	7.151	0.175	< 5	ns	< 5	ns	7.151
MACF1	< 5	ns	7.151	-0.026	< 5	ns	< 5	ns	7.151
UBR4	6.489	0.14	7.148	0.2	< 5	ns	< 5	ns	7.148
NOL4L	5.585	0.02	7.148	0.157	5.185	-0.157	< 5	ns	7.148
KIFC3	< 5	ns	7.148	0.05	< 5	ns	< 5	ns	7.148
BEGAIN	< 5	ns	7.147	0.204	< 5	ns	< 5	ns	7.147
NDST1	5.312	-0.077	< 5	ns	7.146	-0.191	< 5	ns	7.146
FLJ23867	< 5	ns	7.146	0.158	< 5	ns	< 5	ns	7.146
PPP2R5D	7.145	-0.192	< 5	ns	< 5	ns	< 5	ns	7.145
BIN1	6.118	-0.094	7.145	-0.026	6.564	-0.179	< 5	ns	7.145
LINC01169	< 5	ns	7.145	-0.122	< 5	ns	< 5	ns	7.145
TP63	< 5	ns	7.145	-0.099	< 5	ns	< 5	ns	7.145
TTC5	< 5	ns	7.144	-0.187	< 5	ns	< 5	ns	7.144
MMP25	< 5	ns	7.144	0.175	< 5	ns	< 5	ns	7.144
INPPL1	6.089	-0.002	7.018	0.11	7.143	-0.096	< 5	ns	7.143
C1orf109	< 5	ns	7.143	0.04	< 5	ns	< 5	ns	7.143
IQSEC3	< 5	ns	7.142	-0.251	< 5	ns	< 5	ns	7.142
MAST1	7.14	-0.099	6.491	-0.102	< 5	ns	< 5	ns	7.14
TRIM27	5.887	-0.227	7.14	-0.231	6.221	-0.099	6.499	-0.374	7.14
RRP12	< 5	ns	7.14	0.169	< 5	ns	< 5	ns	7.14
S100P	< 5	ns	7.139	0.079	< 5	ns	< 5	ns	7.139
BRF1	< 5	ns	7.138	0.177	6.425	-0.103	< 5	ns	7.138
PPM1H	< 5	ns	7.136	-0.185	7.005	0.015	< 5	ns	7.136
LIPE	< 5	ns	7.136	0.096	< 5	ns	< 5	ns	7.136
WDR86	< 5	ns	7.134	0.195	< 5	ns	< 5	ns	7.134
SNRNP70	< 5	ns	7.133	0.182	< 5	ns	< 5	ns	7.133
TBRG4	5.832	0.049	7.132	0.125	5.562	0.086	< 5	ns	7.132
DCXR	< 5	ns	7.132	-0.036	< 5	ns	< 5	ns	7.132
ACTN1	5.739	0.199	7.13	0.172	5.66	0.191	< 5	ns	7.13
CARD14	< 5	ns	7.13	0.145	< 5	ns	< 5	ns	7.13
ADAMTS14	< 5	ns	7.13	-0.219	< 5	ns	< 5	ns	7.13
ITFG2	< 5	ns	7.13	-0.261	< 5	ns	< 5	ns	7.13
RALGPS1	< 5	ns	7.128	0.084	5.221	-0.082	< 5	ns	7.128
LOC103312105	< 5	ns	7.127	-0.174	< 5	ns	< 5	ns	7.127
CNTN4	< 5	ns	7.127	-0.203	< 5	ns	< 5	ns	7.127
UNC13D	6.259	-0.08	7.126	-0.085	< 5	ns	< 5	ns	7.126
PRKCE	6.225	-0.1	7.126	-0.039	6.136	-0.114	< 5	ns	7.126
2002-09-01	< 5	ns	7.125	-0.008	< 5	ns	< 5	ns	7.125
FAM110B	< 5	ns	7.123	-0.223	< 5	ns	< 5	ns	7.123
WDR37	< 5	ns	7.123	0.175	< 5	ns	< 5	ns	7.123
SLC2A4	6.053	0.08	7.122	0.078	< 5	ns	< 5	ns	7.122
TXNDC11	< 5	ns	7.121	-0.106	< 5	ns	< 5	ns	7.121
TANGO2	< 5	ns	7.121	0.191	< 5	ns	< 5	ns	7.121
CLPP	< 5	ns	7.116	0.008	< 5	ns	< 5	ns	7.116
PARN	< 5	ns	7.115	0.084	< 5	ns	< 5	ns	7.115
EIF2B3	< 5	ns	7.115	-0.045	5.842	-0.081	< 5	ns	7.115
SRM	< 5	ns	7.114	0.054	< 5	ns	< 5	ns	7.114
C14orf80	< 5	ns	7.114	0.209	< 5	ns	< 5	ns	7.114
OGFOD2	5.568	-0.068	7.113	-0.113	< 5	ns	< 5	ns	7.113
LINC01272	5.518	-0.152	7.112	-0.177	< 5	ns	< 5	ns	7.112
PFKL	< 5	ns	7.112	0.175	< 5	ns	< 5	ns	7.112
ITPR3	< 5	ns	7.112	0.184	< 5	ns	< 5	ns	7.112
UBA7	< 5	ns	7.11	0.163	< 5	ns	< 5	ns	7.11
SEZ6L	< 5	ns	7.11	-0.288	< 5	ns	< 5	ns	7.11
GLYCTK	< 5	ns	7.109	-0.033	< 5	ns	< 5	ns	7.109
MYH9	6.488	-0.141	7.106	-0.066	7.055	-0.172	6.214	-0.26	7.106
NFATC2	< 5	ns	7.104	-0.008	< 5	ns	< 5	ns	7.104
FER1L6	6.345	-0.184	7.103	-0.141	6.808	-0.195	< 5	ns	7.103
ADARB2	< 5	ns	7.103	0.227	< 5	ns	< 5	ns	7.103
SMYD5	6.033	-0.167	7.01	-0.062	7.101	-0.187	< 5	ns	7.101
SLX4	< 5	ns	7.099	0.091	< 5	ns	< 5	ns	7.099
CD81	< 5	ns	7.098	0.045	< 5	ns	< 5	ns	7.098
SAC3D1	< 5	ns	7.097	0.144	< 5	ns	< 5	ns	7.097
MARCH1	6.613	-0.167	7.095	-0.098	6.513	-0.176	< 5	ns	7.095
C17orf81	< 5	ns	7.095	-0.206	< 5	ns	< 5	ns	7.095
SEMA5A	< 5	ns	7.095	-0.051	< 5	ns	< 5	ns	7.095
RNF145	< 5	ns	< 5	ns	7.095	-0.09	< 5	ns	7.095
CDK14	< 5	ns	7.094	0.062	< 5	ns	< 5	ns	7.094
EYS	6.487	-0.211	6.156	-0.213	7.092	-0.213	< 5	ns	7.092
ICA1	< 5	ns	7.092	0.084	< 5	ns	< 5	ns	7.092
CACNA1I	< 5	ns	7.092	0.287	< 5	ns	< 5	ns	7.092
FAM125A	5.77	-0.172	< 5	ns	7.091	-0.201	< 5	ns	7.091
SYTL3	< 5	ns	7.091	-0.115	< 5	ns	< 5	ns	7.091
PTPRK	< 5	ns	7.09	-0.152	< 5	ns	< 5	ns	7.09
LYN	< 5	ns	7.089	-0.117	< 5	ns	< 5	ns	7.089
BACH2	6.494	-0.07	7.088	-0.217	6.581	-0.033	< 5	ns	7.088
NISCH	< 5	ns	7.088	0.191	< 5	ns	< 5	ns	7.088
KIRREL3	6.109	-0.105	7.085	-0.127	< 5	ns	5.825	-0.179	7.085
TEX2	< 5	ns	7.085	0.062	< 5	ns	< 5	ns	7.085
RNASEH2B	< 5	ns	7.084	0.277	< 5	ns	< 5	ns	7.084
TAL1	< 5	ns	< 5	ns	7.084	-0.067	< 5	ns	7.084
SHC1	6.956	-0.167	7.082	-0.182	5.818	-0.154	< 5	ns	7.082
DIRC3	< 5	ns	7.082	-0.167	< 5	ns	< 5	ns	7.082
PMFBP1	6.796	-0.177	7.081	-0.216	7.052	-0.186	< 5	ns	7.081
MIER2	< 5	ns	< 5	ns	7.081	-0.213	< 5	ns	7.081
HCN3	< 5	ns	7.078	0.168	< 5	ns	< 5	ns	7.078
LOC388942	< 5	ns	7.076	-0.128	< 5	ns	< 5	ns	7.076
RCC2	< 5	ns	7.076	0.183	5.935	-0.084	< 5	ns	7.076
MBP	< 5	ns	7.075	0.114	6.8	-0.239	< 5	ns	7.075
RNF216	< 5	ns	7.075	0.123	< 5	ns	< 5	ns	7.075
VPS53	6.058	-0.073	7.074	0.108	6.108	-0.079	< 5	ns	7.074
FAM65A	< 5	ns	7.074	0.148	< 5	ns	< 5	ns	7.074
TMEM229B	< 5	ns	7.074	-0.031	< 5	ns	< 5	ns	7.074
DCUN1D2	< 5	ns	7.073	0.181	< 5	ns	< 5	ns	7.073
NAV1	6.612	-0.167	7.072	-0.046	6.625	-0.182	< 5	ns	7.072
LDLRAD4	6.352	-0.079	6.426	0.158	7.072	0.014	< 5	ns	7.072
SMG6	5.589	-0.192	7.072	-0.032	< 5	ns	< 5	ns	7.072
S100A10	< 5	ns	7.072	-0.299	< 5	ns	< 5	ns	7.072
CD63	5.981	-0.052	7.071	-0.181	6.391	-0.164	< 5	ns	7.071
GPR133	5.789	-0.178	7.07	0.03	< 5	ns	< 5	ns	7.07
GUK1	6.566	-0.085	6.681	0.09	7.069	-0.094	< 5	ns	7.069
FAM129B	6.765	-0.199	5.912	-0.003	6.916	-0.158	7.068	-0.229	7.068
MAN2C1	6.177	-0.105	7.068	-0.026	< 5	ns	< 5	ns	7.068
FLJ22447	< 5	ns	7.068	0.253	< 5	ns	< 5	ns	7.068
MRPL18	< 5	ns	7.068	-0.202	< 5	ns	< 5	ns	7.068
MAPK8IP3	6.567	-0.039	7.067	0.123	5.352	-0.087	5.81	-0.091	7.067
STAT3	< 5	ns	7.067	0.193	< 5	ns	< 5	ns	7.067
TRAF3	< 5	ns	7.067	0.162	< 5	ns	< 5	ns	7.067
PLCD3	< 5	ns	7.067	0.099	< 5	ns	< 5	ns	7.067
TJAP1	< 5	ns	7.067	0.166	< 5	ns	< 5	ns	7.067
ELMO1	6.163	0.103	7.066	0.038	< 5	ns	< 5	ns	7.066
IFT140	7.065	-0.069	6.502	-0.033	6.182	-0.085	5.803	-0.319	7.065
PPP6R3	< 5	ns	7.065	0.061	< 5	ns	< 5	ns	7.065
BCAR1	< 5	ns	7.063	0.178	< 5	ns	< 5	ns	7.063
ARHGEF10L	< 5	ns	7.063	-0.054	< 5	ns	< 5	ns	7.063
ZDHHC18	6.55	-0.025	7.062	0.107	< 5	ns	< 5	ns	7.062
COL7A1	< 5	ns	7.061	0.144	< 5	ns	< 5	ns	7.061
FAM117A	7.06	-0.182	6.03	-0.188	< 5	ns	< 5	ns	7.06
PRTFDC1	< 5	ns	7.06	-0.179	< 5	ns	< 5	ns	7.06
CARM1	< 5	ns	7.06	0.169	< 5	ns	< 5	ns	7.06
ESRRG	6.04	-0.1	7.056	-0.204	< 5	ns	< 5	ns	7.056
CTDSP1	< 5	ns	7.055	0.008	< 5	ns	< 5	ns	7.055
CACNA2D1	< 5	ns	7.055	-0.237	< 5	ns	< 5	ns	7.055
PLXNC1	6.069	0.032	7.054	0.026	6.818	-0.022	< 5	ns	7.054
TOX2	< 5	ns	7.054	-0.013	< 5	ns	< 5	ns	7.054
THRA	7.053	-0.116	6.428	-0.057	6.331	-0.169	6.429	-0.19	7.053
RNF8	< 5	ns	< 5	ns	7.053	-0.081	< 5	ns	7.053
PYGM	< 5	ns	7.052	0.168	< 5	ns	< 5	ns	7.052
TTC38	< 5	ns	7.051	-0.009	< 5	ns	< 5	ns	7.051
IGF2R	< 5	ns	7.051	0.035	< 5	ns	< 5	ns	7.051
POLL	< 5	ns	7.051	0.125	< 5	ns	< 5	ns	7.051
SLC16A5	5.721	-0.01	7.05	0.019	< 5	ns	< 5	ns	7.05
RACGAP1	< 5	ns	7.05	-0.201	< 5	ns	< 5	ns	7.05
CCDC12	6.021	-0.142	7.049	-0.123	6.2	-0.207	< 5	ns	7.049
FLI1	< 5	ns	7.049	0.001	< 5	ns	< 5	ns	7.049
CASQ2	< 5	ns	7.049	-0.173	< 5	ns	< 5	ns	7.049
BCAR3	< 5	ns	7.049	-0.073	< 5	ns	< 5	ns	7.049
SORT1	< 5	ns	7.049	-0.224	< 5	ns	< 5	ns	7.049
LOC100506497	< 5	ns	< 5	ns	7.049	-0.105	< 5	ns	7.049
ASGR1	7.048	-0.192	6.418	-0.21	5.408	-0.169	6.772	-0.211	7.048
INTS1	< 5	ns	7.048	0.181	< 5	ns	< 5	ns	7.048
MED27	< 5	ns	7.047	0.188	< 5	ns	< 5	ns	7.047
THSD7A	< 5	ns	7.047	-0.248	< 5	ns	< 5	ns	7.047
CTNNBIP1	6.617	0.094	7.046	0.13	5.453	0.047	< 5	ns	7.046
KLF10	5.774	-0.177	< 5	ns	6.777	-0.233	7.046	-0.238	7.046
PBX1	< 5	ns	7.046	-0.19	< 5	ns	< 5	ns	7.046
FLOT1	< 5	ns	7.046	0.026	5.788	-0.018	< 5	ns	7.046
BUB1	< 5	ns	7.045	-0.309	< 5	ns	< 5	ns	7.045
ANKRD11	5.863	-0.105	7.044	0.07	7.015	-0.2	5.654	-0.094	7.044
DOCK4	< 5	ns	7.044	-0.02	< 5	ns	< 5	ns	7.044
ENSA	< 5	ns	7.04	-0.262	< 5	ns	< 5	ns	7.04
SERPINA1	< 5	ns	7.04	-0.171	< 5	ns	< 5	ns	7.04
CHCHD6	5.992	-0.077	7.038	0.053	6.681	0.042	< 5	ns	7.038
EML3	< 5	ns	7.038	0.174	< 5	ns	< 5	ns	7.038
FBF1	5.984	0.126	7.037	0.177	< 5	ns	< 5	ns	7.037
TMUB2	5.497	-0.133	7.036	-0.093	< 5	ns	< 5	ns	7.036
ANGPT1	< 5	ns	7.035	-0.236	5.571	-0.218	< 5	ns	7.035
TGFBR3	< 5	ns	6.817	-0.225	7.035	-0.29	< 5	ns	7.035
KIAA1530	6.455	0.035	7.034	0.156	< 5	ns	< 5	ns	7.034
PPP2R2D	< 5	ns	7.034	0.23	< 5	ns	< 5	ns	7.034
PDZD2	7.033	-0.118	6.897	-0.133	6.517	-0.119	5.699	-0.083	7.033
ROR2	6.082	-0.074	7.032	-0.041	< 5	ns	< 5	ns	7.032
PXN	6.178	-0.083	7.031	0.118	5.828	-0.124	< 5	ns	7.031
TRAK1	< 5	ns	7.029	0.185	< 5	ns	< 5	ns	7.029
PIK3AP1	< 5	ns	7.026	0.018	5.677	-0.122	< 5	ns	7.026
SCARF1	< 5	ns	7.026	-0.058	6.23	-0.204	< 5	ns	7.026
DDB1	< 5	ns	7.025	0.185	< 5	ns	< 5	ns	7.025
JAM2	< 5	ns	7.025	-0.192	< 5	ns	< 5	ns	7.025
TNNI2	< 5	ns	7.024	0.074	< 5	ns	< 5	ns	7.024
VIPR1	5.541	0.043	7.021	0.078	6.099	-0.036	< 5	ns	7.021
GLTSCR2	< 5	ns	7.021	0.084	< 5	ns	< 5	ns	7.021
CNGB1	< 5	ns	7.019	0.038	< 5	ns	< 5	ns	7.019
C17orf70	< 5	ns	7.017	-0.053	6.641	-0.203	5.776	-0.212	7.017
POU2F1	< 5	ns	7.016	0.088	< 5	ns	< 5	ns	7.016
KIAA0182	< 5	ns	7.015	0.186	< 5	ns	< 5	ns	7.015
WDR91	7.014	0.032	6.956	0.072	< 5	ns	< 5	ns	7.014
ARHGEF10	6.091	0.181	7.013	0.21	< 5	ns	< 5	ns	7.013
CRAMP1L	5.893	0.049	7.013	0.142	6.007	0.179	< 5	ns	7.013
PIK3C2B	7.012	0.048	6.643	0.092	< 5	ns	< 5	ns	7.012
ANKRD23	< 5	ns	7.012	0.168	< 5	ns	< 5	ns	7.012
FUS	< 5	ns	7.012	0.197	< 5	ns	< 5	ns	7.012
ERCC6	6.287	0.014	7.01	0.039	6.113	-0.079	< 5	ns	7.01
FAM188A	< 5	ns	7.01	-0.126	< 5	ns	< 5	ns	7.01
DKK3	< 5	ns	7.009	0.025	< 5	ns	< 5	ns	7.009
SLC12A4	6.681	0.072	7.008	0.131	6.3	0.044	< 5	ns	7.008
SKI	6.361	-0.089	7.008	0.087	< 5	ns	5.587	0.012	7.008
IFLTD1	< 5	ns	7.007	-0.26	< 5	ns	< 5	ns	7.007
PDLIM2	7.005	-0.019	6.7	0.024	6.722	-0.06	< 5	ns	7.005
UBE2N	< 5	ns	7.005	-0.226	< 5	ns	< 5	ns	7.005
TRIP12	< 5	ns	7.003	0.068	< 5	ns	< 5	ns	7.003
ATP10A	< 5	ns	7.003	0.001	< 5	ns	< 5	ns	7.003
FRMD8	< 5	ns	7.002	0.2	< 5	ns	< 5	ns	7.002
HDLBP	< 5	ns	7.001	0.153	< 5	ns	< 5	ns	7.001
DGCR2	6.264	0.068	5.657	0.162	7	0.046	< 5	ns	7
JARID2	5.308	-0.044	7	0.122	5.466	-0.182	< 5	ns	7
TAB1	< 5	ns	7	0.211	< 5	ns	< 5	ns	7
2009-09-01	6.969	-0.157	6.999	-0.079	6.356	-0.055	6.384	-0.168	6.999
NUP62	< 5	ns	6.999	-0.059	< 5	ns	< 5	ns	6.999
TNFAIP3	< 5	ns	< 5	ns	6.999	-0.198	< 5	ns	6.999
EVI5L	6.997	-0.122	6.317	-0.072	< 5	ns	6.519	-0.221	6.997
TMEM89	< 5	ns	6.996	0.162	< 5	ns	< 5	ns	6.996
CMTM8	< 5	ns	6.993	0.059	< 5	ns	< 5	ns	6.993
BHLHE41	< 5	ns	< 5	ns	6.993	0.072	5.917	-0.166	6.993
ZNF566	< 5	ns	6.992	-0.191	< 5	ns	< 5	ns	6.992
XRCC3	6.213	-0.069	6.991	0.173	< 5	ns	< 5	ns	6.991
KCNC1	< 5	ns	6.991	0.152	< 5	ns	< 5	ns	6.991
C1orf69	< 5	ns	6.988	0.181	< 5	ns	< 5	ns	6.988
CERS2	< 5	ns	6.988	0.055	< 5	ns	< 5	ns	6.988
GNG2	6.134	-0.112	6.987	-0.058	< 5	ns	< 5	ns	6.987
DDR2	< 5	ns	6.987	-0.198	< 5	ns	< 5	ns	6.987
MINK1	< 5	ns	6.985	0.094	< 5	ns	< 5	ns	6.985
SDPR	6.929	-0.168	< 5	ns	6.984	-0.163	< 5	ns	6.984
AZU1	< 5	ns	6.982	-0.2	< 5	ns	< 5	ns	6.982
RDH10	< 5	ns	< 5	ns	6.982	-0.506	< 5	ns	6.982
ACTN3	< 5	ns	6.981	0.083	< 5	ns	< 5	ns	6.981
WWTR1	< 5	ns	6.979	-0.141	< 5	ns	< 5	ns	6.979
GALNT6	6.663	-0.102	6.627	0.089	6.978	-0.047	6.01	-0.212	6.978
C5AR2	< 5	ns	6.978	-0.13	< 5	ns	< 5	ns	6.978
WDR46	< 5	ns	6.978	0.149	< 5	ns	< 5	ns	6.978
DNAH7	< 5	ns	6.978	-0.222	< 5	ns	< 5	ns	6.978
FAM19A2	5.718	-0.228	6.976	-0.27	< 5	ns	< 5	ns	6.976
TMCC2	6.553	-0.176	6.975	0	< 5	ns	6.406	-0.09	6.975
NOD2	< 5	ns	6.973	0.076	< 5	ns	< 5	ns	6.973
DENND2D	< 5	ns	6.973	-0.243	< 5	ns	< 5	ns	6.973
VGLL4	< 5	ns	6.972	0.167	< 5	ns	< 5	ns	6.972
EIF6	< 5	ns	6.972	-0.143	< 5	ns	< 5	ns	6.972
ETV6	6.521	-0.173	6.547	-0.093	6.042	-0.066	6.971	-0.201	6.971
CLMN	6.135	-0.073	< 5	ns	6.971	-0.05	< 5	ns	6.971
SPRYD4	6.969	-0.214	< 5	ns	< 5	ns	5.971	-0.22	6.969
DNAJC6	< 5	ns	6.502	0.133	6.968	0.266	< 5	ns	6.968
AP1M1	5.724	0.16	6.967	0.244	< 5	ns	< 5	ns	6.967
COL5A1	< 5	ns	6.966	-0.051	6.424	0.106	< 5	ns	6.966
PITPNM3	6.805	-0.194	5.911	-0.018	6.964	-0.201	6.638	-0.215	6.964
GRM7-AS3	< 5	ns	6.964	-0.24	< 5	ns	< 5	ns	6.964
SLC5A3	< 5	ns	< 5	ns	6.964	0.171	< 5	ns	6.964
MOV10L1	< 5	ns	6.963	-0.252	< 5	ns	< 5	ns	6.963
AMBRA1	< 5	ns	6.961	0.13	< 5	ns	< 5	ns	6.961
CREB3L1	6.96	-0.215	6.608	-0.141	< 5	ns	< 5	ns	6.96
EIF2B5	< 5	ns	6.958	0.032	< 5	ns	< 5	ns	6.958
TLE3	5.799	-0.213	5.818	-0.044	< 5	ns	6.955	-0.27	6.955
ARPC4-TTLL3	< 5	ns	6.955	0.179	< 5	ns	< 5	ns	6.955
HRH2	< 5	ns	6.953	0.042	< 5	ns	< 5	ns	6.953
LRRC8D	5.729	-0.34	5.641	-0.171	6.952	-0.393	< 5	ns	6.952
FGD5	< 5	ns	6.952	-0.035	< 5	ns	< 5	ns	6.952
SP100	< 5	ns	6.951	-0.024	< 5	ns	< 5	ns	6.951
HSF2BP	< 5	ns	< 5	ns	6.951	-0.292	< 5	ns	6.951
GPR6	5.767	0.208	< 5	ns	6.949	0.243	< 5	ns	6.949
ADAMTS12	< 5	ns	6.949	-0.224	< 5	ns	< 5	ns	6.949
ADCK4	6.202	0.086	6.947	0.092	5.927	-0.052	< 5	ns	6.947
PRR5	6.046	-0.136	6.947	0.095	6.053	-0.132	< 5	ns	6.947
AFF3	< 5	ns	6.947	-0.082	< 5	ns	< 5	ns	6.947
LMNB1	5.695	-0.176	6.946	-0.169	< 5	ns	< 5	ns	6.946
PSME3	< 5	ns	6.946	0.278	< 5	ns	< 5	ns	6.946
PLEC1	< 5	ns	6.945	-0.219	< 5	ns	< 5	ns	6.945
SEMA3G	< 5	ns	< 5	ns	< 5	ns	6.945	-0.24	6.945
DBNDD1	< 5	ns	6.943	0.189	< 5	ns	< 5	ns	6.943
KIAA1644	< 5	ns	6.943	0.011	< 5	ns	< 5	ns	6.943
RAB8A	< 5	ns	6.94	0.163	< 5	ns	< 5	ns	6.94
ANKS1A	5.934	0.189	6.939	0.22	< 5	ns	< 5	ns	6.939
LSS	< 5	ns	6.939	0.176	< 5	ns	< 5	ns	6.939
MFHAS1	< 5	ns	6.937	-0.15	< 5	ns	< 5	ns	6.937
ANK1	6.936	0.004	6.591	0.104	< 5	ns	< 5	ns	6.936
SLC12A7	6.054	0.072	6.936	0.043	< 5	ns	< 5	ns	6.936
FILIP1	< 5	ns	6.936	-0.243	< 5	ns	< 5	ns	6.936
RBMS1	< 5	ns	6.936	-0.232	< 5	ns	< 5	ns	6.936
BATF3	< 5	ns	< 5	ns	6.936	-0.169	< 5	ns	6.936
BTN2A2	< 5	ns	6.935	-0.023	< 5	ns	< 5	ns	6.935
DOCK9	< 5	ns	6.934	0.069	< 5	ns	< 5	ns	6.934
BZRAP1	6.402	-0.073	6.933	0.18	5.323	-0.112	< 5	ns	6.933
TRAP1	< 5	ns	6.932	0.16	< 5	ns	< 5	ns	6.932
PARVB	5.601	-0.13	5.925	0.105	6.93	-0.154	< 5	ns	6.93
ARHGAP22	< 5	ns	6.93	0.026	< 5	ns	< 5	ns	6.93
DCAF7	< 5	ns	6.928	-0.015	< 5	ns	< 5	ns	6.928
CADPS2	< 5	ns	6.928	-0.214	< 5	ns	< 5	ns	6.928
RAPGEF5	< 5	ns	6.927	-0.197	< 5	ns	< 5	ns	6.927
MST1R	5.87	-0.024	< 5	ns	6.924	-0.156	< 5	ns	6.924
KIAA1949	6.332	-0.258	< 5	ns	< 5	ns	6.923	-0.316	6.923
TMPRSS4	< 5	ns	6.923	0.025	< 5	ns	< 5	ns	6.923
EML2	6.922	-0.078	6.541	-0.008	< 5	ns	< 5	ns	6.922
GNB1	6.92	0.069	6.623	0.14	6.809	-0.091	< 5	ns	6.92
FPR2	< 5	ns	6.92	-0.206	< 5	ns	< 5	ns	6.92
SRGAP3	< 5	ns	6.92	0	< 5	ns	< 5	ns	6.92
ANXA6	< 5	ns	6.919	-0.046	< 5	ns	< 5	ns	6.919
PINX1	< 5	ns	6.919	0.214	< 5	ns	< 5	ns	6.919
MBTPS1	< 5	ns	6.918	0.215	< 5	ns	< 5	ns	6.918
RTN4R	5.857	0.049	6.917	0.041	< 5	ns	< 5	ns	6.917
HAVCR2	< 5	ns	< 5	ns	6.913	-0.242	< 5	ns	6.913
C1QTNF3	< 5	ns	< 5	ns	6.913	-0.11	< 5	ns	6.913
MAP3K8	< 5	ns	< 5	ns	6.912	-0.372	< 5	ns	6.912
SH3TC1	5.195	-0.068	6.911	0.1	< 5	ns	< 5	ns	6.911
PLIN3	6.908	-0.09	< 5	ns	< 5	ns	6.432	-0.099	6.908
C16orf71	5.796	0.103	6.908	0.134	< 5	ns	< 5	ns	6.908
SPECC1L-ADORA2A	< 5	ns	6.908	-0.083	< 5	ns	< 5	ns	6.908
TBC1D24	< 5	ns	6.908	0.094	< 5	ns	< 5	ns	6.908
HTT	5.716	-0.1	6.905	0.067	< 5	ns	< 5	ns	6.905
MYRIP	< 5	ns	6.905	-0.218	< 5	ns	< 5	ns	6.905
LIMCH1	< 5	ns	6.904	-0.236	< 5	ns	< 5	ns	6.904
ARRB1	< 5	ns	6.903	0.175	< 5	ns	< 5	ns	6.903
TPM3	5.687	-0.176	6.902	-0.097	< 5	ns	< 5	ns	6.902
FAM100B	< 5	ns	< 5	ns	6.902	-0.46	5.973	-0.403	6.902
SBF1	< 5	ns	6.901	0.051	5.244	0.057	< 5	ns	6.901
RGS7	< 5	ns	6.901	-0.221	< 5	ns	< 5	ns	6.901
SYN3	6.006	-0.177	6.9	-0.165	6.164	-0.091	6.02	-0.212	6.9
TRAF3IP2-AS1	< 5	ns	6.899	0.312	< 5	ns	< 5	ns	6.899
PRKG1	< 5	ns	6.899	-0.212	< 5	ns	< 5	ns	6.899
GATAD2A	< 5	ns	5.599	-0.036	6.898	-0.068	< 5	ns	6.898
LOC645323	6.897	-0.095	< 5	ns	< 5	ns	< 5	ns	6.897
BTBD11	< 5	ns	6.897	-0.072	6.881	-0.206	< 5	ns	6.897
DALRD3	< 5	ns	< 5	ns	6.897	-0.276	< 5	ns	6.897
PNPLA1	< 5	ns	6.896	-0.121	< 5	ns	< 5	ns	6.896
BRPF3	< 5	ns	6.895	0.054	< 5	ns	< 5	ns	6.895
HBP1	< 5	ns	6.891	0.217	< 5	ns	< 5	ns	6.891
SSBP3	6.168	0.14	6.888	0.169	6.603	0.162	< 5	ns	6.888
COL23A1	5.305	-0.009	6.888	0.158	< 5	ns	< 5	ns	6.888
ROR1	< 5	ns	6.888	-0.13	< 5	ns	< 5	ns	6.888
LINC01135	6.332	-0.179	< 5	ns	6.887	-0.2	< 5	ns	6.887
UBAC2	< 5	ns	6.887	-0.111	< 5	ns	< 5	ns	6.887
PLTP	< 5	ns	6.887	-0.094	< 5	ns	< 5	ns	6.887
PLEKHA6	6.886	-0.148	6.77	-0.076	6.634	-0.197	< 5	ns	6.886
MRPL38	< 5	ns	6.884	0.191	< 5	ns	< 5	ns	6.884
RTEL1	< 5	ns	6.884	0.205	< 5	ns	< 5	ns	6.884
ZNF805	6.079	-0.152	< 5	ns	6.883	-0.168	< 5	ns	6.883
AFAP1	< 5	ns	6.882	0.072	< 5	ns	< 5	ns	6.882
POLR1A	6.622	-0.041	6.881	0.077	< 5	ns	< 5	ns	6.881
MIR199A1	< 5	ns	6.881	0.177	< 5	ns	< 5	ns	6.881
CPT1A	5.864	0.053	6.88	0.093	< 5	ns	< 5	ns	6.88
AKAP8L	< 5	ns	6.88	0.039	< 5	ns	< 5	ns	6.88
PVRL1	5.819	-0.08	6.879	0.038	< 5	ns	< 5	ns	6.879
FEM1B	< 5	ns	< 5	ns	6.879	-0.294	< 5	ns	6.879
LMF1	6.343	0.062	6.878	0.126	< 5	ns	< 5	ns	6.878
UVRAG	6.555	-0.183	6.771	0.081	6.858	-0.197	6.875	-0.215	6.875
SKIV2L	< 5	ns	6.875	0.041	< 5	ns	< 5	ns	6.875
TREX1	6.473	-0.174	6.874	0.038	6.768	-0.177	5.854	-0.193	6.874
RANGAP1	5.838	-0.014	6.873	0.158	< 5	ns	< 5	ns	6.873
GORASP1	< 5	ns	6.873	0.232	< 5	ns	< 5	ns	6.873
FZR1	< 5	ns	6.873	0.095	6.024	0.031	< 5	ns	6.873
CPZ	< 5	ns	6.872	0.221	< 5	ns	< 5	ns	6.872
PPP1R8	< 5	ns	< 5	ns	6.872	-0.317	< 5	ns	6.872
CCM2	6.265	0.015	6.871	0.134	5.856	0.036	< 5	ns	6.871
ABCB1	< 5	ns	6.871	0.224	< 5	ns	< 5	ns	6.871
MIR5095	6.87	-0.081	6.86	-0.076	5.266	-0.066	< 5	ns	6.87
LPP	5.51	-0.228	6.067	-0.074	6.87	-0.262	< 5	ns	6.87
CDH23	6.65	-0.023	6.869	0.008	5.745	-0.092	< 5	ns	6.869
NOL6	6.433	-0.11	6.869	-0.113	< 5	ns	< 5	ns	6.869
THBS2	< 5	ns	6.869	0.033	< 5	ns	< 5	ns	6.869
SPSB1	< 5	ns	6.556	0.149	6.869	-0.226	< 5	ns	6.869
HIP1R	< 5	ns	6.868	0.173	< 5	ns	< 5	ns	6.868
SH3GL1	< 5	ns	6.867	-0.006	< 5	ns	< 5	ns	6.867
UVSSA	< 5	ns	6.866	0.118	< 5	ns	< 5	ns	6.866
USP34	5.291	-0.22	< 5	ns	6.865	-0.254	6.075	-0.265	6.865
CTU1	< 5	ns	6.863	-0.074	< 5	ns	< 5	ns	6.863
LAMB2	< 5	ns	6.862	0.183	6.264	0.058	< 5	ns	6.862
MAP4	< 5	ns	6.862	0.027	< 5	ns	< 5	ns	6.862
GPC6	< 5	ns	6.861	-0.237	< 5	ns	< 5	ns	6.861
PDE2A	6.641	-0.094	6.254	-0.004	6.86	-0.062	< 5	ns	6.86
GOLGA3	< 5	ns	6.86	0.198	< 5	ns	< 5	ns	6.86
CAPS2	< 5	ns	6.86	-0.188	< 5	ns	< 5	ns	6.86
SNRNP200	< 5	ns	6.859	0.222	< 5	ns	< 5	ns	6.859
NADK	< 5	ns	6.859	-0.078	< 5	ns	< 5	ns	6.859
FAM188B	< 5	ns	6.859	0.068	< 5	ns	< 5	ns	6.859
TPD52L2	< 5	ns	6.858	0.195	< 5	ns	< 5	ns	6.858
KIF26B	5.914	-0.015	6.857	0.028	6.269	-0.122	< 5	ns	6.857
RNF44	< 5	ns	6.857	0.049	< 5	ns	< 5	ns	6.857
NUMA1	< 5	ns	6.857	0.178	< 5	ns	< 5	ns	6.857
NPRL3	< 5	ns	6.857	0.07	< 5	ns	< 5	ns	6.857
SUGCT	< 5	ns	6.856	-0.243	< 5	ns	< 5	ns	6.856
LRP5	< 5	ns	6.855	-0.018	6.454	0.043	< 5	ns	6.855
TCHP	< 5	ns	6.855	-0.075	< 5	ns	< 5	ns	6.855
PIP5K1C	< 5	ns	6.855	0.089	< 5	ns	< 5	ns	6.855
PXK	< 5	ns	< 5	ns	6.855	-0.082	< 5	ns	6.855
PLEKHG4	< 5	ns	6.854	0.169	< 5	ns	< 5	ns	6.854
WIZ	6.476	-0.066	6.696	0.146	6.853	0.047	< 5	ns	6.853
SCARB1	5.545	0.158	6.852	0.131	< 5	ns	< 5	ns	6.852
SHC4	< 5	ns	6.85	-0.106	< 5	ns	< 5	ns	6.85
ABCF2	< 5	ns	< 5	ns	6.848	-0.054	< 5	ns	6.848
MMP16	< 5	ns	6.847	-0.227	< 5	ns	< 5	ns	6.847
SMPD3	< 5	ns	6.847	0.154	< 5	ns	< 5	ns	6.847
JAK1	6.323	0.063	6.846	0.026	< 5	ns	< 5	ns	6.846
ITGAE	< 5	ns	6.846	0.07	< 5	ns	< 5	ns	6.846
TPD52	< 5	ns	6.846	0.042	< 5	ns	< 5	ns	6.846
SORCS2	6.349	-0.243	6.845	-0.081	6.226	-0.234	< 5	ns	6.845
NREP	< 5	ns	6.843	-0.087	< 5	ns	< 5	ns	6.843
ITIH5	< 5	ns	6.843	-0.141	< 5	ns	< 5	ns	6.843
ABCC1	6.375	-0.124	6.842	0.135	6.32	-0.105	< 5	ns	6.842
CALHM1	< 5	ns	6.842	0.028	< 5	ns	< 5	ns	6.842
DOK4	5.323	-0.235	6.841	0.039	6.525	-0.186	< 5	ns	6.841
SH3RF3	5.667	-0.08	6.839	0.038	5.578	0.034	< 5	ns	6.839
GNL1	5.622	-0.085	6.838	-0.034	< 5	ns	5.576	-0.112	6.838
CTNNA3	< 5	ns	6.836	-0.143	< 5	ns	< 5	ns	6.836
PARK2	< 5	ns	6.836	-0.064	< 5	ns	< 5	ns	6.836
GDPD5	6.007	0.086	6.835	0.177	< 5	ns	5.607	0.031	6.835
EXT1	< 5	ns	6.834	0.07	6.616	-0.119	< 5	ns	6.834
TANC2	< 5	ns	6.833	0	< 5	ns	< 5	ns	6.833
CUX2	6.372	-0.18	5.792	-0.117	6.831	-0.193	5.992	-0.209	6.831
ETV5	< 5	ns	6.831	0.133	< 5	ns	< 5	ns	6.831
CPNE2	< 5	ns	6.831	0.03	< 5	ns	< 5	ns	6.831
ARL15	< 5	ns	6.83	-0.098	< 5	ns	< 5	ns	6.83
HS6ST1	< 5	ns	6.83	0.086	< 5	ns	< 5	ns	6.83
LOXL2	< 5	ns	6.829	-0.034	< 5	ns	< 5	ns	6.829
KCNQ1OT1	< 5	ns	< 5	ns	6.829	0.096	< 5	ns	6.829
CEP72	< 5	ns	6.827	0.149	< 5	ns	< 5	ns	6.827
CYP11A1	< 5	ns	6.827	0.151	< 5	ns	< 5	ns	6.827
C17orf99	5.618	-0.021	6.826	-0.016	< 5	ns	< 5	ns	6.826
THADA	< 5	ns	6.826	0.038	< 5	ns	< 5	ns	6.826
L3MBTL4	< 5	ns	6.826	-0.116	< 5	ns	< 5	ns	6.826
TTLL11	< 5	ns	6.825	-0.198	< 5	ns	< 5	ns	6.825
DLGAP1	< 5	ns	6.824	-0.24	< 5	ns	< 5	ns	6.824
AP3B1	< 5	ns	< 5	ns	6.824	0.162	< 5	ns	6.824
SEMA4A	< 5	ns	< 5	ns	6.822	-0.029	< 5	ns	6.822
PRKAG2	5.978	-0.137	6.821	0.061	6.353	-0.036	5.983	-0.161	6.821
DNM2	5.489	-0.036	6.821	0.092	6.446	-0.215	< 5	ns	6.821
PLEKHM2	< 5	ns	6.821	0.17	< 5	ns	< 5	ns	6.821
ARRB2	< 5	ns	6.819	0.187	< 5	ns	< 5	ns	6.819
SNAP47	< 5	ns	6.819	-0.046	< 5	ns	< 5	ns	6.819
AZIN1-AS1	< 5	ns	6.819	-0.029	< 5	ns	< 5	ns	6.819
BCAS4	6.286	-0.065	6.818	0.082	5.656	-0.015	< 5	ns	6.818
ZNF385B	< 5	ns	6.818	-0.212	< 5	ns	< 5	ns	6.818
SIPA1L3	6.426	-0.01	6.817	0.067	< 5	ns	< 5	ns	6.817
HMG20B	< 5	ns	6.817	-0.041	< 5	ns	< 5	ns	6.817
UBXN11	< 5	ns	6.817	-0.061	< 5	ns	< 5	ns	6.817
GNAQ	5.792	-0.207	6.816	-0.156	6.737	-0.215	< 5	ns	6.816
LOC100133991	< 5	ns	6.816	-0.079	< 5	ns	< 5	ns	6.816
ZNF565	5.667	-0.16	6.815	-0.196	< 5	ns	< 5	ns	6.815
SEMA6C	< 5	ns	6.815	0.088	< 5	ns	< 5	ns	6.815
EPN1	< 5	ns	6.815	0.166	< 5	ns	< 5	ns	6.815
ADAT1	< 5	ns	6.814	-0.191	< 5	ns	< 5	ns	6.814
EIF2AK4	< 5	ns	6.814	0.11	< 5	ns	< 5	ns	6.814
B3GNTL1	6.304	-0.081	6.812	0.065	6.059	-0.048	5.703	-0.191	6.812
BDNF	5.838	0.025	6.811	-0.059	< 5	ns	< 5	ns	6.811
RPS6KA2	6.592	-0.204	6.337	-0.027	6.81	-0.169	5.726	-0.06	6.81
ZNF469	< 5	ns	6.81	0.163	< 5	ns	< 5	ns	6.81
RDH13	< 5	ns	6.193	-0.096	6.81	-0.093	< 5	ns	6.81
ADGRB2	< 5	ns	6.809	0.062	< 5	ns	< 5	ns	6.809
KMT2D	< 5	ns	6.807	0.164	< 5	ns	< 5	ns	6.807
NCK1	< 5	ns	6.807	-0.199	< 5	ns	< 5	ns	6.807
RNF40	5.467	0.076	6.805	0.192	< 5	ns	< 5	ns	6.805
MSRA	< 5	ns	5.784	0.023	6.805	-0.015	< 5	ns	6.805
KIAA1191	< 5	ns	< 5	ns	6.805	-0.182	< 5	ns	6.805
IGFBP7	< 5	ns	6.804	-0.209	< 5	ns	< 5	ns	6.804
MYO3B	< 5	ns	6.804	-0.077	< 5	ns	< 5	ns	6.804
PRICKLE2	< 5	ns	6.804	-0.115	< 5	ns	< 5	ns	6.804
BMP1	< 5	ns	6.804	0.104	< 5	ns	< 5	ns	6.804
PKIG	< 5	ns	6.803	-0.113	< 5	ns	< 5	ns	6.803
ARHGEF16	< 5	ns	6.247	0.174	6.801	-0.126	< 5	ns	6.801
MCPH1	< 5	ns	6.799	0.062	< 5	ns	< 5	ns	6.799
CORO7-PAM16	< 5	ns	6.796	0.159	< 5	ns	< 5	ns	6.796
ZNF345	< 5	ns	6.795	-0.231	< 5	ns	< 5	ns	6.795
PDE3A	< 5	ns	6.794	-0.039	< 5	ns	< 5	ns	6.794
MIR548H4	< 5	ns	6.793	0.039	< 5	ns	< 5	ns	6.793
TRPV1	< 5	ns	6.793	0.129	< 5	ns	< 5	ns	6.793
NEDD9	< 5	ns	6.793	-0.117	< 5	ns	< 5	ns	6.793
GTF2H4	< 5	ns	6.793	0.211	< 5	ns	< 5	ns	6.793
ABCD4	< 5	ns	6.793	0.173	< 5	ns	< 5	ns	6.793
ATM	< 5	ns	6.793	0.031	< 5	ns	< 5	ns	6.793
MAP3K12	< 5	ns	6.792	-0.042	< 5	ns	< 5	ns	6.792
APOM	5.491	0.142	6.791	0.182	< 5	ns	< 5	ns	6.791
CD6	< 5	ns	6.791	-0.044	< 5	ns	< 5	ns	6.791
EP400	< 5	ns	6.787	0.09	< 5	ns	< 5	ns	6.787
GTF3C1	6.338	0.138	6.786	0.178	< 5	ns	< 5	ns	6.786
ZC3H3	6.023	0.161	6.786	0.182	6.745	0.014	< 5	ns	6.786
C9orf3	< 5	ns	6.786	-0.022	< 5	ns	< 5	ns	6.786
INPP5F	< 5	ns	6.786	0.127	< 5	ns	< 5	ns	6.786
BIN3	< 5	ns	6.785	0.166	< 5	ns	< 5	ns	6.785
CPNE6	< 5	ns	6.785	-0.029	< 5	ns	< 5	ns	6.785
OSBPL7	6.784	-0.069	5.555	-0.065	6.353	-0.02	< 5	ns	6.784
LRRK1	< 5	ns	6.783	0.13	< 5	ns	< 5	ns	6.783
NCK2	6.506	-0.119	6.782	-0.058	6.427	-0.121	< 5	ns	6.782
LOC101929563	< 5	ns	6.782	-0.187	< 5	ns	< 5	ns	6.782
PRR7	< 5	ns	< 5	ns	6.782	-0.313	< 5	ns	6.782
SLC7A7	< 5	ns	6.399	-0.223	6.781	-0.216	< 5	ns	6.781
FRMD4A	6.333	-0.193	5.76	-0.165	6.78	-0.231	6.048	-0.212	6.78
PREX1	5.781	-0.129	6.737	0.04	6.777	-0.222	< 5	ns	6.777
TEF	6.313	-0.176	< 5	ns	6.03	-0.186	6.776	-0.211	6.776
RORA	< 5	ns	6.776	-0.102	< 5	ns	< 5	ns	6.776
RAB11FIP4	< 5	ns	6.776	0.196	5.571	0.063	< 5	ns	6.776
ZNF444	< 5	ns	6.776	0.046	< 5	ns	< 5	ns	6.776
SPG7	< 5	ns	6.774	0.22	< 5	ns	< 5	ns	6.774
ZNF608	< 5	ns	6.774	0.038	< 5	ns	< 5	ns	6.774
HDAC4	6.773	0.079	6.75	0.107	6.735	0.006	< 5	ns	6.773
PC	6.772	-0.141	6.596	-0.009	6.589	-0.211	< 5	ns	6.772
C20orf27	< 5	ns	6.772	-0.083	< 5	ns	< 5	ns	6.772
MFSD9	< 5	ns	6.772	0.074	< 5	ns	< 5	ns	6.772
BID	6.771	0.037	6.656	0.192	6.037	0.039	6.425	0.041	6.771
SP110	6.771	-0.019	6.595	0	< 5	ns	< 5	ns	6.771
MARK2	< 5	ns	6.771	-0.015	< 5	ns	< 5	ns	6.771
ZNF423	5.615	0.125	6.77	0.031	5.198	0.153	5.533	0.033	6.77
PTK2B	5.467	-0.155	6.77	-0.035	5.512	-0.055	< 5	ns	6.77
NOL4	< 5	ns	6.769	-0.234	< 5	ns	< 5	ns	6.769
ARIH2	< 5	ns	6.769	-0.042	< 5	ns	< 5	ns	6.769
PDXK	< 5	ns	6.297	0.196	6.769	-0.208	< 5	ns	6.769
C3orf22	< 5	ns	6.767	-0.057	< 5	ns	< 5	ns	6.767
MED15	< 5	ns	6.765	0.179	< 5	ns	< 5	ns	6.765
PDE1A	< 5	ns	6.764	-0.062	< 5	ns	< 5	ns	6.764
PLCG1	< 5	ns	6.764	0.165	< 5	ns	< 5	ns	6.764
RAB37	6.763	-0.209	6.757	-0.116	6.381	-0.205	6.166	-0.224	6.763
DOCK6	< 5	ns	6.762	0.171	< 5	ns	< 5	ns	6.762
UST	5.667	-0.074	6.761	0.028	< 5	ns	< 5	ns	6.761
MAGI2	< 5	ns	6.761	-0.253	< 5	ns	< 5	ns	6.761
TSNARE1	< 5	ns	6.761	0.113	< 5	ns	< 5	ns	6.761
P2RX7	6.156	-0.2	6.758	-0.248	< 5	ns	< 5	ns	6.758
MEGF6	< 5	ns	6.758	0.161	< 5	ns	6.604	0.192	6.758
ZFPM1	6.757	-0.065	6.258	0.045	6.49	-0.09	< 5	ns	6.757
OAZ2	< 5	ns	6.021	0.046	6.757	-0.182	< 5	ns	6.757
LDB1	5.952	-0.102	6.756	-0.07	< 5	ns	< 5	ns	6.756
BRD4	< 5	ns	6.756	0.162	< 5	ns	< 5	ns	6.756
FAAP20	< 5	ns	6.755	0.03	< 5	ns	6.425	-0.187	6.755
MAML3	5.287	-0.187	6.754	-0.221	5.914	-0.228	< 5	ns	6.754
APBB1	5.925	0.121	6.753	0.16	6.106	0.137	< 5	ns	6.753
PHF12	< 5	ns	6.753	-0.076	< 5	ns	< 5	ns	6.753
DLST	< 5	ns	6.753	-0.073	< 5	ns	< 5	ns	6.753
INO80C	< 5	ns	6.753	-0.006	< 5	ns	< 5	ns	6.753
ATP6V0C	< 5	ns	6.752	0.226	< 5	ns	< 5	ns	6.752
CCDC77	< 5	ns	6.751	0.084	< 5	ns	< 5	ns	6.751
ZBTB48	< 5	ns	6.75	0.183	< 5	ns	< 5	ns	6.75
ASPG	< 5	ns	6.75	0.15	< 5	ns	< 5	ns	6.75
MAX	< 5	ns	6.747	0.118	< 5	ns	< 5	ns	6.747
FAT3	< 5	ns	6.747	-0.201	< 5	ns	< 5	ns	6.747
CDH11	< 5	ns	6.743	-0.181	< 5	ns	< 5	ns	6.743
MSH5	< 5	ns	6.741	0.064	< 5	ns	< 5	ns	6.741
VRK3	< 5	ns	6.741	0.19	< 5	ns	< 5	ns	6.741
ANTXR1	< 5	ns	6.74	-0.218	< 5	ns	< 5	ns	6.74
C11orf63	< 5	ns	6.738	0.317	< 5	ns	< 5	ns	6.738
RNF220	6.549	-0.197	6.737	-0.064	< 5	ns	< 5	ns	6.737
ST3GAL1	< 5	ns	6.737	0.071	< 5	ns	< 5	ns	6.737
COL26A1	6.736	-0.091	< 5	ns	< 5	ns	< 5	ns	6.736
FBXL18	6.736	-0.057	< 5	ns	6.296	0.043	< 5	ns	6.736
CHSY1	< 5	ns	6.736	0.231	< 5	ns	< 5	ns	6.736
HEATR2	< 5	ns	6.734	0.188	< 5	ns	< 5	ns	6.734
S100A4	6.733	-0.185	< 5	ns	< 5	ns	< 5	ns	6.733
PACS2	< 5	ns	6.733	0.131	< 5	ns	< 5	ns	6.733
ABCF1	< 5	ns	6.733	0.031	6.578	0.027	< 5	ns	6.733
MYO1E	< 5	ns	6.731	-0.011	< 5	ns	< 5	ns	6.731
MAN2A2	< 5	ns	6.731	0.182	< 5	ns	< 5	ns	6.731
VDR	5.531	-0.1	6.73	-0.072	6.689	-0.193	< 5	ns	6.73
CATSPERG	< 5	ns	6.73	0.051	< 5	ns	< 5	ns	6.73
GTF2IRD1	5.7	-0.074	6.729	0.158	< 5	ns	< 5	ns	6.729
PYGB	< 5	ns	6.729	0.223	< 5	ns	< 5	ns	6.729
STAM	< 5	ns	6.729	-0.071	< 5	ns	< 5	ns	6.729
MYBPC2	< 5	ns	6.728	0.036	< 5	ns	< 5	ns	6.728
APOBEC2	< 5	ns	6.727	0.169	< 5	ns	< 5	ns	6.727
NDUFB3	< 5	ns	6.727	-0.196	< 5	ns	< 5	ns	6.727
HSPA2	< 5	ns	6.727	-0.092	< 5	ns	< 5	ns	6.727
MIB2	< 5	ns	6.727	0.023	< 5	ns	< 5	ns	6.727
PAQR5	< 5	ns	6.726	0.062	< 5	ns	< 5	ns	6.726
PASK	< 5	ns	6.725	0.178	< 5	ns	< 5	ns	6.725
KCNH6	< 5	ns	6.723	0.068	< 5	ns	< 5	ns	6.723
USP35	< 5	ns	6.722	0.095	< 5	ns	< 5	ns	6.722
USP18	< 5	ns	6.721	0.324	< 5	ns	< 5	ns	6.721
JPH3	< 5	ns	6.72	0.109	< 5	ns	< 5	ns	6.72
MICALL1	< 5	ns	6.72	0.142	< 5	ns	< 5	ns	6.72
GAK	5.514	0.138	6.719	0.147	< 5	ns	< 5	ns	6.719
NOTCH4	5.959	0.017	6.718	0.057	< 5	ns	< 5	ns	6.718
ATXN1	5.937	-0.105	6.718	-0.184	< 5	ns	< 5	ns	6.718
CSF3R	< 5	ns	6.718	0.152	< 5	ns	< 5	ns	6.718
ZFAND6	6.52	-0.005	6.717	0.128	6.707	-0.072	< 5	ns	6.717
SS18L1	< 5	ns	6.717	0.148	< 5	ns	< 5	ns	6.717
FCHO1	< 5	ns	6.717	-0.066	< 5	ns	< 5	ns	6.717
FCHSD1	< 5	ns	6.716	0.178	< 5	ns	< 5	ns	6.716
JADE1	< 5	ns	5.901	-0.036	6.716	-0.216	< 5	ns	6.716
CDKN1B	< 5	ns	< 5	ns	6.715	-0.061	< 5	ns	6.715
GLOD4	< 5	ns	< 5	ns	6.715	-0.33	< 5	ns	6.715
ASL	6.051	0.153	6.714	0.181	< 5	ns	< 5	ns	6.714
ALPL	< 5	ns	6.714	-0.019	< 5	ns	< 5	ns	6.714
PICK1	< 5	ns	6.714	-0.05	< 5	ns	< 5	ns	6.714
SLC9A3R1	< 5	ns	6.713	0.064	< 5	ns	< 5	ns	6.713
AP2A2	< 5	ns	6.712	0.201	< 5	ns	< 5	ns	6.712
ZC3H18	6.329	0.011	6.049	0.072	6.709	-0.035	< 5	ns	6.709
PDE10A	< 5	ns	6.709	-0.195	< 5	ns	< 5	ns	6.709
MARCH5	< 5	ns	6.708	0.159	< 5	ns	< 5	ns	6.708
WWOX	6.706	-0.035	6.663	0.009	< 5	ns	< 5	ns	6.706
SLC25A33	< 5	ns	6.706	0.055	< 5	ns	< 5	ns	6.706
MFSD4	< 5	ns	6.706	-0.104	< 5	ns	< 5	ns	6.706
IGDCC3	< 5	ns	6.705	-0.047	< 5	ns	< 5	ns	6.705
TMEM63A	< 5	ns	6.705	0.176	< 5	ns	< 5	ns	6.705
LRRC59	< 5	ns	6.705	-0.128	< 5	ns	< 5	ns	6.705
CABC1	< 5	ns	6.704	0.226	< 5	ns	< 5	ns	6.704
APBA2	< 5	ns	6.704	0.062	< 5	ns	< 5	ns	6.704
EMID1	< 5	ns	6.703	-0.018	< 5	ns	< 5	ns	6.703
GSN	5.859	0.036	6.702	0.168	5.885	0.003	< 5	ns	6.702
ST3GAL2	< 5	ns	6.702	0.187	6.591	-0.13	< 5	ns	6.702
RAC2	6.213	-0.183	6.701	-0.222	< 5	ns	< 5	ns	6.701
XRCC1	5.843	0.039	6.701	0.117	< 5	ns	< 5	ns	6.701
BDH1	< 5	ns	6.701	0.216	< 5	ns	< 5	ns	6.701
FRMD4B	< 5	ns	6.699	-0.244	< 5	ns	< 5	ns	6.699
SYNM	< 5	ns	6.698	0.124	< 5	ns	< 5	ns	6.698
ITPRIP	< 5	ns	6.698	0.171	< 5	ns	< 5	ns	6.698
TMTC2	< 5	ns	6.698	-0.168	< 5	ns	< 5	ns	6.698
TCF7	< 5	ns	6.698	0.187	6.586	0.203	< 5	ns	6.698
CALD1	< 5	ns	6.698	-0.239	< 5	ns	< 5	ns	6.698
PWP2	5.16	0.118	6.697	0.163	< 5	ns	< 5	ns	6.697
CLCN2	< 5	ns	6.697	0.162	< 5	ns	< 5	ns	6.697
IFT122	< 5	ns	6.696	0.076	< 5	ns	< 5	ns	6.696
PIK3R1	< 5	ns	6.695	0.183	< 5	ns	< 5	ns	6.695
HPSE2	< 5	ns	6.694	0.043	< 5	ns	< 5	ns	6.694
SGSM3	< 5	ns	6.694	0.167	< 5	ns	< 5	ns	6.694
AP3D1	< 5	ns	6.694	0.106	< 5	ns	< 5	ns	6.694
TMC8	6.087	-0.142	6.693	-0.109	< 5	ns	< 5	ns	6.693
C1RL-AS1	5.954	-0.172	6.693	-0.072	< 5	ns	< 5	ns	6.693
GMIP	5.942	-0.011	< 5	ns	6.69	0.004	< 5	ns	6.69
EVL	< 5	ns	6.69	0.056	< 5	ns	< 5	ns	6.69
SLC25A29	< 5	ns	6.689	0.161	< 5	ns	< 5	ns	6.689
ANKH	< 5	ns	< 5	ns	6.689	-0.553	5.568	-0.192	6.689
INPP5D	5.499	-0.139	6.585	-0.119	6.686	-0.104	< 5	ns	6.686
MCC	< 5	ns	6.685	-0.22	5.886	-0.192	< 5	ns	6.685
IQGAP2	< 5	ns	6.684	-0.197	< 5	ns	< 5	ns	6.684
PADI3	< 5	ns	6.683	0.011	< 5	ns	< 5	ns	6.683
TRMU	< 5	ns	6.682	0.156	< 5	ns	< 5	ns	6.682
LDLRAP1	< 5	ns	6.681	0.214	< 5	ns	< 5	ns	6.681
LINC00687	< 5	ns	6.681	-0.209	< 5	ns	< 5	ns	6.681
ZNF213-AS1	< 5	ns	< 5	ns	6.679	-0.215	< 5	ns	6.679
XKR6	< 5	ns	6.678	-0.051	< 5	ns	< 5	ns	6.678
AIM1L	< 5	ns	6.678	0.173	< 5	ns	< 5	ns	6.678
TOB2	< 5	ns	< 5	ns	6.678	-0.173	< 5	ns	6.678
ATF6B	< 5	ns	6.677	-0.135	< 5	ns	< 5	ns	6.677
ABLIM2	6.537	-0.096	6.49	0.096	6.098	-0.041	6.676	-0.06	6.676
ARNTL	< 5	ns	6.676	0.019	< 5	ns	< 5	ns	6.676
FBLN1	< 5	ns	6.675	0.045	< 5	ns	< 5	ns	6.675
FXYD6	< 5	ns	6.674	-0.075	< 5	ns	< 5	ns	6.674
MIR330	6.392	-0.184	6.673	-0.22	< 5	ns	< 5	ns	6.673
CDK10	< 5	ns	6.672	0.17	< 5	ns	< 5	ns	6.672
AHCYL2	< 5	ns	6.672	-0.226	< 5	ns	< 5	ns	6.672
BLM	< 5	ns	6.672	-0.194	< 5	ns	< 5	ns	6.672
PPIL4	< 5	ns	< 5	ns	6.672	-0.243	< 5	ns	6.672
AKNA	< 5	ns	6.671	0.19	< 5	ns	< 5	ns	6.671
KIAA0427	< 5	ns	6.67	0.075	< 5	ns	< 5	ns	6.67
PLEKHJ1	5.711	-0.215	< 5	ns	6.669	-0.216	< 5	ns	6.669
TJP3	6.668	-0.163	6.636	-0.057	5.973	-0.164	< 5	ns	6.668
RAB11FIP3	< 5	ns	6.668	0.17	< 5	ns	< 5	ns	6.668
SPATA13	< 5	ns	6.666	-0.069	< 5	ns	< 5	ns	6.666
MDC1	< 5	ns	6.666	0.011	< 5	ns	< 5	ns	6.666
ANO2	< 5	ns	6.666	-0.215	< 5	ns	< 5	ns	6.666
ADCY5	< 5	ns	< 5	ns	6.666	-0.001	< 5	ns	6.666
FUT6	6.665	-0.179	< 5	ns	< 5	ns	< 5	ns	6.665
CORO1C	6.227	-0.183	6.062	-0.045	6.665	-0.193	< 5	ns	6.665
NPLOC4	< 5	ns	6.665	0.141	< 5	ns	< 5	ns	6.665
SCFD2	6.663	0.051	6.441	0.057	< 5	ns	< 5	ns	6.663
PGAP2	6.133	-0.079	6.663	0.029	6.156	-0.043	< 5	ns	6.663
FGF12	< 5	ns	6.663	-0.089	< 5	ns	< 5	ns	6.663
DGUOK-AS1	< 5	ns	6.661	0.185	< 5	ns	< 5	ns	6.661
EEPD1	< 5	ns	6.661	0.035	6.495	-0.184	6.091	-0.08	6.661
KRT74	< 5	ns	6.661	-0.084	< 5	ns	< 5	ns	6.661
TNIK	5.904	-0.148	< 5	ns	6.66	-0.284	< 5	ns	6.66
DOHH	< 5	ns	6.66	-0.107	< 5	ns	< 5	ns	6.66
TNFAIP8	< 5	ns	6.66	-0.206	< 5	ns	< 5	ns	6.66
ITGA9	< 5	ns	6.66	-0.243	< 5	ns	< 5	ns	6.66
DYRK1B	< 5	ns	6.66	0.187	< 5	ns	< 5	ns	6.66
RIPK4	< 5	ns	< 5	ns	6.66	0.014	< 5	ns	6.66
TMEM201	< 5	ns	6.659	0.159	< 5	ns	< 5	ns	6.659
DNHD1	< 5	ns	6.657	0.197	< 5	ns	< 5	ns	6.657
ZNF546	< 5	ns	6.657	-0.196	< 5	ns	< 5	ns	6.657
TAOK3	< 5	ns	6.656	0.008	< 5	ns	< 5	ns	6.656
SHANK2	5.93	0.143	6.655	0.144	< 5	ns	< 5	ns	6.655
LRFN2	< 5	ns	6.655	-0.083	< 5	ns	< 5	ns	6.655
NSMCE2	< 5	ns	6.655	0.071	< 5	ns	< 5	ns	6.655
TECPR2	5.879	-0.079	6.653	0.091	6.046	-0.019	< 5	ns	6.653
RASAL3	6.177	-0.173	6.652	-0.123	< 5	ns	< 5	ns	6.652
TEX22	< 5	ns	6.652	-0.019	< 5	ns	< 5	ns	6.652
HEATR4	< 5	ns	< 5	ns	6.652	-0.274	< 5	ns	6.652
AZI1	< 5	ns	6.651	0.173	< 5	ns	< 5	ns	6.651
STX1B	< 5	ns	6.651	0.168	< 5	ns	< 5	ns	6.651
NMRAL1	< 5	ns	6.651	0.186	< 5	ns	< 5	ns	6.651
GMDS	< 5	ns	6.651	0.065	6.481	-0.223	< 5	ns	6.651
MBOAT4	< 5	ns	< 5	ns	6.651	-0.238	< 5	ns	6.651
FAM193B	< 5	ns	6.65	0.158	< 5	ns	< 5	ns	6.65
RPL14	< 5	ns	6.649	-0.191	< 5	ns	< 5	ns	6.649
ANKRD52	< 5	ns	6.647	0.17	< 5	ns	< 5	ns	6.647
WDR81	< 5	ns	6.647	0.174	< 5	ns	< 5	ns	6.647
D2HGDH	< 5	ns	6.647	0.104	< 5	ns	< 5	ns	6.647
IPPK	< 5	ns	6.645	0.081	< 5	ns	< 5	ns	6.645
PARD3B	< 5	ns	6.644	-0.206	< 5	ns	< 5	ns	6.644
ARHGEF7	< 5	ns	6.644	0.031	< 5	ns	< 5	ns	6.644
DLG2	< 5	ns	6.644	-0.189	< 5	ns	< 5	ns	6.644
PLXDC2	< 5	ns	6.643	-0.238	< 5	ns	< 5	ns	6.643
RAB30	6.642	-0.19	6.306	-0.229	6.213	-0.208	6.148	-0.195	6.642
DDA1	< 5	ns	6.642	-0.113	< 5	ns	< 5	ns	6.642
PDLIM4	6.612	-0.08	< 5	ns	6.64	-0.067	< 5	ns	6.64
ACTB	< 5	ns	< 5	ns	< 5	ns	6.64	-0.072	6.64
PHB	6.336	-0.206	6.26	-0.142	6.638	-0.095	< 5	ns	6.638
EBF3	5.221	0.049	6.637	-0.137	5.548	0.012	< 5	ns	6.637
STAT5B	< 5	ns	6.637	-0.007	< 5	ns	< 5	ns	6.637
RFX1	6.636	0.059	6.518	0.101	6.437	0.028	< 5	ns	6.636
RPRM	< 5	ns	6.636	-0.341	< 5	ns	< 5	ns	6.636
PNKD	6.264	0.042	6.634	0.141	6.086	-0.075	< 5	ns	6.634
SPATC1	< 5	ns	6.634	-0.298	< 5	ns	< 5	ns	6.634
FARP1	< 5	ns	6.633	-0.024	< 5	ns	< 5	ns	6.633
TMEM120B	6.593	-0.022	6.631	0.039	< 5	ns	< 5	ns	6.631
C5orf66	< 5	ns	6.631	-0.238	< 5	ns	< 5	ns	6.631
MCM7	6.043	-0.173	< 5	ns	6.63	-0.275	6.326	-0.171	6.63
RASSF5	< 5	ns	6.629	0.129	< 5	ns	< 5	ns	6.629
VAC14	< 5	ns	6.628	0.155	< 5	ns	< 5	ns	6.628
SLC44A4	< 5	ns	6.627	0.149	< 5	ns	< 5	ns	6.627
KCNJ15	< 5	ns	6.626	-0.22	< 5	ns	< 5	ns	6.626
LINC00189	< 5	ns	< 5	ns	6.626	-0.214	< 5	ns	6.626
KCNIP4	< 5	ns	6.625	-0.215	< 5	ns	< 5	ns	6.625
PCBP4	6.208	0.016	6.623	0.111	5.86	-0.09	< 5	ns	6.623
RAB27A	< 5	ns	< 5	ns	6.623	-0.249	< 5	ns	6.623
GMFG	6.622	-0.182	< 5	ns	5.585	-0.171	< 5	ns	6.622
TBC1D22A	< 5	ns	6.622	0.156	< 5	ns	< 5	ns	6.622
FOXK2	< 5	ns	6.622	0.158	< 5	ns	< 5	ns	6.622
RGS12	6.378	0.013	6.621	0.094	6.481	-0.033	< 5	ns	6.621
HMGN1	< 5	ns	< 5	ns	6.62	-0.03	< 5	ns	6.62
RNF123	6.593	0.161	6.619	0.127	< 5	ns	< 5	ns	6.619
RBM19	6.378	0.135	6.619	0.165	5.761	0.131	< 5	ns	6.619
SEC23B	< 5	ns	6.619	0.019	< 5	ns	< 5	ns	6.619
NLRC5	< 5	ns	6.618	0.188	< 5	ns	< 5	ns	6.618
IGFBP5	< 5	ns	< 5	ns	6.618	-0.152	< 5	ns	6.618
IRF5	< 5	ns	6.616	-0.203	< 5	ns	< 5	ns	6.616
PPP2R5C	< 5	ns	6.616	0.084	5.434	0.209	< 5	ns	6.616
PIK3CD	< 5	ns	6.615	-0.019	< 5	ns	< 5	ns	6.615
FAH	< 5	ns	6.614	-0.096	< 5	ns	< 5	ns	6.614
EDIL3	< 5	ns	6.614	-0.193	< 5	ns	< 5	ns	6.614
BSDC1	< 5	ns	6.612	-0.141	< 5	ns	< 5	ns	6.612
CD3EAP	< 5	ns	6.61	-0.202	< 5	ns	< 5	ns	6.61
TENM2	< 5	ns	6.61	-0.225	6.526	-0.272	< 5	ns	6.61
CTNS	< 5	ns	6.018	0.086	6.608	-0.113	< 5	ns	6.608
EGFLAM	< 5	ns	6.607	-0.056	< 5	ns	< 5	ns	6.607
HECW2	< 5	ns	6.607	-0.138	< 5	ns	< 5	ns	6.607
ADCY3	< 5	ns	6.606	0.18	< 5	ns	< 5	ns	6.606
ZNF585A	6.295	-0.167	6.604	-0.203	< 5	ns	< 5	ns	6.604
SCN2A	< 5	ns	6.604	-0.204	< 5	ns	< 5	ns	6.604
N4BP2L2	< 5	ns	6.604	0.018	< 5	ns	< 5	ns	6.604
ZBTB7B	< 5	ns	6.604	-0.122	< 5	ns	< 5	ns	6.604
SIK1	< 5	ns	< 5	ns	6.604	-0.335	< 5	ns	6.604
AACS	< 5	ns	6.603	0.192	6.274	0.168	< 5	ns	6.603
ADGRA2	< 5	ns	6.603	0.023	< 5	ns	< 5	ns	6.603
ZAP70	< 5	ns	6.602	0.023	< 5	ns	< 5	ns	6.602
LOC91316	6.601	-0.087	5.831	-0.073	< 5	ns	< 5	ns	6.601
KIF22	< 5	ns	6.6	0.096	< 5	ns	< 5	ns	6.6
PTDSS1	< 5	ns	6.6	0.189	< 5	ns	< 5	ns	6.6
ABTB2	< 5	ns	6.6	0.135	5.661	0.027	< 5	ns	6.6
ANKS1B	< 5	ns	6.598	-0.075	< 5	ns	< 5	ns	6.598
COX19	< 5	ns	6.597	0.204	< 5	ns	< 5	ns	6.597
NDUFS2	< 5	ns	6.596	0.036	< 5	ns	< 5	ns	6.596
C18orf1	< 5	ns	6.595	0.215	< 5	ns	< 5	ns	6.595
REEP5	< 5	ns	< 5	ns	6.595	-0.043	< 5	ns	6.595
C7orf50	< 5	ns	6.594	0.206	< 5	ns	< 5	ns	6.594
HIPK2	< 5	ns	6.594	0.04	< 5	ns	< 5	ns	6.594
LDB2	< 5	ns	6.594	-0.186	< 5	ns	< 5	ns	6.594
RBM47	6.358	-0.208	6.57	-0.254	6.593	-0.216	< 5	ns	6.593
PRKAR1B	< 5	ns	6.593	0.087	< 5	ns	< 5	ns	6.593
LINGO1	< 5	ns	6.593	0.055	< 5	ns	< 5	ns	6.593
CCDC88C	6.497	-0.13	6.592	0.084	6.225	-0.249	< 5	ns	6.592
SEMA5B	< 5	ns	6.591	-0.005	< 5	ns	< 5	ns	6.591
USP19	< 5	ns	6.59	0.164	< 5	ns	< 5	ns	6.59
SYNGAP1	< 5	ns	6.589	0.168	< 5	ns	< 5	ns	6.589
AGAP1	< 5	ns	6.589	0.008	< 5	ns	< 5	ns	6.589
PRDM10	< 5	ns	6.588	0.182	< 5	ns	< 5	ns	6.588
FNDC4	< 5	ns	6.587	-0.075	< 5	ns	< 5	ns	6.587
TG	5.766	0	6.586	-0.046	6.159	-0.014	< 5	ns	6.586
MRFAP1	< 5	ns	6.586	-0.186	< 5	ns	< 5	ns	6.586
SLC2A9	< 5	ns	6.585	-0.049	< 5	ns	< 5	ns	6.585
KIF6	< 5	ns	6.585	-0.079	< 5	ns	< 5	ns	6.585
GNA13	5.808	-0.211	6.584	-0.147	6.246	-0.228	< 5	ns	6.584
KIF21B	< 5	ns	6.583	0.169	< 5	ns	< 5	ns	6.583
PFKFB2	< 5	ns	6.581	0.016	< 5	ns	< 5	ns	6.581
FAM172A	< 5	ns	6.58	0.115	< 5	ns	< 5	ns	6.58
NFE2	6.579	-0.178	6.381	-0.102	< 5	ns	6.122	-0.187	6.579
ANKRD28	6.326	-0.185	6.578	-0.016	5.697	-0.23	5.569	0.008	6.578
RABGAP1L	< 5	ns	6.578	-0.061	5.489	-0.073	< 5	ns	6.578
PRMT2	< 5	ns	< 5	ns	6.575	-0.179	< 5	ns	6.575
WDR20	< 5	ns	6.574	0.122	< 5	ns	< 5	ns	6.574
RPAP1	< 5	ns	6.573	-0.087	< 5	ns	< 5	ns	6.573
PCBP3	< 5	ns	6.573	0.177	< 5	ns	< 5	ns	6.573
TBXAS1	< 5	ns	6.573	0.094	< 5	ns	< 5	ns	6.573
ARFGEF1	< 5	ns	6.503	0.13	6.573	-0.19	< 5	ns	6.573
BRD1	< 5	ns	6.572	-0.05	< 5	ns	< 5	ns	6.572
ACAD10	< 5	ns	6.572	0.098	< 5	ns	< 5	ns	6.572
TPPP3	< 5	ns	6.571	0.159	< 5	ns	< 5	ns	6.571
MARK4	< 5	ns	6.571	0.18	< 5	ns	< 5	ns	6.571
ATP2B4	5.299	-0.027	6.57	0.025	< 5	ns	< 5	ns	6.57
PFKFB3	< 5	ns	6.569	0.116	< 5	ns	< 5	ns	6.569
CCDC80	< 5	ns	6.569	-0.05	6.012	-0.081	< 5	ns	6.569
UBE2E2	< 5	ns	6.568	-0.064	< 5	ns	< 5	ns	6.568
SEC14L2	< 5	ns	6.568	0.196	< 5	ns	< 5	ns	6.568
FAM198B	< 5	ns	6.568	-0.236	< 5	ns	< 5	ns	6.568
ADORA2A	< 5	ns	6.568	0.173	< 5	ns	< 5	ns	6.568
SNTB2	< 5	ns	6.566	-0.109	< 5	ns	< 5	ns	6.566
ADAMTS2	5.676	0.006	6.565	-0.015	< 5	ns	< 5	ns	6.565
PRDM5	5.185	-0.163	6.565	-0.238	< 5	ns	< 5	ns	6.565
NDUFS6	< 5	ns	6.565	0.167	< 5	ns	< 5	ns	6.565
OTOG	< 5	ns	6.564	0.059	< 5	ns	< 5	ns	6.564
PBXIP1	< 5	ns	6.564	-0.043	< 5	ns	< 5	ns	6.564
CAPN12	< 5	ns	6.564	-0.103	< 5	ns	< 5	ns	6.564
C2orf58	< 5	ns	6.563	-0.259	< 5	ns	< 5	ns	6.563
EXOC2	< 5	ns	6.563	0.267	< 5	ns	< 5	ns	6.563
CLCN1	< 5	ns	6.562	0.175	< 5	ns	< 5	ns	6.562
WHSC1L1	< 5	ns	6.562	0.047	< 5	ns	< 5	ns	6.562
PUM1	< 5	ns	< 5	ns	6.56	-0.194	< 5	ns	6.56
ASCC2	< 5	ns	6.559	0.023	< 5	ns	< 5	ns	6.559
HSF1	< 5	ns	6.559	0.127	< 5	ns	< 5	ns	6.559
RPTOR	6.549	-0.026	6.377	0.086	6.007	0.042	6.558	-0.131	6.558
MKLN1	< 5	ns	6.558	-0.09	< 5	ns	< 5	ns	6.558
MPRIP	6.211	0.081	6.557	0.158	5.973	0.078	< 5	ns	6.557
PLEKHA4	< 5	ns	6.557	0.154	< 5	ns	< 5	ns	6.557
EHD1	< 5	ns	6.555	-0.167	< 5	ns	< 5	ns	6.555
KIFC1	< 5	ns	6.554	0.138	5.369	0.039	< 5	ns	6.554
GRIN2D	< 5	ns	6.554	0.019	< 5	ns	< 5	ns	6.554
DAGLB	< 5	ns	6.554	0.088	< 5	ns	< 5	ns	6.554
LOC105376360	< 5	ns	6.554	-0.121	< 5	ns	< 5	ns	6.554
BCAS3	6.553	0.043	6.478	0.006	6.488	-0.021	< 5	ns	6.553
OLFM2	< 5	ns	6.553	-0.024	< 5	ns	< 5	ns	6.553
GRAMD3	< 5	ns	6.552	-0.041	< 5	ns	< 5	ns	6.552
SLC39A7	< 5	ns	6.551	-0.122	< 5	ns	< 5	ns	6.551
PKD1L2	< 5	ns	6.551	-0.073	< 5	ns	< 5	ns	6.551
BAT3	6.55	-0.161	6.25	-0.25	5.552	-0.15	< 5	ns	6.55
PKD1	< 5	ns	6.549	0.168	< 5	ns	< 5	ns	6.549
AUTS2	< 5	ns	6.549	-0.124	5.466	0.059	< 5	ns	6.549
SPTBN5	6.548	-0.109	5.932	0.054	< 5	ns	< 5	ns	6.548
ATP11A	6.177	-0.009	6.548	0.148	6.437	-0.044	< 5	ns	6.548
TBC1D9B	< 5	ns	6.548	0.167	< 5	ns	< 5	ns	6.548
MICAL2	< 5	ns	6.548	0.106	< 5	ns	< 5	ns	6.548
MXRA7	< 5	ns	6.537	0.048	6.548	-0.094	< 5	ns	6.548
ALOX5	< 5	ns	6.547	0.046	< 5	ns	< 5	ns	6.547
MTHFD1	< 5	ns	6.547	-0.097	< 5	ns	< 5	ns	6.547
FAM129C	< 5	ns	6.546	0.057	6.16	-0.066	< 5	ns	6.546
C1orf123	< 5	ns	< 5	ns	6.545	-0.08	< 5	ns	6.545
FBXO38	< 5	ns	6.544	-0.142	< 5	ns	< 5	ns	6.544
RXRA	< 5	ns	6.544	0.069	< 5	ns	< 5	ns	6.544
PDIA5	< 5	ns	6.543	0.171	< 5	ns	< 5	ns	6.543
PGS1	< 5	ns	6.543	-0.11	< 5	ns	< 5	ns	6.543
ZFYVE16	< 5	ns	6.542	-0.103	< 5	ns	< 5	ns	6.542
TBCD	5.194	0.186	6.541	0.173	5.891	0.201	< 5	ns	6.541
GJC2	< 5	ns	6.541	0.157	< 5	ns	< 5	ns	6.541
C1orf21	< 5	ns	6.54	-0.066	5.318	0.116	< 5	ns	6.54
NRD1	< 5	ns	6.54	-0.041	5.578	0.046	< 5	ns	6.54
TNFRSF19	< 5	ns	< 5	ns	6.54	-0.197	< 5	ns	6.54
ZNF621	< 5	ns	6.538	-0.063	< 5	ns	< 5	ns	6.538
ZHX2	< 5	ns	6.074	0.035	6.538	-0.057	< 5	ns	6.538
GFRA2	< 5	ns	< 5	ns	6.538	-0.194	< 5	ns	6.538
LRCH4	< 5	ns	6.537	0.102	< 5	ns	< 5	ns	6.537
AFF1	< 5	ns	6.537	-0.04	< 5	ns	< 5	ns	6.537
SMAP2	< 5	ns	6.536	-0.201	< 5	ns	< 5	ns	6.536
SCRN1	< 5	ns	6.535	-0.09	5.867	-0.189	< 5	ns	6.535
PILRB	< 5	ns	6.535	0.162	< 5	ns	< 5	ns	6.535
NCEH1	< 5	ns	6.535	0.092	< 5	ns	< 5	ns	6.535
ARHGAP24	6.534	-0.182	< 5	ns	< 5	ns	6.188	-0.19	6.534
RRBP1	< 5	ns	6.534	0.169	< 5	ns	< 5	ns	6.534
EDC4	5.797	0.026	6.533	0.172	< 5	ns	< 5	ns	6.533
GPATCH2L	< 5	ns	6.533	0.176	< 5	ns	< 5	ns	6.533
C1RL	< 5	ns	6.533	-0.034	5.697	-0.175	5.796	-0.196	6.533
TMC6	6.532	-0.09	< 5	ns	< 5	ns	5.784	-0.199	6.532
SNX29	6.032	0.053	6.532	0.059	5.689	-0.067	< 5	ns	6.532
ERCC1	< 5	ns	6.532	-0.06	< 5	ns	< 5	ns	6.532
BRD9	< 5	ns	6.531	0.171	< 5	ns	< 5	ns	6.531
ANK2	5.366	-0.172	6.53	-0.197	< 5	ns	< 5	ns	6.53
PPFIBP2	< 5	ns	6.53	-0.254	< 5	ns	< 5	ns	6.53
CCDC94	< 5	ns	6.53	0.154	< 5	ns	< 5	ns	6.53
ROBO2	< 5	ns	6.529	-0.118	< 5	ns	< 5	ns	6.529
ANKRD55	< 5	ns	6.529	-0.218	< 5	ns	< 5	ns	6.529
MGRN1	< 5	ns	6.528	0.16	< 5	ns	< 5	ns	6.528
UTRN	6.045	-0.038	5.569	0.075	6.527	0.119	< 5	ns	6.527
NOTCH1	< 5	ns	6.527	0.12	< 5	ns	< 5	ns	6.527
MCF2L	6.152	-0.076	6.526	0.015	6.139	-0.112	< 5	ns	6.526
MVP	6.204	-0.019	6.525	0.017	< 5	ns	< 5	ns	6.525
PRDM16	5.548	0.064	6.525	0.056	< 5	ns	< 5	ns	6.525
ZEB2	< 5	ns	< 5	ns	6.525	-0.204	< 5	ns	6.525
GCK	< 5	ns	6.524	0.165	< 5	ns	< 5	ns	6.524
ARHGAP26	< 5	ns	6.499	-0.047	6.524	-0.137	< 5	ns	6.524
ZNF720	< 5	ns	6.523	0.045	< 5	ns	< 5	ns	6.523
SETD1B	< 5	ns	6.523	0.166	5.598	0.135	< 5	ns	6.523
SMAD9	< 5	ns	6.522	-0.175	< 5	ns	< 5	ns	6.522
IQCK	< 5	ns	6.522	-0.202	< 5	ns	< 5	ns	6.522
NPAS3	< 5	ns	6.521	-0.219	< 5	ns	< 5	ns	6.521
ITGAM	< 5	ns	< 5	ns	6.521	-0.224	< 5	ns	6.521
TP53BP2	< 5	ns	< 5	ns	6.521	-0.209	< 5	ns	6.521
TMEM132C	< 5	ns	6.52	-0.224	< 5	ns	< 5	ns	6.52
ACIN1	6.114	-0.144	6.386	-0.107	6.519	-0.155	< 5	ns	6.519
AFAP1L1	< 5	ns	6.519	0.034	5.839	0.117	< 5	ns	6.519
VEPH1	< 5	ns	6.518	0.042	< 5	ns	< 5	ns	6.518
CORO1A	6.517	-0.195	< 5	ns	< 5	ns	5.264	-0.097	6.517
MTMR3	< 5	ns	6.517	0.21	< 5	ns	< 5	ns	6.517
THAP8	< 5	ns	6.517	-0.067	< 5	ns	< 5	ns	6.517
DOK6	< 5	ns	6.516	-0.087	< 5	ns	< 5	ns	6.516
EFCC1	< 5	ns	6.514	0.045	< 5	ns	< 5	ns	6.514
NOS1AP	< 5	ns	6.514	-0.244	< 5	ns	< 5	ns	6.514
PKNOX1	< 5	ns	5.707	0.021	6.514	-0.207	5.571	-0.226	6.514
DCP2	< 5	ns	6.513	-0.187	< 5	ns	< 5	ns	6.513
PVRIG2P	< 5	ns	6.512	0.169	< 5	ns	< 5	ns	6.512
UBE2F	< 5	ns	6.512	0.084	< 5	ns	< 5	ns	6.512
MIR548F3	< 5	ns	6.512	-0.214	< 5	ns	< 5	ns	6.512
HCST	< 5	ns	6.512	-0.171	< 5	ns	< 5	ns	6.512
CDH24	< 5	ns	< 5	ns	6.51	-0.065	< 5	ns	6.51
RNF213	< 5	ns	6.509	0.131	< 5	ns	< 5	ns	6.509
[truncated: 1,332 more rows]
