# Supplementary material for: Whole blood methylome-derived features to discriminate endocrine hypertension
Source: Clin Epigenetics. 2022 Nov 3;14:142. doi: 10.1186/s13148-022-01347-y (PMC9635165; doi:10.1186/s13148-022-01347-y)
Supplement: Supplementary file 5 — Additional file 5: Table S5. Sample characteristics. [file 13148_2022_1347_MOESM5_ESM.xlsx]

## Sheet: Supplementary_Table5
Sample	Hypertension_type	Sex	Age	Enrolling center
S1	PA	F	58	1
S2	PPGL	F	58	1
S3	PHT	M	47	7
S4	PA	M	77	7
S5	PA	F	46	7
S6	PA	M	49	7
S7	PHT	F	59	3
S8	PA	F	46	1
S9	PPGL	F	59	1
S10	PHT	F	69	7
S11	PA	M	35	7
S12	PA	M	43	7
S13	PHT	F	47	7
S14	PA	M	57	1
S15	PPGL	F	48	1
S16	PA	M	43	7
S17	PHT	F	40	7
S18	PA	M	58	7
S19	PA	F	46	7
S20	PPGL	F	62	1
S21	PPGL	M	26	1
S22	PHT	M	43	7
S23	PHT	M	52	7
S24	PA	F	38	7
S25	PHT	M	51	7
S26	PPGL	M	33	1
S27	PPGL	F	23	1
S28	PA	F	33	7
S29	PA	M	40	7
S30	PA	M	61	7
S31	PHT	F	53	3
S32	PPGL	F	42	1
S33	PPGL	M	50	1
S34	PA	M	40	7
S35	CS	F	47	7
S36	PA	M	56	7
S37	PHT	M	62	3
S38	PPGL	F	55	1
S39	PPGL	F	77	1
S40	PA	M	44	7
S41	PA	M	66	7
S42	PHT	F	37	7
S43	PHT	F	66	3
S44	PPGL	M	71	1
S45	PPGL	M	51	1
S46	PHT	F	63	7
S47	PHT	F	38	7
S48	PHT	M	60	7
S49	PHT	F	63	3
S50	PPGL	M	23	1
S51	PPGL	F	66	1
S52	PHT	M	49	7
S53	PA	F	35	7
S54	PA	M	44	7
S55	PHT	F	46	3
S56	PPGL	M	54	1
S57	PPGL	F	65	1
S58	PHT	M	46	7
S59	PA	M	59	7
S60	PA	M	49	7
S61	PPGL	M	66	1
S62	PHT	F	56	7
S63	PA	F	35	7
S64	PA	M	43	7
S65	PA	M	56	7
S66	PHT	F	75	3
S67	PPGL	M	36	1
S68	PHT	F	66	7
S69	PHT	M	47	7
S70	CS	F	53	7
S71	PA	M	55	7
S72	PHT	M	73	3
S73	PHT	F	62	3
S74	PHT	F	46	3
S75	PHT	M	62	3
S76	PPGL	M	71	4
S77	PPGL	F	47	8
S78	PPGL	F	39	8
S79	PPGL	F	62	8
S80	PHT	F	62	3
S81	PHT	F	64	3
S82	PHT	F	64	3
S83	PHT	M	32	4
S84	PPGL	F	47	8
S85	PPGL	F	30	8
S86	PPGL	F	34	8
S87	PHT	M	70	3
S88	PPGL	F	44	5
S89	PPGL	M	34	8
S90	PPGL	F	67	8
S91	PPGL	F	39	8
S92	PPGL	F	63	8
S93	PHT	F	69	3
S94	PA	F	44	5
S95	PPGL	F	56	8
S96	PPGL	M	42	8
S97	PPGL	F	48	8
S98	PPGL	F	46	8
S99	PA	F	54	4
S100	PPGL	F	52	8
S101	CS	M	60	2
S102	PA	F	54	6
S103	CS	M	26	5
S104	PPGL	M	43	4
S105	PPGL	M	30	8
S106	CS	F	37	2
S107	PA	F	46	6
S108	CS	F	51	5
S109	PHT	F	66	4
S110	PPGL	F	71	8
S111	CS	F	48	5
S112	PA	F	48	6
S113	CS	F	50	5
S114	PHT	F	55	4
S115	PPGL	F	62	8
S116	CS	F	31	5
S117	CS	F	46	6
S118	CS	F	42	5
S119	PPGL	F	71	4
S120	CS	F	45	2
S121	CS	F	58	5
S122	PA	F	39	6
S123	CS	F	65	5
S124	PPGL	M	44	4
S125	CS	F	50	2
S126	CS	F	67	5
S127	PA	F	42	6
S128	PA	M	35	4
S129	CS	F	69	2
S130	CS	F	38	5
S131	PPGL	F	68	5
S132	PPGL	F	56	4
S133	CS	F	45	2
S134	PA	F	43	6
S135	PA	M	27	5
S136	PA	F	51	6
S137	CS	F	42	5
S138	PPGL	F	26	5
S139	CS	M	65	5
S140	CS	F	31	5
S141	CS	F	30	5
S142	CS	F	47	5
S143	CS	F	34	5
S144	PPGL	F	35	5
S145	PA	M	43	1
S146	PA	F	25	1
S147	PA	F	45	1
S148	PA	F	43	7
S149	PA	F	56	7
S150	PPGL	F	22	7
S151	PA	F	50	1
S152	PA	M	58	1
S153	PA	F	50	1
S154	PA	M	60	7
S155	PA	F	47	7
S156	PPGL	F	45	7
S157	PA	M	62	1
S158	PA	M	54	1
S159	PA	F	44	1
S160	PA	M	65	1
S161	PA	M	45	7
S162	PA	F	54	7
S163	CS	F	54	7
S164	PA	F	38	1
S165	PA	M	51	1
S166	PA	M	40	1
S167	PA	M	28	1
S168	PA	M	42	7
S169	PA	M	51	7
S170	PHT	M	41	7
S171	PA	F	60	1
S172	PA	M	64	1
S173	PA	M	45	1
S174	PA	M	39	1
S175	PA	F	50	7
S176	PA	F	44	7
S177	PHT	M	50	7
S178	PA	F	30	1
S179	PA	M	55	1
S180	PA	F	53	1
S181	PPGL	F	66	1
S182	PA	M	57	7
S183	PA	F	46	7
S184	PHT	M	47	7
S185	PA	M	47	1
S186	PA	M	48	1
S187	PA	F	32	1
S188	PPGL	F	49	1
S189	PA	M	47	7
S190	PA	M	49	7
S191	PHT	F	55	7
S192	PA	F	43	1
S193	PA	M	59	1
S194	PA	M	57	1
S195	PPGL	M	44	1
S196	PA	M	51	7
S197	PA	F	44	7
S198	PHT	M	36	7
S199	PA	M	60	1
S200	PA	M	41	1
S201	PA	M	66	1
S202	PPGL	F	66	1
S203	PA	F	50	7
S204	PA	F	56	7
S205	PA	F	44	1
S206	PA	M	52	1
S207	PA	F	37	1
S208	PPGL	M	52	1
S209	PA	F	35	7
S210	PA	M	45	7
S211	PA	M	50	1
S212	PA	M	47	1
S213	PA	F	40	1
S214	PPGL	M	74	1
S215	PA	M	54	7
S216	PA	M	46	7
S217	PHT	F	74	3
S218	PA	M	51	1
S219	PA	M	33	1
S220	PA	M	50	1
S221	PPGL	M	47	1
S222	PA	M	62	7
S223	PA	F	43	7
S224	PHT	F	69	3
S225	CS	M	46	4
S226	CS	M	48	4
S227	CS	F	63	4
S228	CS	M	46	4
S229	CS	F	56	4
S230	CS	F	43	4
S231	CS	F	44	4
S232	CS	M	27	4
S233	CS	M	58	4
S234	CS	M	52	4
S235	CS	F	63	4
S236	CS	F	73	4
S237	CS	F	52	4
S238	CS	M	25	4
S239	CS	M	69	4
S240	CS	F	45	4
S241	CS	F	50	4
S242	CS	M	43	4
S243	CS	F	54	4
S244	CS	F	31	4
S245	CS	F	55	2
S246	CS	M	47	2
S247	CS	M	48	2
S248	CS	F	39	2
S249	CS	F	58	2
S250	CS	F	39	2
S251	CS	M	51	2
S252	CS	F	38	2
S253	CS	M	43	2
S254	CS	F	68	2
S255	CS	M	37	2
